# Supplementary material for: Plasma proteomic and autoantibody profiles reveal the proteomic characteristics involved in longevity families in Bama, China
Source: Clin Proteomics. 2019 May 20;16:22. doi: 10.1186/s12014-019-9242-4 (PMC6526601; doi:10.1186/s12014-019-9242-4)
Supplement: Supplementary file 1 — Additional file 1. Table S1. Low abundance proteins in the the plasma of the longevous and normal groups, identified by TMT-based quantitative proteomic analysis. [file 12014_2019_9242_MOESM1_ESM.xlsx]

## Sheet: Sheet1
Protein accession	Gene name	MW [kDa]	Score	Coverage [%]	#Peptides	#PSMs	#Unique peptides	A1	A2	A3	B1	B2	B3	A/B Ratio	A/B P value
A0A024R412	NRP2	101.38	33.138	5.4	5	5	5	1.127	1.012	1.095	0.931	0.991	1.093	1.073	0.27942
A0A075B6H9	IGLV4-69	12.773	11.087	8.4	1	3	1	0.939	0.753	0.906	1.884	0.79	0.864	0.734	0.43038
A0A075B6I0	IGLV8-61	12.814	12.191	14.8	2	5	2	0.856	1.058	1.119	1.084	0.929	1.549	0.851	0.43308
A0A075B6I1	IGLV4-60	12.987	6.4457	7.5	1	1	1	1.25	1.123	1.072	1.363	1.307	0.76	1.004	0.9812
A0A075B6I9	IGLV7-46	12.468	14.669	15.4	2	6	1	0.981	1.2	0.767	1.357	1.079	0.921	0.878	0.4876
A0A075B6J9	IGLV2-18	12.412	13.823	24.6	2	3	2	0.814	0.907	1.245	1.085	0.888	1.173	0.943	0.7196
A0A075B6K0	IGLV3-16	12.466	18.755	26.1	4	8	1	0.909	0.551	0.55	0.804	0.794	0.661	0.89	0.55228
A0A075B6K4	IGLV3-10	12.441	34.046	35.7	5	11	2	1.133	1.154	0.845	0.94	0.979	0.976	1.082	0.51406
A0A075B6K5	IGLV3-9	12.332	51.979	30.4	3	6	2	0.719	1.064	0.681	0.926	1.02	1.005	0.835	0.26474
A0A075B6K6	IGLV4-3	13.33	6.817	8.2	1	2	1	0.811	1.434	0.591	1.005	0.852	1.394	0.872	0.66828
A0A075B708	TRAJ61	2.2387	6.3672	40	1	1	1	1.289	1.01	0.824	0.769	1.196	1.55	0.888	0.64554
A0A075B751	LIPG	21.293	6.9991	4.3	1	1	1	0.909	0.888	1.075	0.982	1.282	0.885	0.912	0.52672
A0A075B7B8	IGHV3OR16-12	12.874	12.161	18.8	2	13	1	1.132	0.931	0.892	1.001	1.044	1.019	0.964	0.65506
A0A075B7D0	IGHV1OR15-1	13.012	20.236	19.7	2	3	2	1.136	1.21	1.08	1.182	0.961	0.995	1.092	0.28766
A0A075B7F0	IGHV3OR16-10	12.579	7.3886	19	2	11	1
A0A087WSY5	CPB2	44.022	36.612	14	5	5	5	0.866	1.105	1.189	1.02	1.015	1.018	1.035	0.7478
A0A087WSY6	IGKV3D-15	12.534	18.952	18.3	1	1	1	1.14	0.974	0.8	1.104	0.983	1.031	0.935	0.54988
A0A087WTA8	COL1A2	129.15	12.039	1.3	2	2	2	1.03	1.062	0.925	0.867	1.096	1.023	1.01	0.9025
A0A087WUR8	PAMR1	46.547	10.117	4.8	2	2	2	1.24	0.95	0.997	1.049	0.945	0.887	1.106	0.37218
A0A087WVP1	FAT1	506.37	21.849	0.6	3	3	3	1.375	0.914	1.025	0.937	0.818	0.927	1.236	0.21742
A0A087WVQ6	CLTC	192.06	28.801	3	5	6	5	1.04	0.973	0.719	1.114	0.792	0.885	0.979	0.89264
A0A087WXI2	FCGBP	445.21	78.733	3.9	11	12	11	1.037	0.896	0.955	1.054	1.003	0.992	0.947	0.3001
A0A087WXQ8	PSMB3	12.082	12.903	9.3	1	1	1
A0A087WXS7	ASNA1	37.119	6.2491	2.7	1	1	1
A0A087WYJ9	IGHM	49.382	323.31	52.4	20	205	20	1.079	0.904	0.86	1.119	0.902	1.131	0.902	0.36144
A0A087WZR0	PCSK6	105.33	20.51	2.6	3	3	3	1.079	1.005	0.933	0.98	1.038	0.873	1.044	0.54824
A0A087X089	CCL14	13.06	13.148	16.5	2	2	2
A0A087X0I0	TNXB	213.08	59.563	7.2	9	14	9	1.109	1.253	1.099	1.101	1.008	1.059	1.092	0.159238
A0A087X0Q4	IGKV2-40	11.434	65.372	50	3	10	2	1.351	0.975	1.253	0.92	1.219	0.72	1.252	0.2612
A0A087X1J7	GPX3	25.402	160.22	33.8	7	36	7	1.041	1.038	1.068	0.971	0.998	1.07	1.036	0.31076
A0A087X271	CNN2	19.757	25.011	29.1	4	4	4	0.842	0.771	0.62	0.605	0.616	0.575	1.243	0.093965
A0A096LP69	CD99	18.777	8.0677	5.4	1	3	1	1.107	0.986	0.923	0.998	1.18	1.07	0.929	0.36416
A0A096LPE2	SAA4	23.353	84.708	40.4	8	35	6	0.994	0.919	0.866	0.899	0.972	0.932	0.991	0.86054
A0A0A0MRJ7	F5	252.23	323.31	25.5	58	126	48	1.138	1	1.075	1.005	0.973	1.073	1.053	0.3375
A0A0A0MRQ5	PRDX4	10.676	6.2312	8.2	1	1	1	1.364	1.391	0.71	1.03	0.968	0.873	1.207	0.4328
A0A0A0MRZ8	IGKV3D-11	12.625	8.6693	7.8	1	4	1	0.821	1.01	0.899	1.288	1.092	0.975	0.814	0.122117
A0A0A0MS08	IGHG1	43.911	323.31	47.1	14	142	7	1.038	1.081	1.013	1.163	1.096	1.04	0.949	0.24344
A0A0A0MS09	IGHD	47.428	36.907	10.2	3	4	3	0.938	1.197	1.018	0.988	1.195	0.868	1.033	0.79496
A0A0A0MS15	IGHV3-49	13.056	55.039	37	4	7	4	0.968	1.149	0.796	1.063	1.057	1.083	0.909	0.44412
A0A0A0MSD0	SVEP1	390.47	34.977	1.1	4	4	4	0.874	0.988	0.999	1.163	0.977	0.955	0.924	0.3691
A0A0A0MSV6	C1QB	24.03	76.796	16.7	3	35	3	1.004	0.961	0.985	1.055	0.941	1.114	0.949	0.36532
A0A0A0MT36	IGKV6D-21	12.34	13.935	17.5	2	3	2	0.708	0.873	0.735	1.547	0.849	1.033	0.675	0.159542
A0A0A0MT66	CHGB	32.406	7.4102	3.1	1	2	1
A0A0A0MTH3	ILK	54.611	92.631	24.2	11	14	11	1.021	0.982	0.772	0.791	0.736	0.796	1.195	0.131602
A0A0B4J1U7	IGHV6-1	13.481	18.758	15.7	2	5	2	1.15	0.979	0.85	1.143	0.97	0.988	0.961	0.71256
A0A0B4J1V0	IGHV3-15	12.926	38.369	21.8	3	6	3	0.833	0.966	0.949	1.195	1.066	1.22	0.789	0.0182646
A0A0B4J1V2	IGHV2-26	13.182	14.406	11.8	1	1	1
A0A0B4J1X5	IGHV3-74	12.839	39.94	31.6	3	19	1	0.664	0.987	1.087	1.122	0.882	1.269	0.837	0.3542
A0A0B4J1X8	IGHV3-43	13.077	12.905	18.6	2	12	1	1.481	0.701	0.893	1.442	1.17	0.937	0.866	0.59806
A0A0B4J1Y8	IGLV9-49	13.024	6.8374	8.1	1	1	1	1.417	0.777	0.694	1.423	1.248	0.916	0.805	0.4408
A0A0B4J1Y9	IGHV3-72	13.203	51.338	29.4	3	14	2	0.883	0.914	0.797	1.332	0.876	1.035	0.8	0.192385
A0A0B4J231	IGLL5	23.15	183.41	34.9	6	56	3	1.038	0.977	1.06	1.154	0.989	1.088	0.952	0.39004
A0A0B4J2B5	IGHV3OR16-9	10.657	52.444	41.8	3	18	1	0.963	0.964	0.821	1.224	1.051	1.049	0.827	0.062576
A0A0C4DFP6	CRTAC1	69.706	187.98	19.9	10	14	10	0.856	0.811	0.865	0.727	0.74	0.775	1.129	0.0117625
A0A0C4DGP4	PRKCSH	22.628	26.731	16.5	3	3	3	1.121	1.031	1.011	0.938	1.005	1.083	1.045	0.44418
A0A0C4DH25	IGKV3D-20	12.515	42.801	21.6	2	5	2	1.039	0.958	0.913	1.076	1.148	1.12	0.87	0.026984
A0A0C4DH29	IGHV1-3	13.008	21.831	22.2	2	9	1
A0A0C4DH33	IGHV1-24	12.824	112.47	34.2	2	5	2	0.947	1.103	0.874	1.122	0.99	0.924	0.963	0.69692
A0A0C4DH34	IGHV4-28	13.124	7.2694	7.7	1	7	1	1.029	0.948	0.856	1.137	1.058	1.163	0.844	0.041537
A0A0C4DH35	IGHV3-35	12.81	19.119	16.2	2	5	2	1.2	0.926	0.791	0.996	1.053	1.062	0.938	0.62436
A0A0C4DH36	IGHV3-38	12.758	11.549	9.5	1	2	1	0.862	1.094	1.025	1.004	1.076	1.037	0.956	0.56238
A0A0C4DH38	IGHV5-51	12.674	59.186	34.2	3	11	3	0.984	0.985	0.992	1.091	1.048	1.184	0.891	0.095425
A0A0C4DH67	IGKV1-8	12.537	9.2776	13	1	2	1	1.043	1.405	0.773	1.349	0.93	1.024	0.975	0.90828
A0A0C4DH68	IGKV2-24	13.079	13.567	10.8	1	3	1	1.164	1.014	0.964	0.925	0.991	1.098	1.042	0.61536
A0A0C4DH72	IGKV1-6	12.697	19.029	10.3	2	3	2	0.791	0.908	0.815	1.964	1.103	1.142	0.597	0.183965
A0A0D9SFB5	ADH4	41.598	29.165	8.4	3	3	3	0.946	0.736	0.923	0.876	1.016	1.056	0.884	0.25456
A0A0G2JMB2	IGHA2	36.508	88.825	39.4	8	39	0
A0A0G2JMY9	LILRA3	52.933	17.33	4.5	2	2	2	0.979	0.96	0.942	1.029	1.177	0.903	0.927	0.4419
A0A0G2JNZ5	GBA	50.263	6.9875	2.2	1	1	1	1.077	1.159	1.094	0.904	0.925	0.93	1.207	0.00191697
A0A0G2JP44	CDHR5	69.54	6.895	1.5	1	1	1	0.99	0.997	1.057	1.088	1.174	1.075	0.912	0.060384
A0A0G2JSC0	IGLV5-39	13.215	22.393	13	3	5	3	0.934	0.794	0.849	2.062	0.913	1.037	0.642	0.32166
A0A0J9YX35	IGHV3-64D	12.822	7.2559	18.8	2	4	1
A0A0J9YXB3	RAP1B	18.85	84.553	35.2	5	12	5	0.88	0.886	0.706	0.781	0.821	0.885	0.994	0.94354
A0A0J9YY99	IGHV3-23	12.965	19.939	26.5	3	15	1	0.854	1.02	0.886	1.095	0.792	2.148	0.684	0.4126
A0A0U1RR20	PRG4	146.45	129.84	9.8	12	21	12	0.824	0.956	1.307	1.156	1.197	0.931	0.94	0.71286
A0A182DWH7	SEPP1	35.116	40.628	17.7	6	14	6	1.106	0.987	1.042	1.055	1.094	1.023	0.988	0.77348
A0A1B0GTW1	TJP2	140.73	11.835	1.4	2	2	2	0.793	0.878	0.866	0.832	0.712	0.721	1.12	0.125024
A0A1B0GW44	CTSD	43.688	14.409	4.9	2	2	2	0.96	0.754	0.838	0.961	0.822	0.872	0.961	0.65968
A0A1W2PQ80	IGLV10-54	12.733	7.1629	9.4	1	2	1	1.229	1.077	0.965	0.965	0.951	1.071	1.095	0.32964
A0A1W2PRE1	GNAS	5.7186	7.4245	20.4	1	1	1
A0A1W2PRZ0	HLA-C	36.725	13.869	18.5	4	5	2	1.187	0.941	0.997	0.825	0.967	1.026	1.109	0.3438
A0M8Q6	IGLC7	11.253	16.779	50.9	4	29	2	0.809	0.962	1.131	1.099	0.839	1.145	0.941	0.6739
A2NJV5	IGKV A18	13.085	13.489	32.5	3	9	2
A6NMB1	SIGLEC16	52.991	17.202	1.5	1	1	1
A6PW80	EEF1A1	11.994	7.2978	11.3	1	1	1
A6XND1	IGFBP3	28.98	169.52	48.3	11	29	11	1.061	0.928	1.067	1.07	0.934	1.017	1.012	0.85578
B0YIW2	APOC3	12.815	209.51	62.4	6	51	6	1.059	0.995	1.116	1.175	1.033	0.99	0.991	0.89426
B0YJC4	VIM	49.653	39.402	12.8	5	7	4	1.27	1.117	0.798	0.862	0.86	0.81	1.258	0.26042
B1AHL2	FBLN1	78.329	47.727	30.8	16	80	2	1.176	0.925	0.974	0.822	1.016	0.952	1.102	0.37704
B1AK87	CAPZB	29.295	6.8503	3.8	1	1	1
B1AMG5	PCSK5	77.679	7.158	1.4	1	1	1	0.846	1.45	1.051	0.97	1.11	0.961	1.101	0.60846
B3KVK2	GNB2	25.935	7.7421	4.2	1	3	1	1.133	1.137	0.66	1.121	0.949	0.894	0.989	0.95076
B4DNJ1	PLAT	49.079	11.467	5	2	2	2	1.002	1.081	1.072	1.044	1.018	0.98	1.037	0.29284
B4DPQ0	C1R	81.889	323.31	43.1	23	73	22	0.973	1.074	1.128	1.172	1.104	1.117	0.936	0.21962
B4DXW1	ACTR3	42.003	13.349	4.9	2	2	2	0.474	0.509	0.399	0.422	0.506	0.492	0.973	0.77578
B4E1Z4	CFB	140.94	320.54	23.2	28	41	20	0.945	0.933	0.915	0.902	1.065	1.057	0.924	0.22534
B7ZKJ8	ITIH4	103.88	28.329	36.6	30	147	1	0.561	0.984	1.187	1.212	1.246	1.373	0.713	0.12726
C9J1Z8	ARF5	17.107	6.4239	6.7	1	1	1	0.837	0.862	0.797	0.975	0.928	0.812	0.919	0.23308
C9J4V0	RAB7A	15.138	14.052	16.4	2	2	2	0.757	1.183	1.088	1.022	1.054	0.851	1.035	0.82624
C9JB90	RAB6B	5.8575	7.0015	22.4	1	2	1	0.879	0.974	0.76	0.947	0.862	0.842	0.986	0.86478
C9JD84	LTBP1	147.01	56.439	5.7	8	9	8	1.107	0.822	0.819	0.758	0.857	0.889	1.097	0.4752
C9JF17	APOD	24.158	125.15	31.6	8	51	8	1.071	0.934	0.872	0.875	0.799	0.986	1.082	0.41718
C9JIZ6	PSAP	58.44	7.7114	1.7	1	1	1
C9JKT8	MARCO	7.1148	8.5839	14.3	1	2	1
C9JPQ9	FGG	13.546	6.4345	89.1	13	160	1	1.145	1.232	1.083	0.984	0.978	1.022	1.16	0.024938
C9JV77	AHSG	39.411	199.52	25	6	41	6	1.126	1.158	1.247	1.196	1.437	1.006	0.97	0.79534
C9JXF9	IGFBP1	27.671	23.047	17.9	3	3	3	1.14	1.085	0.844	1.085	1.299	1.316	0.829	0.147722
C9JYG8	NOTUM	32.733	7.0736	3.4	1	1	1
D6RF35	GC	53.02	323.31	56.1	26	93	2	0.806	1.004	0.864	0.791	0.769	0.68	1.194	0.100004
D6RF86	CDH6	67.402	37.518	9.2	5	8	5	0.987	1.045	0.994	1.022	1.026	0.997	0.994	0.7718
D6RFL1	CANX	15.16	6.9539	9.2	1	1	1
D6RGX8	LECT2	11.878	7.1093	9	1	3	1	1.117	1.013	1.001	0.642	1.392	1.127	0.991	0.96632
D6RHZ6	ADH1B	35.393	12.192	6	2	2	2
E5RJH4	PPP3CC	15.225	7.5374	7.5	1	2	1	0.774	0.925	1.031	1.561	1.028	0.839	0.796	0.36646
E5RK62	SPARC	13.379	40.481	22.6	2	3	2	1.026	1.221	0.957	1	1.17	1.061	0.992	0.92786
E7EMB4	RASGRP2	14.316	12.942	14.4	2	2	2	1.181	1.043	0.749	0.717	0.782	0.812	1.286	0.165958
E7END6	PROC	55.389	223.06	23.8	9	25	9	1.024	0.805	1.045	0.867	0.974	1.045	0.996	0.9676
E7END7	RAB1A	19.018	31.985	20.2	3	4	2
E7ENL6	COL6A3	278.11	10.492	0.7	2	2	2	1.002	1.183	1.273	1.06	1.047	0.925	1.141	0.191901
E7EQB2	LTF	76.625	221.01	34.5	21	34	21	1.052	0.945	0.982	0.891	0.899	1.033	1.055	0.4036
E7ES19	THBS4	96.005	174.05	17.4	13	27	11	0.97	0.789	1.057	0.951	0.996	1.161	0.906	0.39196
E9PDD2	VCAM1	59.221	13.312	3.5	2	2	2	1.08	1.074	1.025	1.343	1.171	1.026	0.898	0.2665
E9PGA6	C1QTNF3-AMACR	31.075	17.68	4.2	1	4	1	0.714	1.639	1.228	1.183	1.069	1.11	1.065	0.81198
E9PGN7	SERPING1	59.491	73.98	13.8	7	16	7	1.003	1.16	1.285	1.158	1.203	1.077	1.003	0.97208
E9PJ21	HYOU1	72.976	12.864	3.2	2	2	2	1.183	1.028	0.958	1.045	1.069	1.062	0.998	0.97534
E9PK47	PYGL	94.069	22.245	4.5	4	4	4	0.814	0.863	0.77	0.847	0.828	0.841	0.973	0.44906
E9PKE3	HSPA8	68.805	18.636	7.7	4	4	3	0.953	0.916	0.772	1.207	0.862	0.831	0.911	0.55034
E9PMR5	MBP	10.811	13.787	22.4	2	2	2	0.7	0.801	0.757	2.577	0.751	0.902	0.534	0.37848
E9PRU1	EFEMP2	48.191	31.217	10.3	4	5	4	1.31	0.877	1.034	0.891	0.916	0.981	1.155	0.32708
F2Z2K0	NSFL1C	30.22	7.127	3.3	1	1	1	1.054	0.828	0.811	1.063	0.677	1.093	0.951	0.77858
F5GX11	PSMA1	26.505	10.75	8	2	2	2
F5GX88	ENG	51.139	7.1965	2.1	1	1	1
F5GZZ9	CD163	120.32	28.995	4.3	4	5	4	1.234	0.925	1.018	1.126	0.862	0.999	1.064	0.62308
F5H1C3	ENO2	11.203	6.41	27.2	2	2	1	0.928	1.06	1.249	1.013	0.859	0.945	1.149	0.24664
F5H5D3	TUBA1C	57.73	126.29	28.1	11	15	2	0.783	0.599	0.584	0.887	0.599	0.619	0.934	0.7022
F5H699	ADCY7	48.086	-2	2.3	1	1	1	0.679	1.129	0.898	0.814	0.755	0.865	1.112	0.53504
F5H7V9	TNC	201.14	11.736	1.1	2	2	2	0.933	1.018	0.985	1.184	1.091	1.003	0.896	0.119937
F5H8B0	F7	41.879	118.55	28.8	8	16	8	0.938	0.92	1.168	0.945	0.987	0.946	1.051	0.5755
F8VPF3	PDE6H	14.436	54.057	29.2	3	4	3	1.04	0.836	0.566	0.44	0.49	0.563	1.636	0.089597
F8W0P7	ATP5B	28.392	6.4414	5.2	1	1	1	0.917	0.99	0.766	1.2	0.949	0.862	0.888	0.40416
F8W785	GOLIM4	78.759	18.07	3.9	2	2	2
F8W876	MASP1	40.613	14.527	59.6	16	44	1
F8WEX7	BCHE	58.926	16.527	4	2	2	2	0.946	1.178	1.104	1.096	1.162	0.891	1.025	0.81684
G3V1A4	CFL1	16.811	97.65	55	10	20	10	0.858	0.878	0.679	0.691	0.852	0.924	0.979	0.86198
G3V2W1	SERPINA10	55.113	161.18	24	11	33	11	1.147	0.762	1.088	0.876	1.004	0.894	1.08	0.58758
G3V3U4	PSMA6	11.57	6.4882	10.3	1	2	1	1.224	1	1.142	0.773	1.021	0.871	1.263	0.074381
G3V4I0	ENTPD5	45.335	7.4299	2.2	1	2	1	0.878	0.829	0.993	1.032	1.069	1.588	0.732	0.150935
G3V4U0	FBLN5	50.881	45.367	11	5	12	5	1.144	0.895	0.974	1.017	0.785	0.994	1.078	0.52552
G3V511	LTBP2	189.24	13.614	1.1	2	2	2	1.128	1.082	0.931	0.835	1.035	0.998	1.095	0.3473
G3XAI2	LAMB1	200.48	16.259	1.5	2	2	2
G3XAK1	MST1	81.998	204.45	27.2	14	25	14	1.01	1.087	1.039	1.128	1.122	1.041	0.953	0.22384
G3XAM2	CFI	65.059	159.74	22.2	10	15	10	1.007	1.1	1.102	1.209	1.147	1.147	0.916	0.059382
G3XAP6	COMP	79.696	323.31	43.1	21	51	19	0.962	0.949	1.106	1.019	0.97	1.071	0.986	0.81742
G8JLI8	CDH23	49.059	9.5516	3.1	1	1	1
H0Y2Y8	ZYX	57.643	11.001	4.8	2	2	2	0.795	1.021	0.887	0.585	0.969	0.848	1.125	0.48634
H0Y5J4	DBNL	40.16	13.661	5.8	2	2	2	1.123	0.761	0.702	0.789	0.794	0.774	1.097	0.62088
H0Y612	TRIM33	98.891	6.7631	1	1	9	1	1.038	1.203	0.97	1.034	1.098	1.022	1.018	0.80772
H0Y6Z7	PTPRF	174.84	12.243	1.5	2	2	2	1.143	1.206	1.024	1.016	1.139	1.016	1.064	0.37364
H0YAC1	KLKB1	76.773	323.31	42.6	26	70	26	1.074	1.047	1.173	1.075	0.995	1.002	1.072	0.183401
H0YC68	GSR	14.194	6.698	6.1	1	1	1
H0YDG0	NPEPPS	19.052	9.3664	7.7	1	1	1
H0YGS3	MFAP5	9.4431	9.2227	13.9	1	2	1	1.248	0.858	0.828	1.053	0.935	0.974	0.991	0.94992
H0YH33	STRAP	10.488	6.2226	10.5	1	1	1
H0YKT8	PSMA4	19.962	22.791	18.8	3	3	3	0.974	1.152	1.09	0.95	0.974	0.846	1.161	0.085104
H0YLF3	B2M	8.4984	8.0302	14.1	1	1	1	0.879	1.056	1.139	1.315	1.279	1.078	0.837	0.134235
H0YNC7	TPM1	25.47	11.633	26	6	7	1	0.915	0.87	0.96	0.704	0.84	0.735	1.204	0.03316
H0YNH8	UACA	161.31	10.276	1.8	2	2	2	1.516	1.043	1.022	0.966	0.972	1.059	1.195	0.30106
H3BM21	ITGB3	86.869	13.625	1.4	1	1	1	1.089	1.186	1.021	0.662	0.819	0.914	1.376	0.026663
H3BPE8	FAM173A	18.688	-2	8	1	4	1	0.781	0.7	0.89	0.909	0.947	0.914	0.856	0.077542
H3BRJ9	CETP	47.957	-2	12.9	5	7	1	1.296	1.02	0.941	0.846	0.945	0.768	1.273	0.122638
H3BS06	CCDC154	11.281	-2	11.1	1	1	1	1.144	0.825	1.053	0.972	1.163	0.984	0.969	0.78936
H3BTN5	PKM	53.045	189.91	30.7	12	18	2	0.747	0.875	0.863	0.85	0.991	0.76	0.955	0.64872
H3BVI7	CDH1	45.52	23.896	6.8	3	5	3	1.231	0.73	0.935	0.96	1.065	1.125	0.919	0.60994
H7BY64	PRAP1	36.012	19.299	8.5	3	4	3	0.986	1.108	1.26	1.142	1.1	0.968	1.045	0.64002
H7BYY1	TPM1	28.747	30.783	28.6	8	11	1	0.894	0.771	0.57	0.706	0.758	0.808	0.984	0.90678
H7C0L5	ITIH4	79.952	7.9936	31.4	20	91	1	0.881	1.388	1.321	1.111	1.082	1.12	1.084	0.62102
H7C3I1	ST13	16.219	11.792	9.6	1	1	1	0.878	0.842	0.752	0.808	1.058	0.95	0.878	0.23224
H7C457	COL18A1	30.917	46.199	25.7	6	8	6	1.161	1.072	1.031	1.181	1.06	1.129	0.969	0.53386
H7C4H1	PLA1A	24.093	6.2461	4.5	1	1	1
I3L145	SHBG	37.487	40.543	17.2	6	6	6	1.265	1.192	1.032	1.101	1.009	0.87	1.171	0.152358
I3L397	EIF5A	16.019	19.718	21.9	3	3	3	1.157	1.009	0.841	0.859	0.853	0.889	1.156	0.27896
J3KN67	TPM3	33.222	15.455	40.4	13	21	1	1.136	1.304	1.124	0.789	0.988	0.89	1.336	0.021596
J3KNB4	CAMP	19.591	61.631	30.6	6	9	6	1.096	0.739	1.119	1.049	0.924	1.048	0.978	0.87176
J3KNW4	FHL2	44.205	6.3662	3.1	1	3	1	0.822	0.743	0.767	0.774	0.584	0.93	1.019	0.89338
J3KPY9	ANTXR2	44.84	12.255	5.4	2	2	2	1.464	1.035	1.007	1.127	0.992	0.984	1.13	0.435
J3KQ66	RELN	388.43	10.788	0.5	2	3	2	1.037	0.96	1.006	1.007	1.127	0.925	0.982	0.781
J3KRP0	CNDP1	51.912	196.23	29.5	12	29	12	0.586	0.632	0.782	0.848	0.895	0.772	0.795	0.068103
J3KST8	CRLF3	11.582	6.6176	10.4	1	1	1	0.813	0.79	0.714	0.705	0.718	0.903	0.996	0.96814
J3KTJ1	MYL12A	13.058	44.364	15.8	1	1	1	0.965	0.997	0.587	0.522	0.493	0.562	1.616	0.135441
K7EJ44	PFN1	11.39	6.3672	9.6	1	1	1
K7EJY6	C19orf80	6.6285	6.5362	13.8	1	3	1
K7EKF6	ANGPTL6	46.991	225.68	38.8	11	20	11	0.97	0.956	1.029	0.919	1.018	0.969	1.017	0.67598
K7EM13	PRKAR1A	17.347	8.0571	7.8	1	1	1
K7EMN2	PGD	17.293	6.8485	5.6	1	1	1
K7EQ05	GRN	46.757	11.383	3.9	2	3	2	0.954	1.149	1.052	1.005	1.053	1.029	1.022	0.71574
K7ER74	APOC4-APOC2	20.049	113.73	34.3	6	54	4	0.747	0.626	0.707	0.695	0.74	0.772	0.942	0.3707
K7ERG9	CFD	27.862	29.938	16.5	3	10	3	1	1.395	1.137	1.048	1.112	1.056	1.098	0.4208
K7ERI9	APOC1	8.647	63.966	45.5	7	51	7	0.984	1.058	0.976	1.007	1.028	0.969	1.005	0.88868
K7ES70	MFAP4	31.326	41.295	6.4	1	1	1	0.871	0.999	0.971	1.014	0.99	1.072	0.924	0.162699
M0R0P0	DHCR7	30.47	7.0039	6.7	1	1	1
M0R1V7	UBA52	7.1321	15.208	33.3	2	4	2	1.114	1.019	0.855	0.881	0.826	0.929	1.134	0.22238
O00187	MASP2	75.702	234.76	24.2	14	29	14	1	0.911	0.935	1.006	1.001	1	0.946	0.181642
O00299	CLIC1	26.922	90.401	27.4	5	6	5	0.993	0.934	0.657	0.701	0.788	0.783	1.137	0.3875
O00391	QSOX1	82.577	323.31	35.2	22	55	22	0.963	1.019	0.978	1.079	1.036	1.103	0.92	0.02892
O00602	FCN1	35.078	62.926	23.9	6	10	4	1.146	0.84	1.067	0.934	0.797	1.004	1.116	0.38992
O14791	APOL1	43.974	128.93	33.7	16	39	16	0.934	0.942	1.012	0.939	0.962	0.934	1.019	0.53756
O14818	PSMA7	27.887	20.751	13.7	3	3	3	1.067	0.954	1.135	0.687	1.032	0.986	1.167	0.27972
O15335	CHAD	40.475	13.588	5.8	2	2	2	1.134	1.019	0.983	1.144	1.218	0.986	0.937	0.43836
O43639	NCK2	42.915	6.4699	2.6	1	1	1
O43707	ACTN4	104.85	49.272	19.3	16	26	5	0.904	0.818	0.616	0.638	0.676	0.692	1.166	0.27156
O43747	AP1G1	91.35	12.668	1.3	1	1	1
O43866	CD5L	38.087	323.31	45	13	50	13	1.1	0.841	0.91	1.207	0.954	1.125	0.868	0.2486
O60493	SNX3	18.762	6.5403	6.8	1	1	1	0.926	1.017	0.8	0.922	0.805	0.866	1.058	0.5224
O75083	WDR1	66.193	35.92	9.1	6	7	6	0.816	0.766	0.619	0.641	0.631	0.742	1.093	0.41702
O75339	CILP	132.56	14.756	2	2	2	2	0.826	1.109	0.916	1.098	1.038	0.911	0.936	0.54934
O75636	FCN3	32.903	276.23	43.8	11	57	11	1.006	0.846	0.853	0.982	1.005	0.973	0.914	0.184478
O75882	ATRN	158.54	6.5766	0.8	1	1	1
O76076	WISP2	26.825	9.0223	4	1	2	1
O94769	ECM2	79.788	28.605	4.9	3	4	3	1.255	1.077	1.025	0.789	1.036	0.983	1.196	0.148444
O94985	CLSTN1	109.79	21.146	3.3	3	4	3	1.064	1.195	1.052	1.219	1.095	1.009	0.996	0.96068
O95428	PAPLN	137.7	62.664	6.7	9	14	9	1.217	0.981	1.035	0.957	0.937	1.021	1.109	0.23428
O95450	ADAMTS2	134.75	6.8537	0.9	1	1	1	0.993	1.157	1.055	1.187	1.13	1.185	0.915	0.125996
O95497	VNN1	57.011	87.907	10.3	4	7	4	0.317	0.283	0.379	0.383	0.37	0.372	0.87	0.22864
O95810	SDPR	47.173	114.6	25.9	10	15	10	0.9	0.819	0.636	0.598	0.543	0.588	1.362	0.059304
P00338	LDHA	36.688	27.099	10.2	3	3	3	0.746	0.965	0.851	0.633	0.887	0.76	1.124	0.38662
P00450	CP	122.2	323.31	48	46	239	46	0.711	0.75	0.771	0.73	0.793	0.74	0.986	0.71432
P00451	F8	267.01	55.382	3.5	8	9	8	1.094	1.011	0.982	0.949	1.079	1.005	1.018	0.7392
P00488	F13A1	83.266	323.31	34.7	22	67	22	0.907	0.907	1.027	0.897	0.839	0.905	1.076	0.21328
P00558	PGK1	44.614	27.209	6.5	2	2	2	0.556	0.667	0.703	1.106	0.716	0.6	0.795	0.35796
P00734	F2	70.036	323.31	60.1	35	421	35	1.082	0.95	1.004	0.883	0.982	1.073	1.033	0.651
P00738	HP	45.205	323.31	50.2	22	80	9	0.944	1.093	0.914	0.77	1.063	1.043	1.026	0.83064
P00739	HPR	39.029	62.473	37.4	15	48	2	0.795	0.997	0.862	1.065	1.036	1.269	0.788	0.064704
P00740	F9	51.778	263.39	26.9	10	16	10	1.104	0.949	1.201	0.836	1.082	1.065	1.091	0.4502
P00742	F10	54.731	323.31	38.1	16	57	16	1.066	0.979	1.115	0.827	0.996	1.051	1.1	0.29008
P00747	PLG	90.568	323.31	58.4	42	175	41	1.011	1.059	1.031	1.077	1.065	1.079	0.963	0.051824
P00748	F12	67.791	282.54	28.6	16	36	16	1.022	1.147	1.275	1.123	1.433	1.108	0.94	0.59918
P01008	SERPINC1	52.602	323.31	45	21	62	21	0.912	0.976	1.015	1.233	1.069	1.455	0.773	0.069836
P01009	SERPINA1	46.736	323.31	57.4	22	110	22	0.63	1.04	1.098	0.914	1.109	0.796	0.982	0.92656
P01011	SERPINA3	47.65	83.305	16.5	5	10	5	1.08	1.065	0.99	0.935	1.017	0.986	1.067	0.148022
P01019	AGT	53.154	130.2	15.9	7	16	7	0.352	0.483	0.491	0.403	0.677	0.491	0.844	0.4271
P01023	A2M	163.29	323.31	38.5	43	139	36	0.861	0.971	0.896	0.909	0.87	0.942	1.003	0.95464
P01024	C3	187.15	323.31	66.9	102	782	102	0.845	0.822	0.911	1.012	0.892	0.922	0.912	0.139079
P01031	C5	188.3	323.31	29.1	46	123	46	0.873	1.023	1.072	1.049	1.125	1.016	0.93	0.33772
P01034	CST3	15.799	60.792	28.8	3	5	3	1.09	1.114	1.137	1.079	1.089	1.048	1.039	0.085578
P01042	KNG1	71.957	323.31	36	26	72	26	1.003	1.072	1.232	1.122	1.263	1.062	0.959	0.63246
P01275	GCG	20.909	6.3212	4.4	1	1	1
P01344	IGF2	20.14	30.338	13.9	2	5	2	1.046	0.909	1.062	1.069	1.11	1.095	0.922	0.161863
P01591	JCHAIN	18.098	61.912	31.4	4	22	4	1.052	0.99	0.935	1.006	0.982	1.074	0.972	0.55126
P01594	IGKV1-33	12.848	33.541	13.7	1	3	1	1.045	0.723	0.997	0.988	0.946	1.295	0.856	0.35748
P01602	IGKV1-5	12.781	21.093	22.2	2	4	2	0.992	0.884	0.994	1.203	1.069	0.949	0.891	0.22618
P01700	IGLV1-47	12.283	52.71	24.8	2	6	2	0.986	0.979	0.951	1.118	1.054	1.104	0.89	0.0056438
P01701	IGLV1-51	12.249	12.598	13.7	2	9	2	1.153	0.945	1.09	1.181	0.923	1.119	0.989	0.91204
P01703	IGLV1-40	12.301	7.9801	13.6	1	1	1	1.187	0.857	0.775	1.122	1.098	1.21	0.822	0.193441
P01704	IGLV2-14	12.597	7.4962	13.3	1	2	1	1.042	1.119	1.045	1.264	1.019	1.019	0.971	0.72708
P01706	IGLV2-11	12.644	6.4034	13.4	2	10	1	0.809	1.38	0.949	1.158	0.938	1.184	0.957	0.8143
P01709	IGLV2-8	12.382	12.587	13.6	2	10	1	0.853	0.903	1.061	1.304	0.945	1.183	0.821	0.170035
P01714	IGLV3-19	12.042	14.548	17	2	6	2	1.265	1.088	0.837	1.089	1.3	1.083	0.919	0.54742
P01718	IGLV3-27	12.165	14.053	28.3	3	9	1	1.127	0.817	1.077	0.875	1.085	0.973	1.03	0.80904
P01721	IGLV6-57	12.566	39.829	18.8	1	1	1	0.819	0.864	0.779	1.693	0.966	1.164	0.644	0.173362
P01742	IGHV1-69	12.659	6.7645	20.5	2	8	1	0.902	1.413	1.133	1.149	1.072	1.129	1.029	0.84734
P01743	IGHV1-46	12.933	54.92	22.2	2	8	1	0.98	1.044	0.928	1.402	0.999	1.025	0.862	0.30516
P01766	IGHV3-13	12.506	9.364	19	2	12	1	0.993	0.96	0.988	1.051	1.128	1.326	0.839	0.150462
P01780	IGHV3-7	12.943	35.437	26.5	3	26	1	1.006	0.847	0.827	1.136	1.108	1.109	0.799	0.0173829
P01833	PIGR	83.283	43.436	6.8	6	8	6	1.114	0.846	0.837	0.993	1.027	1.038	0.915	0.44362
P01834	IGKC	11.765	314.47	64.5	5	51	5	1.054	1.027	0.855	1.195	1.067	1.119	0.868	0.110418
P01859	IGHG2	35.9	141.65	41.4	11	102	5	0.889	1.078	0.867	1.16	1.088	1.014	0.869	0.145735
P01860	IGHG3	41.287	188.62	51.7	14	157	6	1.017	1.143	0.939	1.194	1.014	1.212	0.906	0.285
P01861	IGHG4	35.94	155.33	49.8	11	70	5	0.69	1.209	0.851	1.042	1.666	1.424	0.666	0.1247
P01876	IGHA1	37.654	323.31	50.4	11	73	5	1.089	0.921	0.831	1.101	1.066	0.984	0.902	0.28196
P01877	IGHA2	36.591	17.35	37.6	7	26	2	1.019	1.049	0.958	0.895	1.17	1.085	0.961	0.65438
P02452	COL1A1	138.94	18.46	2	3	3	3	0.951	1.116	0.972	1.074	0.927	1.045	0.998	0.9745
P02647	APOA1	30.777	323.31	86.5	37	605	36	0.939	0.902	0.902	0.963	0.985	0.903	0.962	0.25966
P02649	APOE	36.154	323.31	62.5	22	177	22	0.969	0.796	0.899	0.879	0.827	0.95	1.003	0.96754
P02671	FGA	94.972	323.31	58.3	54	824	54	1.185	1.186	1.051	0.997	0.998	1.037	1.129	0.049718
P02675	FGB	55.928	323.31	72.3	42	759	38	1.082	1.224	1.044	1.017	1.017	1.047	1.087	0.182615
P02679	FGG	51.511	323.31	71.1	31	443	19	1.05	1.257	1.039	0.999	1.015	1.032	1.098	0.29704
P02741	CRP	25.038	62.828	21	5	17	5	2.538	0.366	1.183	0.583	0.669	1.325	1.586	0.4975
P02743	APCS	25.387	86.138	26	7	33	7	1.054	1.097	1.15	1.153	1.073	1.064	1.003	0.93074
P02745	C1QA	26.016	91.768	20.8	5	18	5	1.027	0.806	1.092	1.081	1.001	1.099	0.92	0.40452
P02747	C1QC	25.773	126.23	32.7	5	18	5	0.869	1.073	1.034	1.081	0.946	1.022	0.976	0.75792
P02748	C9	63.173	161.44	28.6	16	47	16	1.132	1.291	1.165	1.116	1.245	1.176	1.014	0.7947
P02749	APOH	38.298	207.8	38.8	10	18	10	0.823	1.108	1.163	1.081	1.006	1.086	0.975	0.82018
P02751	FN1	262.62	323.31	48.6	92	789	92	1.098	1.055	1.08	1.224	1.074	1.025	0.973	0.64938
P02760	AMBP	38.999	168.1	27.6	8	31	8	1.084	1.013	1.214	1.107	1.257	1.094	0.957	0.56742
P02763	ORM1	23.511	67.207	26.9	5	8	3	1.007	1.052	1.631	0.672	0.706	1.583	1.246	0.53618
P02766	TTR	15.887	175.53	64.6	6	30	6	0.827	0.997	1.062	1.124	0.973	1.056	0.915	0.34166
P02774	GC	52.963	-2	55.5	25	90	1
P02775	PPBP	13.894	48.457	43.8	5	11	5	1.241	0.937	0.914	0.859	0.966	0.982	1.102	0.44494
P02776	PF4	10.845	11.558	42.6	4	17	1	0.927	0.903	0.757	0.724	0.956	0.973	0.975	0.83048
P02787	TF	77.063	323.31	47.4	34	77	34	0.992	1.087	1.313	0.781	0.809	1.172	1.228	0.2542
P02790	HPX	51.676	217.9	29.7	11	23	11	1.028	1.12	1.167	0.895	1.018	1.133	1.088	0.32472
P03950	ANG	16.55	161.4	53.7	8	25	8	0.979	0.989	1.103	0.961	1.092	1.192	0.946	0.49748
P03951	F11	70.108	152.93	24.2	15	23	15	0.979	1.095	1.13	1.211	1.15	1.127	0.919	0.143156
P03973	SLPI	14.326	37.477	45.5	6	10	6	1.251	0.788	0.94	0.922	1.114	1.146	0.936	0.68148
P04003	C4BPA	67.033	323.31	55.8	31	310	31	1.018	0.986	1.038	1.013	1.189	1.066	0.931	0.23752
P04004	VTN	54.305	323.31	45.2	22	284	22	0.987	0.905	1.021	0.895	1.005	1.005	1.003	0.96026
P04040	CAT	59.755	19.906	4.2	2	2	2	1.018	1.015	0.794	1.154	0.958	0.987	0.912	0.39878
P04114	APOB	515.6	323.31	47.7	201	735	201	0.885	0.972	0.959	0.987	0.936	0.904	0.996	0.92442
P04180	LCAT	49.577	113.63	22.7	7	14	7	1.006	0.961	1.196	1.114	1.004	1.212	0.95	0.58474
P04196	HRG	59.578	290.59	44.6	17	69	17	0.854	1.194	1.083	1.354	1.389	1.266	0.781	0.051582
P04211	IGLV7-43	12.451	7.3952	15.4	2	5	1	0.854	0.965	0.815	1.202	0.824	1.134	0.834	0.23246
P04217	A1BG	54.253	57.996	14.9	6	12	6	0.952	1.144	1.114	1.102	1.113	1.193	0.942	0.375
P04264	KRT1	66.038	323.31	55.4	37	7	2	1.12	1.351	0.85	0.89	1.016	0.941	1.166	0.34968
P04275	VWF	309.26	323.31	29.7	67	101	67	1.224	0.826	0.964	1.055	1.001	1.002	0.986	0.91248
P04406	GAPDH	36.053	245.22	45.7	11	19	11	1.013	0.909	0.841	0.906	0.845	0.971	1.015	0.83592
P04430	IGKV1-16	12.618	10.021	13.7	1	1	1
P04792	HSPB1	22.782	40.658	22.9	4	6	4	0.854	0.984	0.677	0.649	0.731	0.691	1.214	0.183205
P05109	S100A8	10.834	22.421	32.3	3	4	3	1.962	1.008	0.78	0.714	0.984	0.806	1.498	0.32516
P05121	SERPINE1	45.059	12.145	4	2	2	2	0.776	0.963	1.042	1.141	1.129	1.014	0.847	0.131557
P05154	SERPINA5	45.674	123.13	30.5	11	26	11	0.982	0.975	1.006	1.031	1.132	1.016	0.932	0.128137
P05160	F13B	75.51	323.31	48.7	25	57	25	0.952	1.084	1.211	1.162	1.187	1.105	0.94	0.42964
P05164	MPO	83.868	30.842	7.1	5	6	5	1.15	0.908	0.853	1.005	1.022	1.018	0.956	0.6733
P05534	HLA-A	40.688	143.24	27.4	7	10	5	1.497	0.919	0.989	1.169	1.087	0.808	1.111	0.62088
P05543	SERPINA7	46.324	6.9405	2.9	1	2	1
P05546	SERPIND1	57.07	135.09	30.1	13	23	13	0.96	1.088	1.076	1.018	1.1	1.037	0.99	0.83926
P06312	IGKV4-1	13.38	54.103	22.3	3	10	3	0.783	1.005	0.901	1.229	1.077	1.17	0.774	0.028119
P06681	C2	83.267	19.872	15	11	14	3	0.984	1.213	0.959	0.948	1.142	0.892	1.058	0.62822
P06702	S100A9	13.242	17.734	25.4	2	3	2	2.645	0.852	0.707	0.736	1.112	0.812	1.58	0.46228
P06727	APOA4	45.398	323.31	74.7	33	340	33	1.118	1.128	1.074	1.181	1.121	1.069	0.985	0.66446
P06732	CKM	43.101	7.6713	3.7	1	1	1
P06733	ENO1	47.168	80.156	25.3	9	11	8	0.777	0.821	0.652	0.805	0.785	0.752	0.961	0.59336
P06858	LPL	53.162	46.495	9.3	4	5	4	1.241	1.018	1.049	0.689	1.147	1.04	1.15	0.40522
P07195	LDHB	36.638	27.89	11.4	3	4	3	0.545	0.737	0.657	0.861	0.749	0.71	0.836	0.151444
P07225	PROS1	75.122	323.31	38.6	22	90	22	1.088	0.972	1.111	0.894	0.966	1.103	1.07	0.40692
P07237	P4HB	57.116	93.393	22.8	12	17	12	1.106	1.095	0.972	1.009	1.011	1.097	1.018	0.73694
P07307	ASGR2	35.092	48.359	13.5	3	5	3	1.054	1.193	0.985	1.127	1.016	1.023	1.021	0.7719
P07357	C8A	65.163	323.31	26.7	12	37	12	1.068	1.17	1.082	1.15	1.195	1.165	0.946	0.140776
P07358	C8B	67.046	254.98	36.4	19	43	19	1.065	1.231	1.066	1.172	1.035	1.121	1.01	0.87596
P07360	C8G	22.277	222.4	55	10	28	10	1.057	1.201	1.08	1.101	1.223	1.108	0.973	0.6272
P07384	CAPN1	81.889	11.903	2.5	2	2	2	0.959	0.989	0.781	0.715	0.786	0.907	1.133	0.28022
P07900	HSP90AA1	84.659	78.095	11.5	8	9	5	1.029	0.974	0.825	0.954	0.881	0.844	1.056	0.51132
P08238	HSP90AB1	83.263	18.673	9.4	6	9	2	0.956	1.147	0.705	0.914	0.775	0.786	1.135	0.4588
P08253	MMP2	73.881	46.027	6.4	3	4	3	0.605	0.71	0.716	0.747	0.659	0.672	0.977	0.74682
P08294	SOD3	25.851	68.542	27.1	4	7	4	1.072	1.236	0.833	0.98	1.064	1.075	1.007	0.9545
P08311	CTSG	28.837	27.41	13.7	3	3	3	1.086	1.146	0.919	0.909	0.957	0.919	1.131	0.1539
P08493	MGP	12.353	16.907	19.4	2	3	2	0.908	1.104	1.197	1.191	1.079	1.029	0.973	0.77416
P08519	LPA	501.31	53.604	17.4	7	10	6	0.94	0.744	1.009	1.34	1.228	1.514	0.66	0.0157805
P08567	PLEK	40.124	119.25	27.7	7	10	7	0.941	1.028	0.717	0.765	0.839	0.834	1.102	0.43626
P08571	CD14	40.076	71.838	12	4	7	4	1.133	1.094	1.081	1.064	1.187	1.005	1.016	0.77176
P08603	CFH	139.09	323.31	59.4	65	548	57	0.926	0.955	1.035	1.147	1.068	1.015	0.903	0.106075
P08697	SERPINF2	54.565	237.35	31.2	15	39	15	0.937	1.225	1.204	0.998	1.126	1.091	1.047	0.64202
P09382	LGALS1	14.716	22.664	17	2	2	2	1.255	1.123	1.035	1.086	1.073	0.991	1.083	0.28164
P09681	GIP	17.107	12.398	15	2	2	2	1.064	0.899	1.091	0.951	0.918	0.939	1.088	0.2486
P09871	C1S	76.684	323.31	44.3	21	83	20	1.043	1.027	1.1	1.105	1.068	1.049	0.984	0.5639
P0C0L4	C4A	192.78	323.31	50.9	80	689	1	0.353	1.294	1.433	1.277	0.438	0.366	1.48	0.49844
P0C0L5	C4B	192.75	115.53	50.2	79	694	0
P0DJD9	PGA5	41.993	6.2643	2.1	1	2	1
P0DJI8	SAA1	13.532	96.095	62.3	8	22	4	1.53	1.019	0.992	0.79	0.915	1.146	1.242	0.32202
P0DJI9	SAA2	13.527	23.186	54.1	6	17	2	2.737	1.388	0.707	0.686	0.736	0.736	2.239	0.27384
P0DOY3	IGLC6	11.265	90.642	63.2	5	62	1	1.031	0.909	0.967	1.09	0.994	1.037	0.931	0.186982
P0DP02	IGHV3-33	12.989	8.0096	31.6	3	18	0
P0DP04	IGHV3-9	13.017	13.515	18.6	2	15	1	0.821	0.893	0.867	1.223	1.004	0.972	0.807	0.065121
P0DP08	IGHV4-4	13.016	41.893	21.4	2	8	2	0.75	1.034	0.932	1.259	1.187	1.325	0.72	0.0188213
P0DP25	CALM1	16.837	57.201	22.1	3	4	3	0.911	0.768	0.699	0.933	0.636	0.799	1.004	0.97646
P10599	TXN	11.737	10.449	17.1	2	2	2	1.2	1.134	0.861	0.828	0.913	0.85	1.233	0.132616
P10643	C7	93.517	323.31	40.7	26	58	26	1.231	1.241	1.277	1.142	1.217	1.246	1.04	0.23074
P10645	CHGA	50.688	51.218	9	3	5	3	1.275	1.235	1.24	0.927	0.941	0.906	1.352	3.8053e-05
P10646	TFPI	35.015	18.425	9.9	2	3	2	0.91	0.925	0.993	0.971	1.037	1.094	0.912	0.105181
P10720	PF4V1	11.553	82.515	45.2	4	14	1
P10909	CLU	52.494	323.31	40.8	19	197	19	1.12	0.981	0.992	1	0.954	0.988	1.051	0.3417
P11021	HSPA5	72.332	193.23	28	16	22	15	1.03	1.15	1.08	1.222	1.102	1.043	0.968	0.60224
P11047	LAMC1	177.6	15.085	1.2	2	3	2	0.985	0.938	1.107	1.068	1.14	1.023	0.938	0.33236
P11226	MBL2	26.143	70.016	23.4	4	4	4	0.934	1.088	1.029	1.099	0.826	1.034	1.031	0.76002
P11597	CETP	54.756	89.353	15.6	7	14	3	1.128	1.29	1.129	1.443	1.203	1.082	0.951	0.63872
P12273	PIP	16.572	18.596	17.8	2	3	2
P12814	ACTN1	103.06	323.31	45.3	35	62	25	0.888	0.827	0.659	0.638	0.677	0.71	1.172	0.179357
P12931	SRC	59.834	17.065	4.5	3	4	3	1.142	0.987	1.047	0.828	0.869	0.754	1.296	0.0127163
P13489	RNH1	49.973	38.261	9.3	4	4	4	0.988	0.729	0.796	0.824	0.776	0.829	1.035	0.74226
P13497	BMP1	111.25	37.818	5.2	5	7	5	1.136	0.954	1.007	0.921	0.988	0.915	1.097	0.197183
P13501	CCL5	9.9896	12.187	17.6	2	2	2	0.851	0.794	0.697	0.72	0.822	0.98	0.929	0.53272
P13667	PDIA4	72.932	24.544	5.9	4	4	4	1.086	1.113	1.008	1.032	0.935	1.146	1.03	0.67166
P13671	C6	104.79	323.31	36.2	33	63	33	1.263	1.257	1.291	1.19	1.292	1.297	1.008	0.78408
P14543	NID1	136.38	108.49	9.4	11	14	11	1.064	1.017	0.998	0.985	1.154	1.074	0.958	0.44364
P14618	PKM	57.936	8.6889	27.9	11	17	1
P14625	HSP90B1	92.468	243.67	20.7	16	26	15	1.15	1.045	1.018	1.046	1.035	0.941	1.063	0.29006
P14923	JUP	81.744	37.686	6.6	4	4	4	1.177	1.312	0.73	0.973	1.024	0.973	1.084	0.68478
P15169	CPN1	52.286	99.684	22.9	9	22	9	1.002	1.052	1.083	1.098	1.117	1.02	0.97	0.4375
P15924	DSP	331.77	68.488	2.9	9	9	9	1.166	1.444	0.763	0.981	1.062	0.932	1.134	0.54586
P16403	HIST1H1C	21.364	33.686	19.2	4	8	4	1.341	0.742	0.648	0.838	0.69	0.665	1.245	0.46758
P17931	LGALS3	26.152	33.897	10	2	2	2	1.085	0.853	0.984	0.903	1.014	1.012	0.998	0.97714
P18065	IGFBP2	34.814	38.008	14.2	4	4	4	1.461	1.829	1.123	1.094	1.007	1.219	1.329	0.162264
P18206	VCL	123.8	188.38	23.2	24	29	24	1.14	1.207	0.884	0.907	0.907	0.859	1.209	0.135556
P18428	LBP	53.383	88.028	15.8	6	28	6	1.123	0.965	1.165	0.965	1.238	0.967	1.026	0.8125
P19021	PAM	108.33	33.213	3.5	3	3	3	1.295	1.121	1.125	1.051	1.131	1.014	1.108	0.16092
P19652	ORM2	23.602	73.86	31.8	6	13	4	0.971	0.984	0.875	1.185	1.078	1.058	0.852	0.035218
P19823	ITIH2	106.46	323.31	27.9	26	129	26	0.684	0.634	0.718	0.705	0.7	0.698	0.968	0.45796
P19827	ITIH1	101.39	281.31	21.6	15	44	15	1.062	1.049	1.235	1.014	1.23	1.05	1.016	0.8563
P19971	TYMP	49.955	25.776	10.8	4	4	4
P20073	ANXA7	52.739	11.182	2.3	1	1	1	0.854	0.761	0.719	0.718	0.567	0.676	1.19	0.107515
P20618	PSMB1	26.489	9.4202	5.8	1	1	1	0.935	1.014	1.035	0.963	0.879	0.897	1.089	0.109024
P20742	PZP	163.86	323.31	30.2	40	111	34	0.885	0.996	1.515	1.051	1.035	1.192	1.036	0.85402
P20851	C4BPB	28.357	168.15	50.8	10	61	10	1.071	0.922	1.056	1.036	1.204	1.098	0.913	0.23058
P22314	UBA1	117.85	14.555	2.3	2	2	2	0.893	0.836	0.906	1.08	1.038	0.877	0.88	0.140863
P22692	IGFBP4	27.934	32.908	19.8	4	9	4	1.139	1.033	1.105	0.968	1.069	1.112	1.041	0.4651
P22792	CPN2	60.556	148.42	22	9	25	9	0.924	1.095	1.007	1.086	1.246	0.977	0.914	0.36506
P22891	PROZ	44.743	63.373	12.2	5	6	5	1.03	0.784	1.142	0.93	1.118	0.979	0.977	0.85302
P23083	IGHV1-2	13.085	25.306	20.5	2	8	2	0.881	0.885	0.819	1.089	0.976	1.039	0.833	0.0114221
P23142	FBLN1	77.213	323.31	42.4	22	117	8	1.08	0.962	1.003	0.944	0.986	0.976	1.048	0.27686
P23381	WARS	53.165	22.353	6.8	3	4	3	0.829	0.933	0.942	0.847	0.949	0.84	1.026	0.6771
P24387	CRHBP	36.144	31.407	11.8	4	6	4	1.031	1.153	1.099	0.998	1.028	1.091	1.053	0.28332
P24593	IGFBP5	30.57	80.117	36.8	9	17	9	0.979	1.021	0.998	1.023	1.133	1.064	0.931	0.097277
P25311	AZGP1	34.258	88.591	25.2	5	5	5	0.994	1.025	1.128	0.979	0.919	1.156	1.03	0.72416
P25788	PSMA3	28.433	22.791	7.8	2	2	2	1	1.141	0.978	0.682	1.184	0.898	1.128	0.48534
P26038	MSN	67.819	19.339	5.4	3	3	3	1.176	1.131	1.04	0.941	1.079	1.01	1.105	0.134562
P26447	S100A4	11.728	6.3989	7.9	1	1	1	0.973	0.768	0.777	0.831	0.772	0.781	1.056	0.55464
P27169	PON1	39.731	323.31	46.8	10	59	10	0.626	0.651	0.746	0.8	0.784	0.771	0.859	0.041936
P27348	YWHAQ	27.764	-2	14.7	5	15	1
P27797	CALR	48.141	67.725	16.3	7	12	7	1.14	1.089	1.06	0.993	0.948	1.088	1.086	0.141678
P27918	CFP	51.276	257.24	36.9	16	62	16	1.04	0.928	1.027	0.943	1.028	1.067	0.986	0.79222
P28300	LOX	46.944	14.746	3.1	1	1	1	1.059	1.057	1.181	1.034	0.96	1.004	1.1	0.097661
P29622	SERPINA4	48.541	146.24	34	13	19	13	0.985	1.035	1.061	1.06	1.086	0.988	0.983	0.6565
P30041	PRDX6	25.035	14.326	9.8	2	3	2	0.972	1.072	0.875	1.094	0.918	0.966	0.98	0.812
P30043	BLVRB	22.119	29.467	18.9	3	3	3	0.812	0.72	0.835	1.019	0.893	1.04	0.802	0.027957
P30101	PDIA3	56.782	7.6218	2.2	1	1	1	0.851	0.98	0.927	1.137	1.198	1.074	0.809	0.0138162
P31146	CORO1A	51.026	51.188	9.8	4	6	4	0.47	0.568	0.339	0.411	0.544	0.473	0.964	0.83536
P31151	S100A7	11.471	12.205	21.8	2	2	2
P31327	CPS1	164.94	8.0241	0.7	1	2	1
P31947	SFN	27.774	6.3698	10.5	3	9	1
P32119	PRDX2	21.892	11.826	9.1	2	2	2	0.943	0.953	0.835	1.312	0.946	1.02	0.833	0.197015
P33151	CDH5	87.527	178.31	18.1	12	32	12	1.067	1.145	1.082	1.061	0.995	1.033	1.066	0.089355
P33908	MAN1A1	72.968	76.417	15	8	15	8	0.767	0.875	0.742	0.848	0.844	0.814	0.951	0.38976
P34096	RNASE4	16.84	109.31	54.4	8	29	8	1.105	0.936	1.055	0.924	1.107	1.097	0.99	0.89748
P35442	THBS2	129.99	11.844	2.2	2	1	1	1.096	0.735	0.912	0.935	0.823	1.151	0.943	0.7164
P35555	FBN1	312.24	185.74	6.7	18	23	18	0.991	0.888	1.03	1.094	1.057	1.056	0.907	0.087721
P35579	MYH9	226.53	294.45	17	28	33	25	1.05	1.009	0.682	0.64	0.688	0.692	1.357	0.177758
P35858	IGFALS	66.034	314.32	21.5	10	17	10	0.853	1.048	1.037	1.017	1.062	0.922	0.979	0.79474
P36955	SERPINF1	46.312	87.2	20.8	8	15	8	0.967	1.047	1.05	1.261	0.961	1.064	0.932	0.46678
P40227	CCT6A	58.024	14.806	3.4	2	2	2	0.983	0.761	0.7	0.744	0.797	0.927	0.99	0.9411
P42785	PRCP	55.799	12.734	4.8	2	3	2	1.014	0.903	0.96	0.807	0.917	0.776	1.151	0.078424
P43251	BTD	61.132	164.16	16.9	8	22	8	0.602	0.604	0.547	0.544	0.535	0.623	1.03	0.63968
P43652	AFM	69.068	199.88	30.2	19	27	19	1.008	0.915	1.161	1.25	1.128	1.012	0.91	0.36246
P48059	LIMS1	37.251	30.564	14.5	4	7	4	0.964	1.084	0.88	0.781	0.856	0.804	1.2	0.062116
P48061	CXCL12	10.666	12.706	17.2	2	2	2	0.979	1.168	1.013	0.955	0.924	1.027	1.087	0.26688
P48426	PIP4K2A	46.224	7.4554	2.7	1	1	1	0.888	1.005	0.818	0.861	0.748	0.845	1.105	0.25778
P48740	MASP1	79.246	323.31	43.1	24	79	9	1.144	0.878	1.069	1.034	1.039	0.997	1.007	0.93472
P48741	HSPA7	40.244	7.2426	3	1	2	1	1.069	0.986	1.027	1.117	0.993	0.951	1.007	0.90536
P50479	PDLIM4	35.398	6.4611	3	1	1	1	1.705	0.64	1.071	1.81	0.696	0.781	1.039	0.93196
P50552	VASP	39.829	54.912	17.6	5	6	5	0.763	0.536	0.458	0.45	0.536	0.572	1.128	0.5371
P50991	CCT4	57.924	7.3358	2	1	1	1	1.016	0.908	0.529	0.611	0.58	0.892	1.178	0.52632
P51460	INSL3	14.502	11.957	12.2	2	2	2
P51884	LUM	38.429	172.19	35.2	10	27	10	1.056	1.022	1.117	1.162	1.08	1.049	0.971	0.5045
P52907	CAPZA1	32.922	35.55	15.4	3	4	3	1.139	0.968	0.778	0.8	0.691	0.915	1.199	0.26302
P55056	APOC4	14.553	60.066	41.7	6	43	4	0.838	0.671	0.856	0.765	0.747	0.798	1.024	0.7779
P55058	PLTP	54.739	114.28	18.1	7	15	7	1.06	1.016	1.026	1.031	1.005	0.975	1.03	0.2213
P55072	VCP	89.321	52.659	9.8	8	10	8	1.045	0.871	0.672	0.826	0.664	0.735	1.163	0.36136
P55103	INHBC	38.237	89.908	13.1	3	8	3	1.017	0.885	0.97	1.078	1.223	1.113	0.841	0.036282
P55268	LAMB2	195.98	6.7221	0.6	1	1	1
P55287	CDH11	87.964	65.88	7.4	5	6	5	1.081	0.982	1.029	1.091	0.979	0.961	1.02	0.70348
P55290	CDH13	78.286	134.49	9.1	5	8	5	1.041	1.135	0.933	1.044	0.829	0.83	1.15	0.21644
P55774	CCL18	9.8487	30.681	24.7	2	2	2	1.128	0.805	1.147	0.895	1.268	1.25	0.902	0.53684
P58166	INHBE	38.561	67.561	15.4	5	6	5	1.082	0.782	1.148	0.981	1.024	1.078	0.977	0.84838
P59666	DEFA3	10.245	6.4099	9.6	1	1	1	0.658	0.684	0.815	1.126	0.882	1.038	0.708	0.026459
P60201	PLP1	30.077	16.871	8.7	2	2	2	0.744	0.874	0.865	2.236	0.912	0.901	0.613	0.3617
P60985	KRTDAP	11.05	13.209	11.1	1	2	1	1.111	1.064	1.063	1.167	0.961	1.041	1.022	0.72954
P61626	LYZ	16.537	54.171	39.2	6	16	6	1.12	1.031	1.052	0.976	1.096	1.111	1.006	0.90128
P61981	YWHAG	28.302	50.884	25.1	6	14	4	0.815	1.003	0.653	1.19	0.842	0.921	0.837	0.33296
P62258	YWHAE	29.174	18.846	15.3	4	11	2	0.945	0.795	0.753	0.904	0.7	0.851	1.015	0.88802
P62805	HIST1H4A	11.367	19.957	31.1	3	4	3	1.007	0.867	0.514	0.644	0.489	0.58	1.394	0.21638
P63000	RAC1	21.45	11.62	7.3	1	1	1	0.952	0.873	0.702	1	0.798	0.949	0.92	0.4854
P63104	YWHAZ	27.745	139.01	43.7	11	30	7	0.807	0.857	0.597	0.853	0.739	0.774	0.956	0.70644
P63261	ACTG1	41.792	313.63	47.5	15	69	6	0.806	0.908	0.709	0.761	0.824	0.8	1.016	0.84392
P63267	ACTG2	41.876	28.512	26.9	10	60	1	0.649	0.795	0.559	0.687	0.678	0.711	0.965	0.75958
P67936	TPM4	28.521	133.65	35.1	14	19	8	1.002	0.803	0.689	0.713	0.682	0.809	1.132	0.3847
P68366	TUBA4A	49.924	86.109	29.9	10	16	3	1.037	0.908	0.675	0.786	0.849	0.792	1.08	0.58284
P68371	TUBB4B	49.83	43.202	11.2	4	4	1
P68871	HBB	15.998	114.03	75.5	9	15	9	0.794	1.015	0.803	1.465	0.897	1.259	0.721	0.136757
P80108	GPLD1	92.335	229.46	22.5	19	46	19	0.881	0.96	0.997	1.015	0.976	0.87	0.992	0.89626
P80511	S100A12	10.575	6.7509	9.8	1	2	1
P80748	IGLV3-21	12.446	15.775	32.5	2	5	1	0.637	1.29	1.314	1.28	1.137	0.936	0.967	0.88542
P81605	DCD	11.284	32.128	25.5	3	4	3	1.016	1.193	0.954	0.95	1.098	0.975	1.046	0.61208
P98095	FBLN2	126.57	15.033	1.9	2	2	2
P98160	HSPG2	468.83	323.31	8.7	30	42	30	1.07	1.087	1.041	1.085	1.05	1.071	0.998	0.8819
Q02487	DSC2	99.961	12.28	2.4	2	3	2	0.81	0.777	0.839	1.051	1.019	0.806	0.844	0.130242
Q02818	NUCB1	53.879	77.027	14.1	6	9	6	1.037	0.974	0.971	1.073	1.002	1.007	0.968	0.34838
Q02985	CFHR3	37.323	83.047	26.4	8	39	2	1.287	1.172	1.13	0.99	1.335	1.329	0.982	0.86904
Q03167	TGFBR3	93.498	16.25	3.3	2	2	2	1.245	1.137	1.172	1.286	1.085	1.139	1.013	0.8397
Q03591	CFHR1	37.65	128.32	44.5	12	95	2	1.103	0.97	1.051	0.864	0.916	1.122	1.076	0.44662
Q04721	NOTCH2	265.4	17.372	0.9	2	2	2	1.309	0.743	1.124	1.08	0.981	1.179	0.98	0.90944
Q04756	HGFAC	70.681	190.67	24.9	13	25	13	0.928	0.987	1.169	1.307	1.151	1.037	0.882	0.26846
Q04917	YWHAH	28.218	40.339	21.1	5	13	3	0.881	0.882	0.806	0.691	0.731	0.794	1.159	0.039703
Q06033	ITIH3	99.848	108.64	14.2	11	22	11	1.221	1.086	0.981	0.927	1.035	1.075	1.083	0.367
Q07507	DPT	24.005	9.0478	5.5	1	1	1	0.987	0.948	1.199	0.862	0.884	1.048	1.122	0.3101
Q07954	LRP1	504.6	323.31	9.7	39	56	39	0.94	0.968	1.046	1.06	0.978	0.998	0.973	0.53376
Q08188	TGM3	76.631	6.5267	1.3	1	1	1	1.188	0.964	0.798	0.872	1.069	0.783	1.083	0.6217
Q08380	LGALS3BP	65.33	323.31	33.2	16	58	16	0.993	1.003	1.077	0.943	0.926	0.875	1.12	0.030558
Q08554	DSC1	99.986	11.815	1.5	1	1	1	0.954	1.136	0.932	1.12	0.821	0.948	1.046	0.70274
Q08830	FGL1	36.379	51.632	16.7	5	7	5	1.15	1.13	1.133	1.03	1.16	0.988	1.074	0.2719
Q12794	HYAL1	48.368	89.622	17.2	5	12	5	1.083	1.135	1.043	1.01	1.058	0.951	1.08	0.119363
Q12805	EFEMP1	54.64	323.31	48.3	18	74	18	1.056	0.892	1.053	1.028	0.925	1.088	0.987	0.8623
Q12907	LMAN2	40.228	7.7855	3.1	1	1	1	0.996	1.003	0.846	0.93	0.971	0.851	1.034	0.6441
Q13093	PLA2G7	50.077	40.249	6.8	2	3	2	0.82	0.887	0.924	0.925	0.915	0.925	0.952	0.282
Q13103	SPP2	24.337	46.47	27	5	10	5	1.022	0.893	1.091	1.071	0.801	1.055	1.027	0.81426
Q13429	IGF-I	15.611	24.548	10.1	1	1	1	1.229	0.935	0.74	0.931	0.823	1.039	1.04	0.82328
Q13790	APOF	35.399	32.341	8.3	2	3	2	0.795	0.652	0.71	0.545	0.61	0.701	1.162	0.177625
Q14126	DSG2	122.29	147.12	11.4	10	13	10	1.14	1.163	1.087	1.004	0.9	0.889	1.214	0.0098198
Q14247	CTTN	61.585	11.346	3.1	2	2	2	1.112	0.744	0.658	0.624	0.909	0.591	1.184	0.49178
Q14515	SPARCL1	75.207	121.71	16.6	7	10	7	1.088	1.092	1.095	1.091	1.09	1.095	1	0.90188
Q14520	HABP2	62.671	105.3	20.7	12	23	12	1.1	0.996	1.419	0.869	1.023	1.039	1.199	0.23206
Q14623	IHH	45.25	21.5	5.8	3	3	3	1.047	0.911	0.918	0.881	0.964	0.938	1.033	0.57288
Q14624	ITIH4	103.36	323.31	36.2	31	148	2	1.19	1.043	1.079	1.006	1.008	1.007	1.096	0.159655
Q14697	GANAB	106.87	69.541	8.6	8	11	8	1.103	1.004	1.025	0.979	0.918	1.048	1.063	0.26504
Q14974	KPNB1	97.169	12.504	3.2	2	2	2
Q15084	PDIA6	48.121	6.7051	2.3	1	1	1	1.258	1.183	0.83	0.918	0.879	1.078	1.138	0.41508
Q15113	PCOLCE	47.972	301.23	39.6	16	36	16	1.024	0.95	1.069	1.006	1.004	0.993	1.013	0.73938
Q15166	PON3	39.607	196.6	41.2	10	22	10	0.767	0.953	0.914	0.906	0.919	0.874	0.976	0.72852
Q15293	RCN1	38.89	20.893	9.4	3	3	3
Q15365	PCBP1	37.497	6.3416	2.5	1	1	1	0.955	0.964	0.863	0.94	0.868	0.826	1.056	0.34726
Q15404	RSU1	31.54	21.094	8.3	3	3	3
Q15465	SHH	49.607	33.939	3.7	1	1	1	0.763	1.002	0.883	1.074	0.857	0.91	0.932	0.53546
Q15485	FCN2	34.001	244.12	38.3	9	36	7	1.066	0.85	1.082	0.938	0.787	1.158	1.04	0.7846
Q15555	MAPRE2	37.031	83.299	11.3	3	3	3	1.016	0.919	0.785	0.778	0.824	0.939	1.07	0.50872
Q15582	TGFBI	74.68	160.27	22.8	13	27	13	0.969	1.012	1.142	1.105	1.167	1.078	0.932	0.26408
Q15746	MYLK	210.71	7.0562	0.5	1	1	1	1.037	0.67	0.617	0.607	0.624	0.668	1.224	0.39924
Q15848	ADIPOQ	26.413	52.864	16	3	11	3	1.081	1.049	0.953	1.131	0.87	1.158	0.976	0.8117
Q16610	ECM1	60.673	290.66	45.9	21	63	21	0.982	1.203	1.245	1.14	1.021	1.069	1.062	0.49362
Q16769	QPCT	40.876	15.209	7.2	2	2	2	0.948	0.977	1.008	0.876	1.067	0.958	1.011	0.86296
Q4G0X9	CCDC40	130.11	6.2104	0.7	1	5	1	1.15	0.774	0.876	0.804	0.821	0.836	1.138	0.42144
Q5DID0	UMODL1	144.29	6.2138	0.7	1	1	1	0.601	1.312	0.839	1.253	0.718	0.847	0.977	0.93756
Q5HY54	FLNA	276.55	323.31	17.8	38	41	38	1.004	1.137	0.787	0.781	0.885	0.873	1.153	0.29288
Q5HYB6	DKFZp686J1372	27.175	163.67	51.7	14	20	3	0.925	0.829	0.629	0.636	0.692	0.734	1.156	0.30806
Q5JNW7	PSMB8	27.85	6.7027	3.2	1	1	1
Q5JP53	TUBB	47.766	25.352	11.7	4	4	1	0.907	0.781	0.709	0.75	0.748	0.705	1.088	0.33962
Q5SRP5	APOM	14.185	92.43	48.8	5	11	5	0.98	0.907	0.974	1.029	0.957	0.967	0.969	0.39846
Q5T0I0	GSN	28.953	7.3911	36.2	11	1	1	0.99	0.996	0.81	0.838	0.641	0.803	1.225	0.117336
Q5T0R7	CAP1	19.202	18.689	13.2	2	2	2	0.811	0.807	0.648	0.795	0.738	0.656	1.035	0.72172
Q5T749	KPRP	64.135	50.258	12.4	7	10	7	1.094	1.198	0.881	0.886	1.105	0.847	1.118	0.41562
Q5VY30	RBP4	22.974	112.07	42.7	6	18	6	0.896	1.033	1.088	1.261	1.038	1.076	0.894	0.25312
Q6P387	C16orf46	43.417	6.7025	2.5	1	4	1	0.856	0.983	1.014	0.989	1.05	0.879	0.978	0.77102
Q6Q788	APOA5	41.212	159.76	28.7	9	12	9	0.973	0.907	1.062	0.896	1.175	1.068	0.937	0.51844
Q6UWP8	SBSN	60.54	41.046	17.6	3	4	3	0.636	0.886	1.331	1.257	0.867	1.198	0.859	0.54508
Q6UY14	ADAMTSL4	116.54	109.81	14.7	13	21	13	1.277	0.95	0.997	0.998	1.066	1.086	1.023	0.8266
Q6V0I7	FAT4	542.68	20.414	0.6	3	3	3	0.98	0.926	0.963	1.039	1.026	1.052	0.92	0.0093626
Q6WN33	CHL2	33.87	18.637	6.8	1	1	1	0.741	1.153	1.021	1.163	1.229	1.219	0.807	0.132778
Q6ZN40	TPM1	37.452	59.43	27	10	10	0
Q6ZVX7	NCCRP1	30.847	6.189	4	1	2	1
Q76LX8	ADAMTS13	153.6	323.31	21.2	25	29	25	0.996	0.97	1.012	1.018	0.922	0.98	1.02	0.56032
Q7Z406	MYH14	227.87	7.1341	2.5	4	4	1	1.037	0.843	0.651	0.7	0.721	0.778	1.151	0.38604
Q7Z5L0	VMO1	21.534	24.833	9.9	2	2	2	1.168	0.892	1.127	0.944	0.918	0.994	1.116	0.28206
Q86UD1	OAF	30.688	15.088	7.7	2	4	2	1.032	1.059	1.263	1.127	1.084	1.014	1.04	0.61946
Q86UX7	FERMT3	75.952	197.23	29.7	16	26	16	0.776	0.805	0.663	0.674	0.748	0.786	1.016	0.83616
Q8IY13	FBLN7	28.038	11.708	7.7	2	2	2
Q8NBP7	PCSK9	74.285	129.12	16.6	10	24	10	0.99	0.944	0.96	0.936	0.949	0.876	1.048	0.166065
Q8NDA2	HMCN2	541.97	10.764	0.4	2	2	2
Q8NES3	LFNG	41.773	7.271	2.9	1	1	1
Q8NH02	OR2T29	35.594	-2	4.1	1	1	1	1.032	1.021	1.091	0.941	0.938	0.945	1.113	0.039418
Q8TD19	NEK9	107.17	6.4135	0.9	1	1	1
Q8WTU2	SSC4D	60.818	7.0683	2.1	1	1	1	1.101	0.784	1.017	0.83	1.09	0.781	1.074	0.64536
Q8WUA8	TSKU	37.807	6.9966	2.5	1	1	1	0.945	1.165	1.005	0.789	1.043	0.839	1.166	0.21936
Q8WWA0	ITLN1	34.961	193.35	44.4	11	15	11	0.808	0.924	1.05	0.882	0.869	1.065	0.988	0.9101
Q8WWQ8	STAB2	276.99	44.434	2.1	5	7	5	1.097	0.884	1.102	0.879	1.061	0.985	1.054	0.58644
Q8WWZ8	OIT3	60.021	82.1	19.4	10	14	10	1.083	0.951	0.992	1.128	1.093	1.098	0.912	0.073475
Q8WXD2	SCG3	53.005	11.328	5.1	1	1	1
Q92496	CFHR4	65.35	51.676	17.5	7	27	3	1.1	1.013	1.018	0.984	1.027	1.202	0.974	0.7249
Q92626	PXDN	165.27	46.935	2.6	3	3	3	1.193	1.014	1.017	1.014	0.901	1.028	1.095	0.26058
Q92686	NRGN	7.6184	9.7732	19.2	1	1	1	0.783	0.815	0.373	0.314	0.309	0.558	1.669	0.184301
Q92743	HTRA1	51.286	34.965	11.5	5	6	5	1.1	1.101	1.091	1.037	1.058	1.075	1.038	0.023701
Q96PD5	PGLYRP2	62.216	140.07	12.5	5	11	5	0.936	1.074	1.069	1.177	1.092	1.077	0.92	0.180164
Q99969	RARRES2	18.617	90.128	38.7	4	5	4	1.086	1.038	1.076	0.977	1.041	0.979	1.068	0.057358
Q9BRK5	SDF4	41.806	19.649	8.3	2	2	2	1.007	1.132	1.082	0.91	0.968	0.984	1.125	0.048742
Q9BWP8	COLEC11	28.665	228.62	29.2	7	26	7	0.971	0.95	1.037	0.958	0.926	0.966	1.038	0.28114
Q9BXN1	ASPN	43.417	26.658	8.2	3	4	3	1.024	0.892	1.01	1.004	1.03	0.985	0.969	0.51858
Q9BXR6	CFHR5	64.419	323.31	38.8	20	59	19	1.123	0.964	0.976	0.932	0.983	1.101	1.016	0.83738
Q9H4B7	TUBB1	50.326	124.33	16.4	6	10	5	1.064	0.854	0.533	0.588	0.68	0.582	1.325	0.27262
Q9H6N6	MYH16	128.29	10.802	1.5	2	3	2	1.276	1.133	0.852	1.149	1.185	1.008	0.976	0.85204
Q9H6X2	ANTXR1	62.788	30.445	5.7	3	4	3	0.949	1.094	1.121	1.226	1.17	1.125	0.899	0.122275
Q9H8L6	MMRN2	104.41	8.3247	1.3	1	1	1
Q9H939	PSTPIP2	38.858	7.089	3.3	1	1	1	0.775	0.729	0.512	0.491	0.679	0.666	1.098	0.58532
Q9HBI1	PARVB	41.714	38.223	12.9	4	6	4	0.785	0.704	0.607	0.638	0.762	0.78	0.961	0.7021
Q9HCL0	PCDH18	126.15	35.909	3.9	5	6	5	0.938	0.985	1.017	1.107	0.969	1.036	0.945	0.28042
Q9HD89	RETN	11.419	9.4422	10.2	1	1	1	1.081	1.148	0.898	0.972	1.265	1.174	0.917	0.45432
Q9HDC9	APMAP	46.48	100.86	23.8	10	14	10	0.802	0.824	0.743	0.811	0.839	0.875	0.938	0.162998
Q9NPG4	PCDH12	128.99	28.276	4.1	4	4	4	1.17	1.012	0.98	0.985	0.953	0.951	1.094	0.20246
Q9NRN5	OLFML3	46.01	33.654	9.6	4	5	4	1.05	0.981	1.015	0.985	0.942	1.003	1.04	0.22412
Q9NY15	STAB1	275.48	76.617	3.8	8	8	8	1.193	1.085	0.885	0.971	1.125	1.04	1.009	0.93302
Q9NZN3	EHD3	60.886	41.076	9.5	5	5	5	0.936	1.017	0.787	0.789	0.954	0.87	1.049	0.63488
Q9NZP8	C1RL	53.498	28.438	10.1	5	9	4	0.934	1.056	0.994	1.263	1.137	1.015	0.874	0.146139
Q9UBX1	CTSF	53.365	45.668	8.3	4	5	4	1.107	1.138	0.94	1.18	0.994	0.972	1.012	0.89236
Q9UGM5	FETUB	42.054	41.83	7.3	2	3	2	0.88	1.104	1.246	1.154	1.243	1.153	0.91	0.38958
Q9UHG3	PCYOX1	56.639	141.04	20.4	8	16	8	0.719	0.874	0.773	0.84	0.85	0.784	0.956	0.51018
Q9UKZ9	PCOLCE2	45.716	12.883	5.3	2	2	2	1.114	0.885	0.999	0.86	0.944	1.046	1.052	0.59368
Q9ULI1	NWD2	197.46	6.4215	0.6	1	1	1	0.21	0.407	0.347	5.872	0.303	0.466	0.145	0.4099
Q9ULV4	CORO1C	53.248	31.78	9.3	4	4	4	0.674	0.607	0.566	0.676	0.627	0.537	1.004	0.966
Q9UM47	NOTCH3	243.63	48.823	1.9	4	5	4	1.098	0.897	0.937	1.166	1.035	1.047	0.903	0.2293
Q9UN70	PCDHGC3	101.08	6.5891	1	1	1	1	1.231	0.806	1.172	0.945	0.782	0.922	1.211	0.25996
Q9UNW1	MINPP1	55.051	20.225	6.8	3	3	3	1.125	1.208	0.98	0.847	1.036	1.009	1.146	0.189997
Q9Y287	ITM2B	30.338	7.159	3.4	1	1	1
Q9Y490	TLN1	269.76	323.31	35.5	73	123	73	0.987	1.011	0.726	0.697	0.794	0.756	1.212	0.171356
Q9Y5C1	ANGPTL3	53.637	52.355	14.6	6	6	6	0.949	1.031	1.113	0.994	1.101	1.075	0.976	0.67722
Q9Y6Z7	COLEC10	30.705	57.35	18.1	5	16	5	0.859	1.018	1.048	0.997	0.911	1.023	0.998	0.97784
S4R418	BIN2	58.913	21.98	6.2	3	4	3	0.893	0.81	0.628	0.638	0.656	0.586	1.24	0.137122
U3KPS2	PRTN3	23.611	6.2188	3.7	1	2	1	1.152	0.752	1.034	0.841	1.084	1.01	1.001	0.9946
U3KPZ0	TPI1	12.437	11.541	11.5	1	1	1	1.187	1.234	0.83	1.755	0.911	0.991	0.889	0.67298
U3KQK0	HIST1H2BN	18.804	29.523	22.3	4	6	4	0.884	0.867	0.618	1.096	0.766	0.824	0.882	0.47196
V9GYE7	CFHR2	28.912	54.65	41.3	8	45	4	1.086	0.741	1.122	0.994	1.273	0.939	0.92	0.61968
V9GYG9	APOA2	10.649	111.42	43.2	5	45	5	0.846	0.784	0.784	0.902	0.894	0.868	0.906	0.022524
V9H0X6	CLEC11A	26.901	21.837	14.3	3	3	3	1.13	1.032	0.891	0.823	0.905	1.045	1.101	0.38118
X6R4H8	ADAMTSL5	52.046	6.6296	2.5	1	1	1	0.825	0.774	0.662	1.116	0.841	1.389	0.676	0.093983
X6RJP6	TAGLN2	21.086	19.859	12.8	3	3	3	0.891	0.957	0.738	0.532	0.591	0.672	1.441	0.026143
