# Supplementary material for: Plasma proteomic and autoantibody profiles reveal the proteomic characteristics involved in longevity families in Bama, China
Source: Clin Proteomics. 2019 May 20;16:22. doi: 10.1186/s12014-019-9242-4 (PMC6526601; doi:10.1186/s12014-019-9242-4)
Supplement: Supplementary file 2 — Additional file 2. Table S2. Proteins (autoantigens) recognized by plasma autoantibodies of the longevous and normal groups, identified by human proteome microarray. [file 12014_2019_9242_MOESM2_ESM.xlsx]

## Sheet: A1
Microarray				Microarray
Block	Row	Column	Gene Name	ID	F635 Median	F635 Mean	B635 Median	B635 Mean	B635 SD	F635 Median - B635 Median	SNR 635	I	Î	Cutoff：A+6SD
20	38	23	A0jns7	JHU19895.P185B04	521	608	40	116	162	481	3.037	13.025	12.7618	A+6SD=5.08
20	37	23	A0jns7	JHU19895.P185B04	542	645	39	112	153	503	3.484	13.8974	13.6343	A+6SD=5.08
5	43	23	AAGAB	JHU06550.P069H04	439	553	37	103	159	402	2.83	11.8649	11.6426	A+6SD=5.08
5	44	23	AAGAB	JHU06550.P069H04	473	546	35	92	137	438	3.314	13.5143	13.2921	A+6SD=5.08
18	19	12	AAMP	JHU16389.P173E02	188	278	35	87	131	153	1.458	5.37143	5.23629	A+6SD=5.08
18	20	12	AAMP	JHU16389.P173E02	228	316	36	95	140	192	1.579	6.33333	6.1982	A+6SD=5.08
12	24	27	AARSD1	JHU08928.P094B12	334	444	42	122	174	292	1.851	7.95238	7.54698	A+6SD=5.08
12	23	27	AARSD1	JHU08928.P094B12	391	503	48	129	176	343	2.125	8.14583	7.74043	A+6SD=5.08
19	31	1	ABCA2	JHU19766.P183D01	668	828	40	103	146	628	4.966	16.7	16.5649	A+6SD=5.08
19	32	1	ABCA2	JHU19766.P183D01	735	849	40	105	150	695	4.96	18.375	18.2399	A+6SD=5.08
11	17	23	ABHD4	JHU08449.P089D12	216	346	39	112	166	177	1.41	5.53846	5.29522	A+6SD=5.08
11	18	23	ABHD4	JHU08449.P089D12	280	360	42	117	166	238	1.464	6.66667	6.42342	A+6SD=5.08
3	1	28	ABI1	JHU00289.P004C04	491	658	47	135	183	444	2.858	10.4468	9.91489	A+6SD=5.08
3	2	28	ABI1	JHU00289.P004C04	498	599	47	131	186	451	2.516	10.5957	10.0638	A+6SD=5.08
2	8	28	ABI1	JHU00289.P008E04	413	518	48	126	166	365	2.361	8.60417	8.09135	A+6SD=5.08
2	7	28	ABI1	JHU00289.P008E04	498	634	47	125	171	451	2.977	10.5957	10.0829	A+6SD=5.08
2	47	27	ACBD6	JHU02785.P030F12	598	657	40	112	172	558	3.169	14.95	14.4372	A+6SD=5.08
2	48	27	ACBD6	JHU02785.P030F12	678	765	41	114	166	637	3.922	16.5366	16.0238	A+6SD=5.08
14	8	20	ACOT7	JHU11903.P125E03	201	310	37	90	137	164	1.606	5.43243	5.27027	A+6SD=5.08
14	7	20	ACOT7	JHU11903.P125E03	216	309	37	99	147	179	1.429	5.83784	5.67568	A+6SD=5.08
9	11	24	ACSBG1	JHU08259.P087G12	320	444	37	103	156	283	2.186	8.64865	8.40541	A+6SD=5.08
9	12	24	ACSBG1	JHU08259.P087G12	341	435	35	99	150	306	2.24	9.74286	9.49961	A+6SD=5.08
14	4	4	ACSL4	JHU11713.P123E07	217	328	37	95	133	180	1.752	5.86486	5.7027	A+6SD=5.08
14	3	4	ACSL4	JHU11713.P123E07	256	342	37	95	140	219	1.764	6.91892	6.75676	A+6SD=5.08
12	14	11	AFAP1L2	JHU08646.P091B02	589	781	36	97	147	553	4.653	16.3611	15.9557	A+6SD=5.08
12	13	11	AFAP1L2	JHU08646.P091B02	614	685	37	100	144	577	4.063	16.5946	16.1892	A+6SD=5.08
15	24	24	AGAP2	JHU12842.P135C12	208	290	37	96	147	171	1.32	5.62162	5.45946	A+6SD=5.08
15	23	24	AGAP2	JHU12842.P135C12	249	342	37	91	131	212	1.916	6.72973	6.56757	A+6SD=5.08
2	4	5	AK6	JHU00087.P001F05	746	794	41	112	160	705	4.263	18.1951	17.6823	A+6SD=5.08
2	3	5	AK6	JHU00087.P001F05	816	893	41	115	160	775	4.863	19.9024	19.3896	A+6SD=5.08
5	58	25	AK7	JHU07490.P079H08	223	342	35	95	145	188	1.703	6.37143	6.14921	A+6SD=5.08
5	57	25	AK7	JHU07490.P079H08	265	358	36	98	154	229	1.688	7.36111	7.13889	A+6SD=5.08
23	17	26	AKAP8L	JHU18151.P209C12	262	350	37	104	156	225	1.577	7.08108	7.00512	A+6SD=5.08
23	18	26	AKAP8L	JHU18151.P209C12	268	379	37	99	144	231	1.944	7.24324	7.16728	A+6SD=5.08
1	51	2	AKNAD1	JHU03083.P033G05	606	750	35	103	157	571	4.121	17.3143	16.8527	A+6SD=5.08
1	52	2	AKNAD1	JHU03083.P033G05	652	776	37	112	174	615	3.816	17.6216	17.1601	A+6SD=5.08
3	37	6	AKR1B1	JHU02500.P027C01	329	426	43	117	163	286	1.896	7.65116	7.11925	A+6SD=5.08
3	38	6	AKR1B1	JHU02500.P027C01	376	456	43	122	171	333	1.953	8.74419	8.21227	A+6SD=5.08
4	49	22	AKR1C1	JHU03170.P034A03	455	536	42	116	158	413	2.658	10.8333	10.2236	A+6SD=5.08
4	50	22	AKR1C1	JHU03170.P034A03	583	643	44	117	156	539	3.372	13.25	12.6402	A+6SD=5.08
18	56	9	AKT2	JHU19451.P198F01	247	334	36	89	131	211	1.87	6.86111	6.72598	A+6SD=5.08
18	55	9	AKT2	JHU19451.P198F01	294	379	36	91	145	258	1.986	8.16667	8.03153	A+6SD=5.08
17	27	22	ALDH1L1	JHU08161.P178G07	199	293	36	97	152	163	1.289	5.52778	5.41349	A+6SD=5.08
17	28	22	ALDH1L1	JHU08161.P178G07	250	308	35	92	144	215	1.5	7.14286	7.02857	A+6SD=5.08
3	43	16	ALDOC	JHU02884.P031C02	463	605	42	118	168	421	2.899	11.0238	10.4919	A+6SD=5.08
3	44	16	ALDOC	JHU02884.P031C02	482	600	42	112	153	440	3.19	11.4762	10.9443	A+6SD=5.08
1	55	15	ANAPC15	JHU03470.P037H02	919	980	38	104	149	881	5.879	24.1842	23.7227	A+6SD=5.08
1	56	15	ANAPC15	JHU03470.P037H02	913	995	37	100	142	876	6.303	24.6757	24.2141	A+6SD=5.08
14	28	13	ANAPC2	JHU13310.P140F06	521	603	35	81	123	486	4.244	14.8857	14.7236	A+6SD=5.08
14	27	13	ANAPC2	JHU13310.P140F06	611	682	37	94	143	574	4.112	16.5135	16.3514	A+6SD=5.08
11	20	17	ANKHD1	JHU08930.P094D03	369	495	38	114	185	331	2.059	9.71053	9.46728	A+6SD=5.08
11	19	17	ANKHD1	JHU08930.P094D03	422	503	37	103	149	385	2.685	11.4054	11.1622	A+6SD=5.08
16	15	28	ANKHD1	JHU12543.P132A08	402	516	42	121	173	360	2.283	9.57143	9.30116	A+6SD=5.08
16	16	28	ANKHD1	JHU12543.P132A08	474	561	43	124	174	431	2.511	11.0233	10.753	A+6SD=5.08
16	18	2	ANKRD17	JHU12257.P129A09	200	301	37	104	153	163	1.288	5.40541	5.13514	A+6SD=5.08
16	17	2	ANKRD17	JHU12257.P129A09	216	320	37	104	155	179	1.394	5.83784	5.56757	A+6SD=5.08
4	32	19	ANP32A	JHU02115.P023B03	339	442	42	119	171	297	1.889	8.07143	7.46167	A+6SD=5.08
4	31	19	ANP32A	JHU02115.P023B03	372	473	42	120	169	330	2.089	8.85714	8.24739	A+6SD=5.08
18	27	5	ANXA6	JHU03948.P177F05	580	661	38	104	158	542	3.525	15.2632	15.128	A+6SD=5.08
18	28	5	ANXA6	JHU03948.P177F05	616	698	36	92	140	580	4.329	17.1111	16.976	A+6SD=5.08
14	13	31	ANXA9	JHU12544.P132F04	276	371	39	103	145	237	1.848	7.07692	6.91476	A+6SD=5.08
14	14	31	ANXA9	JHU12544.P132F04	334	412	39	100	151	295	2.066	8.5641	8.40194	A+6SD=5.08
4	13	11	AP1AR	JHU00980.P011B02	458	614	51	136	200	407	2.39	8.98039	8.37064	A+6SD=5.08
4	14	11	AP1AR	JHU00980.P011B02	542	642	44	130	198	498	2.586	12.3182	11.7084	A+6SD=5.08
15	21	16	AP3S1	JHU12829.P135C06	205	357	36	96	147	169	1.776	5.69444	5.53228	A+6SD=5.08
15	22	16	AP3S1	JHU12829.P135C06	232	328	36	93	145	196	1.621	6.44444	6.28228	A+6SD=5.08
23	32	31	APBA1	JHU18056.P224D04	308	456	39	106	152	269	2.303	7.89744	7.82147	A+6SD=5.08
23	31	31	APBA1	JHU18056.P224D04	367	466	40	109	149	327	2.396	9.175	9.09904	A+6SD=5.08
11	25	15	APPL2	JHU09225.P097D02	1131	1234	40	125	189	1091	5.868	28.275	28.0318	A+6SD=5.08
11	26	15	APPL2	JHU09225.P097D02	1374	1402	41	120	183	1333	7.005	33.5122	33.269	A+6SD=5.08
16	31	14	ARFGAP1	JHU13507.P142A02	224	330	37	104	152	187	1.487	6.05405	5.78378	A+6SD=5.08
16	32	14	ARFGAP1	JHU13507.P142A02	224	310	36	108	156	188	1.295	6.22222	5.95195	A+6SD=5.08
3	26	19	ARG1	JHU01738.P019D03	295	367	39	110	159	256	1.616	7.5641	7.03219	A+6SD=5.08
3	25	19	ARG1	JHU01738.P019D03	333	433	42	115	178	291	1.787	7.92857	7.39666	A+6SD=5.08
15	60	24	ARL2BP	JHU15098.P159C12	282	374	36	95	142	246	1.965	7.83333	7.67117	A+6SD=5.08
15	59	24	ARL2BP	JHU15098.P159C12	296	400	37	95	141	259	2.163	8	7.83784	A+6SD=5.08
14	50	29	ASAP2	JHU14635.P154F02	1286	1467	39	95	142	1247	9.662	32.9744	32.8122	A+6SD=5.08
14	49	29	ASAP2	JHU14635.P154F02	1439	1520	39	100	140	1400	10.143	36.8974	36.7353	A+6SD=5.08
9	15	22	ASMTL	JHU08546.P090G07	242	343	37	101	148	205	1.635	6.54054	6.2973	A+6SD=5.08
9	16	22	ASMTL	JHU08546.P090G07	249	358	36	99	146	213	1.774	6.91667	6.67342	A+6SD=5.08
13	26	32	ASNA1	JHU13116.P138G04	520	598	36	101	166	484	2.994	14.4444	14.3268	A+6SD=5.08
13	25	32	ASNA1	JHU13116.P138G04	596	671	36	96	148	560	3.885	16.5556	16.4379	A+6SD=5.08
13	56	13	ASRGL1	JHU15196.P160H02	204	315	35	98	145	169	1.497	5.82857	5.71092	A+6SD=5.08
13	55	13	ASRGL1	JHU15196.P160H02	213	309	35	96	145	178	1.469	6.08571	5.96807	A+6SD=5.08
11	8	31	ATCAY	JHU08359.P088D04	1180	1340	39	104	148	1141	8.351	30.2564	30.0132	A+6SD=5.08
11	7	31	ATCAY	JHU08359.P088D04	1403	1515	37	105	154	1366	9.156	37.9189	37.6757	A+6SD=5.08
1	57	7	ATF6	JHU03751.P040H05	635	807	37	109	163	598	4.282	17.1622	16.7006	A+6SD=5.08
1	58	7	ATF6	JHU03751.P040H05	693	804	39	115	170	654	4.053	17.7692	17.3077	A+6SD=5.08
10	21	12	ATP1A3	JHU08835.P093E06	1649	1695	38	98	135	1611	11.83	43.3947	43.1785	A+6SD=5.08
10	22	12	ATP1A3	JHU08835.P093E06	1601	1666	36	98	148	1565	10.595	44.4722	44.256	A+6SD=5.08
8	21	32	ATXN3	JHU05092.P054A08	2224	2200	52	137	191	2172	10.801	42.7692	42.3333	A+6SD=5.08
8	22	32	ATXN3	JHU05092.P054A08	2102	2017	49	129	180	2053	10.489	42.898	42.4621	A+6SD=5.08
17	43	12	BABAM1	JHU02539.P189G02	307	404	36	95	144	271	2.146	8.52778	8.41349	A+6SD=5.08
17	44	12	BABAM1	JHU02539.P189G02	308	401	35	92	145	273	2.131	8.8	8.68571	A+6SD=5.08
20	35	13	BACH1	JHU19795.P184B10	2614	2543	40	112	153	2574	15.889	65.35	65.0868	A+6SD=5.08
20	36	13	BACH1	JHU19795.P184B10	2546	2541	38	110	155	2508	15.684	67	66.7368	A+6SD=5.08
3	56	15	BAG6	JHU03468.P037D02	498	640	41	112	156	457	3.385	12.1463	11.6144	A+6SD=5.08
3	55	15	BAG6	JHU03468.P037D02	488	616	40	111	159	448	3.176	12.2	11.6681	A+6SD=5.08
10	15	6	BAP1	JHU08650.P091E05	252	343	36	92	141	216	1.78	7	6.78378	A+6SD=5.08
10	16	6	BAP1	JHU08650.P091E05	278	355	36	96	151	242	1.715	7.72222	7.50601	A+6SD=5.08
24	17	13	BASP1	JHU18435.P212B10	323	407	39	109	159	284	1.874	8.28205	8.19872	A+6SD=5.08
24	18	13	BASP1	JHU18435.P212B10	340	441	39	111	159	301	2.075	8.71795	8.63462	A+6SD=5.08
20	5	27	BC031259.1_frag	JHU15432.P162B12	1220	1310	45	122	175	1175	6.789	27.1111	26.848	A+6SD=5.08
20	6	27	BC031259.1_frag	JHU15432.P162B12	1407	1481	46	122	161	1361	8.441	30.587	30.3238	A+6SD=5.08
12	20	12	BC034142.1_frag	JHU08869.P093A02	665	753	37	106	156	628	4.147	17.973	17.5676	A+6SD=5.08
12	19	12	BC034142.1_frag	JHU08869.P093A02	702	824	37	104	154	665	4.675	18.973	18.5676	A+6SD=5.08
15	45	15	BC035666_frag	JHU14203.P149D06	293	399	37	102	157	256	1.892	7.91892	7.75676	A+6SD=5.08
15	46	15	BC035666_frag	JHU14203.P149D06	369	467	36	96	158	333	2.348	10.25	10.0878	A+6SD=5.08
5	39	31	BC054893.1_frag	JHU06467.P068H08	5637	5609	40	113	168	5597	32.714	140.925	140.703	A+6SD=5.08
5	40	31	BC054893.1_frag	JHU06467.P068H08	5742	5816	39	117	172	5703	33.134	147.231	147.009	A+6SD=5.08
17	18	25	BC063682.1_frag	JHU16278.P171H12	796	1025	35	92	134	761	6.963	22.7429	22.6286	A+6SD=5.08
17	17	25	BC063682.1_frag	JHU16278.P171H12	834	1038	34	84	126	800	7.571	24.5294	24.4151	A+6SD=5.08
18	36	30	BC070062.1_frag	JHU19845.P184E10	1257	1504	39	96	150	1218	9.387	32.2308	32.0956	A+6SD=5.08
18	35	30	BC070062.1_frag	JHU19845.P184E10	1420	1521	39	104	153	1381	9.261	36.4103	36.2751	A+6SD=5.08
20	2	20	BC070352.1_frag	JHU15330.P161A03	1473	1588	41	114	153	1432	9.634	35.9268	35.6637	A+6SD=5.08
20	1	20	BC070352.1_frag	JHU15330.P161A03	1559	1635	43	118	160	1516	9.481	36.2558	35.9927	A+6SD=5.08
18	1	2	BC071784_frag	JHU15367.P161E01	294	404	37	97	137	257	2.241	7.94595	7.81081	A+6SD=5.08
18	2	2	BC071784_frag	JHU15367.P161E01	346	429	37	97	142	309	2.338	9.35135	9.21622	A+6SD=5.08
18	15	1	BC073937.1_frag	JHU16292.P171F05	329	441	37	107	196	292	1.704	8.89189	8.75676	A+6SD=5.08
18	16	1	BC073937.1_frag	JHU16292.P171F05	377	451	37	102	179	340	1.95	10.1892	10.0541	A+6SD=5.08
17	12	31	BC089413	JHU16001.P168H12	2159	2215	40	112	156	2119	13.481	53.975	53.8607	A+6SD=5.08
17	11	31	BC089413	JHU16001.P168H12	2230	2274	39	110	159	2191	13.61	57.1795	57.0652	A+6SD=5.08
18	12	10	BC089418	JHU16002.P168E09	15258	14145	40	112	167	15218	84.03	381.45	381.315	A+6SD=5.08
18	11	10	BC089418	JHU16002.P168E09	16887	14777	40	115	188	16847	77.989	422.175	422.04	A+6SD=5.08
15	1	7	BCAT1	JHU11812.P124D01	2288	2272	38	105	157	2250	13.803	60.2105	60.0484	A+6SD=5.08
15	2	7	BCAT1	JHU11812.P124D01	2397	2387	39	104	150	2358	15.22	61.4615	61.2994	A+6SD=5.08
6	43	21	BCL10	JHU06828.P072F03	344	415	40	98	135	304	2.348	8.6	8.34179	A+6SD=5.08
6	44	21	BCL10	JHU06828.P072F03	350	454	39	99	138	311	2.572	8.97436	8.71615	A+6SD=5.08
15	12	25	BCL6	JHU12067.P127D12	234	320	37	101	151	197	1.45	6.32432	6.16216	A+6SD=5.08
15	11	25	BCL6	JHU12067.P127D12	237	336	37	100	148	200	1.595	6.40541	6.24324	A+6SD=5.08
12	18	8	BEGAIN	JHU08593.P090A09	387	515	37	105	154	350	2.662	10.4595	10.0541	A+6SD=5.08
12	17	8	BEGAIN	JHU08593.P090A09	446	578	37	106	149	409	3.168	12.0541	11.6486	A+6SD=5.08
12	51	6	BEX5	JHU10997.P115A05	392	498	38	107	152	354	2.572	10.3158	9.91038	A+6SD=5.08
12	52	6	BEX5	JHU10997.P115A05	478	545	38	108	151	440	2.894	12.5789	12.1735	A+6SD=5.08
14	18	10	BRAT1	JHU12557.P132E09	306	378	36	90	141	270	2.043	8.5	8.33784	A+6SD=5.08
14	17	10	BRAT1	JHU12557.P132E09	355	434	36	95	147	319	2.306	9.86111	9.69895	A+6SD=5.08
7	48	12	BRD9	JHU06530.P069C10	646	736	37	101	145	609	4.379	17.4595	17.203	A+6SD=5.08
7	47	12	BRD9	JHU06530.P069C10	705	848	39	104	148	666	5.027	18.0769	17.8205	A+6SD=5.08
6	41	24	C17orf75	JHU06343.P067E12	549	665	43	118	165	506	3.315	12.7674	12.5092	A+6SD=5.08
6	42	24	C17orf75	JHU06343.P067E12	540	655	39	105	147	501	3.741	13.8462	13.5879	A+6SD=5.08
2	16	17	C18orf25	JHU00881.P010F07	271	409	40	125	262	231	1.084	6.775	6.26218	A+6SD=5.08
2	15	17	C18orf25	JHU00881.P010F07	359	470	39	113	187	320	1.909	9.20513	8.69231	A+6SD=5.08
3	40	3	C19orf57	JHU02314.P025D07	358	698	42	113	155	316	3.774	8.52381	7.99189	A+6SD=5.08
3	39	3	C19orf57	JHU02314.P025D07	445	590	42	108	146	403	3.301	10.5952	10.0633	A+6SD=5.08
15	55	8	C1orf186	JHU15012.P158C01	208	315	39	111	168	169	1.214	5.33333	5.17117	A+6SD=5.08
15	56	8	C1orf186	JHU15012.P158C01	211	358	38	102	155	173	1.652	5.55263	5.39047	A+6SD=5.08
4	26	2	C1orf21	JHU01553.P017A01	425	578	44	125	172	381	2.634	9.65909	9.04933	A+6SD=5.08
4	25	2	C1orf21	JHU01553.P017A01	497	664	44	126	178	453	3.022	11.2955	10.6857	A+6SD=5.08
16	20	20	C1orf94	JHU12642.P133A03	358	458	38	110	153	320	2.275	9.42105	9.15078	A+6SD=5.08
16	19	20	C1orf94	JHU12642.P133A03	369	477	39	114	175	330	2.074	9.46154	9.19127	A+6SD=5.08
13	31	23	C1orf94	JHU13411.P141H04	625	787	35	88	137	590	5.102	17.8571	17.7395	A+6SD=5.08
13	32	23	C1orf94	JHU13411.P141H04	696	818	36	98	147	660	4.898	19.3333	19.2157	A+6SD=5.08
7	41	7	C1QTNF2	JHU06447.P068D09	1695	1790	39	103	145	1656	11.634	43.4615	43.2051	A+6SD=5.08
7	42	7	C1QTNF2	JHU06447.P068D09	1905	1938	39	108	151	1866	12.119	48.8462	48.5897	A+6SD=5.08
8	26	24	C4orf19	JHU05577.P059A04	243	375	39	110	168	204	1.577	6.23077	5.79487	A+6SD=5.08
8	25	24	C4orf19	JHU05577.P059A04	330	426	41	116	159	289	1.95	8.04878	7.61288	A+6SD=5.08
7	6	32	C8orf59	JHU03958.P042C12	389	525	40	114	163	349	2.521	9.725	9.46859	A+6SD=5.08
7	5	32	C8orf59	JHU03958.P042C12	406	524	40	108	148	366	2.811	10.15	9.89359	A+6SD=5.08
2	37	8	C9orf16	JHU02418.P026E01	320	379	40	105	145	280	1.89	8	7.48718	A+6SD=5.08
2	38	8	C9orf16	JHU02418.P026E01	357	446	39	109	157	318	2.146	9.15385	8.64103	A+6SD=5.08
9	15	11	CABP4	JHU08653.P091H06	236	317	36	90	126	200	1.802	6.55556	6.31231	A+6SD=5.08
9	16	11	CABP4	JHU08653.P091H06	255	329	36	97	154	219	1.506	7.08333	6.84009	A+6SD=5.08
12	19	2	CACNG6	JHU08843.P093A01	225	298	38	107	149	187	1.282	5.92105	5.51565	A+6SD=5.08
12	20	2	CACNG6	JHU08843.P093A01	226	305	38	105	147	188	1.361	5.94737	5.54196	A+6SD=5.08
2	33	28	CALCOCO2	JHU02219.P024E08	573	730	42	112	151	531	4.093	13.6429	13.13	A+6SD=5.08
2	34	28	CALCOCO2	JHU02219.P024E08	618	736	39	102	145	579	4.372	15.8462	15.3333	A+6SD=5.08
13	12	3	CALD1	JHU11915.P125H11	188	265	36	95	160	152	1.063	5.22222	5.10458	A+6SD=5.08
13	11	3	CALD1	JHU11915.P125H11	186	313	35	95	159	151	1.371	5.31429	5.19664	A+6SD=5.08
3	52	20	CALML3	JHU03087.P033C07	977	1054	43	128	184	934	5.033	22.7209	22.189	A+6SD=5.08
3	51	20	CALML3	JHU03087.P033C07	1007	1091	42	121	173	965	5.607	23.9762	23.4443	A+6SD=5.08
5	23	24	CALML5	JHU05195.P055G12	1309	1309	38	106	154	1271	7.812	34.4474	34.2251	A+6SD=5.08
5	24	24	CALML5	JHU05195.P055G12	1367	1380	37	108	164	1330	7.756	36.9459	36.7237	A+6SD=5.08
10	2	12	CAMKK1	JHU07694.P081E02	755	944	38	102	147	717	5.728	19.8684	19.6522	A+6SD=5.08
10	1	12	CAMKK1	JHU07694.P081E02	776	975	37	97	147	739	5.973	20.973	20.7568	A+6SD=5.08
12	33	21	CAMKK2	JHU09901.P104B07	259	333	39	113	170	220	1.294	6.64103	6.23562	A+6SD=5.08
12	34	21	CAMKK2	JHU09901.P104B07	297	380	41	116	164	256	1.61	7.2439	6.8385	A+6SD=5.08
13	20	22	CAMKK2	JHU12742.P134G03	333	420	34	88	133	299	2.496	9.79412	9.67647	A+6SD=5.08
13	19	22	CAMKK2	JHU12742.P134G03	367	431	34	89	138	333	2.478	10.7941	10.6765	A+6SD=5.08
4	49	8	CAP1	JHU03184.P034A01	240	342	40	107	160	200	1.469	6	5.39024	A+6SD=5.08
4	50	8	CAP1	JHU03184.P034A01	283	385	41	115	166	242	1.627	6.90244	6.29268	A+6SD=5.08
20	17	16	CASC4	JHU16260.P171A10	217	334	39	115	192	178	1.141	5.5641	5.30094	A+6SD=5.08
20	18	16	CASC4	JHU16260.P171A10	276	324	37	102	152	239	1.461	7.45946	7.1963	A+6SD=5.08
13	54	25	CAST	JHU14730.P155H12	632	739	36	102	172	596	3.703	17.5556	17.4379	A+6SD=5.08
13	53	25	CAST	JHU14730.P155H12	824	923	36	97	156	788	5.295	22.8889	22.7712	A+6SD=5.08
24	23	6	CCDC117	JHU18658.P215A09	250	364	37	100	158	213	1.671	6.75676	6.67342	A+6SD=5.08
24	24	6	CCDC117	JHU18658.P215A09	287	393	36	101	153	251	1.908	7.97222	7.88889	A+6SD=5.08
13	44	5	CCDC181	JHU14181.P149H01	214	309	35	96	186	179	1.145	6.11429	5.99664	A+6SD=5.08
13	43	5	CCDC181	JHU14181.P149H01	220	293	35	92	144	185	1.396	6.28571	6.16807	A+6SD=5.08
17	38	30	CCDC184	JHU15339.P188G02	189	304	36	103	159	153	1.264	5.25	5.13571	A+6SD=5.08
17	37	30	CCDC184	JHU15339.P188G02	238	348	36	103	155	202	1.581	6.61111	6.49683	A+6SD=5.08
9	39	24	CCDC40	JHU10191.P107G08	411	507	36	95	138	375	2.986	11.4167	11.1734	A+6SD=5.08
9	40	24	CCDC40	JHU10191.P107G08	440	546	36	92	135	404	3.363	12.2222	11.979	A+6SD=5.08
12	13	10	CCDC9	JHU08753.P092A01	532	649	37	99	142	495	3.873	14.3784	13.973	A+6SD=5.08
12	14	10	CCDC9	JHU08753.P092A01	545	640	37	100	146	508	3.699	14.7297	14.3243	A+6SD=5.08
8	16	30	CCDC97	JHU04911.P052A06	3292	3190	45	133	199	3247	15.362	73.1556	72.7197	A+6SD=5.08
8	15	30	CCDC97	JHU04911.P052A06	3436	3226	44	128	185	3392	16.746	78.0909	77.655	A+6SD=5.08
9	9	11	CCND2	JHU08274.P087H06	197	306	36	102	153	161	1.333	5.47222	5.22898	A+6SD=5.08
9	10	11	CCND2	JHU08274.P087H06	210	303	35	98	148	175	1.385	6	5.75676	A+6SD=5.08
12	26	27	CCNDBP1	JHU09326.P098B04	298	392	45	124	173	253	1.549	6.62222	6.21682	A+6SD=5.08
12	25	27	CCNDBP1	JHU09326.P098B04	306	432	42	120	172	264	1.814	7.28571	6.88031	A+6SD=5.08
11	19	32	CCT5	JHU08938.P094C04	677	767	39	114	165	638	3.958	17.359	17.1157	A+6SD=5.08
11	20	32	CCT5	JHU08938.P094C04	727	788	37	106	158	690	4.316	19.6486	19.4054	A+6SD=5.08
9	31	26	CCT8	JHU09618.P101G04	244	344	35	94	144	209	1.736	6.97143	6.72819	A+6SD=5.08
9	32	26	CCT8	JHU09618.P101G04	274	368	36	98	149	238	1.812	7.61111	7.36787	A+6SD=5.08
9	20	4	CD99	JHU09036.P095G03	589	711	35	95	146	554	4.219	16.8286	16.5853	A+6SD=5.08
9	19	4	CD99	JHU09036.P095G03	650	725	36	100	162	614	3.858	18.0556	17.8123	A+6SD=5.08
1	32	28	CDC37	JHU02220.P024G04	970	1053	39	112	207	931	4.546	24.8718	24.4103	A+6SD=5.08
1	31	28	CDC37	JHU02220.P024G04	952	1044	38	108	147	914	6.367	25.0526	24.5911	A+6SD=5.08
20	47	31	CDH13	JHU15105.P192B12	744	884	46	126	174	698	4.356	16.1739	15.9108	A+6SD=5.08
20	48	31	CDH13	JHU15105.P192B12	817	940	48	142	241	769	3.311	17.0208	16.7577	A+6SD=5.08
13	33	3	CDKN2C	JHU13419.P141H07	346	451	35	92	146	311	2.459	9.88571	9.76807	A+6SD=5.08
13	34	3	CDKN2C	JHU13419.P141H07	395	478	35	93	201	360	1.915	11.2857	11.1681	A+6SD=5.08
19	28	6	CFAP36	JHU18245.P179C05	4616	4266	43	115	176	4573	23.585	107.349	107.214	A+6SD=5.08
19	27	6	CFAP36	JHU18245.P179C05	5205	4884	40	106	155	5165	30.826	130.125	129.99	A+6SD=5.08
19	28	10	CFAP36	JHU18245.P180C05	4731	4332	41	124	205	4690	20.527	115.39	115.255	A+6SD=5.08
19	27	10	CFAP36	JHU18245.P180C05	4822	4421	39	113	175	4783	24.617	123.641	123.506	A+6SD=5.08
21	14	22	CFAP36	JHU18245.P210G03	834	1054	35	86	132	799	7.333	23.8286	23.7992	A+6SD=5.08
21	13	22	CFAP36	JHU18245.P210G03	983	1142	35	85	128	948	8.258	28.0857	28.0563	A+6SD=5.08
12	25	15	CHCHD4	JHU09244.P097B02	371	468	38	108	156	333	2.308	9.76316	9.35775	A+6SD=5.08
12	26	15	CHCHD4	JHU09244.P097B02	398	459	40	113	162	358	2.136	9.95	9.54459	A+6SD=5.08
20	40	12	CHD4	JHU19887.P185A06	255	369	39	114	169	216	1.509	6.53846	6.2753	A+6SD=5.08
20	39	12	CHD4	JHU19887.P185A06	274	364	38	103	154	236	1.695	7.21053	6.94737	A+6SD=5.08
12	18	24	CHGA	JHU08656.P091A12	460	632	43	116	160	417	3.225	10.6977	10.2923	A+6SD=5.08
12	17	24	CHGA	JHU08656.P091A12	499	621	41	114	162	458	3.13	12.1707	11.7653	A+6SD=5.08
2	45	24	CLUAP1	JHU02895.P031E08	304	395	49	129	169	255	1.574	6.20408	5.69126	A+6SD=5.08
2	46	24	CLUAP1	JHU02895.P031E08	355	455	43	124	187	312	1.77	8.25581	7.74299	A+6SD=5.08
14	55	20	CLUAP1	JHU14927.P157E03	236	366	37	98	148	199	1.811	6.37838	6.21622	A+6SD=5.08
14	56	20	CLUAP1	JHU14927.P157E03	249	351	37	92	140	212	1.85	6.72973	6.56757	A+6SD=5.08
12	48	24	CNNM1	JHU10582.P111A12	981	1033	43	124	181	938	5.022	22.814	22.4085	A+6SD=5.08
12	47	24	CNNM1	JHU10582.P111A12	1104	1138	42	116	163	1062	6.27	26.2857	25.8803	A+6SD=5.08
20	13	30	CNST	JHU16344.P172A02	1596	1596	49	130	175	1547	8.377	32.5714	32.3083	A+6SD=5.08
20	14	30	CNST	JHU16344.P172A02	1893	1920	47	126	178	1846	10.079	40.2766	40.0134	A+6SD=5.08
11	26	32	COG8_frag	JHU09331.P098C04	329	442	39	106	156	290	2.154	8.4359	8.19265	A+6SD=5.08
11	25	32	COG8_frag	JHU09331.P098C04	357	470	38	104	151	319	2.424	9.39474	9.15149	A+6SD=5.08
1	1	26	COL4A3BP	JHU00022.P001G04	289	372	43	124	176	246	1.409	6.72093	6.25939	A+6SD=5.08
1	2	26	COL4A3BP	JHU00022.P001G04	286	392	42	121	170	244	1.594	6.80952	6.34799	A+6SD=5.08
9	20	19	COPE	JHU09040.P095H03	195	297	36	103	159	159	1.22	5.41667	5.17342	A+6SD=5.08
9	19	19	COPE	JHU09040.P095H03	210	322	38	109	187	172	1.139	5.52632	5.28307	A+6SD=5.08
2	29	18	COTL1	JHU01846.P020E11	306	393	39	109	156	267	1.821	7.84615	7.33333	A+6SD=5.08
2	30	18	COTL1	JHU01846.P020E11	338	451	39	106	148	299	2.331	8.66667	8.15385	A+6SD=5.08
13	13	5	CPNE2	JHU12272.P129H01	304	432	35	91	130	269	2.623	8.68571	8.56807	A+6SD=5.08
13	14	5	CPNE2	JHU12272.P129H01	345	441	35	94	141	310	2.461	9.85714	9.7395	A+6SD=5.08
13	10	10	CPOX	JHU12172.P128G05	456	521	36	97	181	420	2.343	12.6667	12.549	A+6SD=5.08
13	9	10	CPOX	JHU12172.P128G05	451	512	35	94	145	416	2.883	12.8857	12.7681	A+6SD=5.08
1	21	11	CPSF3	JHU01361.P015H06	290	406	37	103	155	253	1.955	7.83784	7.3763	A+6SD=5.08
1	22	11	CPSF3	JHU01361.P015H06	317	407	37	107	164	280	1.829	8.56757	8.10603	A+6SD=5.08
5	25	6	CRACR2B	JHU05590.P059G01	380	503	36	100	152	344	2.651	10.5556	10.3333	A+6SD=5.08
5	26	6	CRACR2B	JHU05590.P059G01	417	505	36	103	158	381	2.544	11.5833	11.3611	A+6SD=5.08
10	31	17	CRYAA	JHU09715.P102F03	298	407	38	105	184	260	1.641	7.84211	7.62589	A+6SD=5.08
10	32	17	CRYAA	JHU09715.P102F03	294	384	37	97	146	257	1.966	7.94595	7.72973	A+6SD=5.08
2	32	28	CSTF1	JHU02225.P024E04	283	390	43	113	149	240	1.859	6.5814	6.06857	A+6SD=5.08
2	31	28	CSTF1	JHU02225.P024E04	290	427	42	111	149	248	2.121	6.90476	6.39194	A+6SD=5.08
12	10	23	CT47A1	JHU08134.P085B08	687	803	39	114	161	648	4.28	17.6154	17.21	A+6SD=5.08
12	9	23	CT47A1	JHU08134.P085B08	745	832	39	114	162	706	4.432	19.1026	18.6972	A+6SD=5.08
17	12	21	CTBP1	JHU15973.P168H11	221	351	36	97	138	185	1.841	6.13889	6.0246	A+6SD=5.08
17	11	21	CTBP1	JHU15973.P168H11	237	373	35	95	147	202	1.891	6.77143	6.65714	A+6SD=5.08
17	56	3	CTDP1	JHU19376.P197H03	407	525	36	98	147	371	2.905	11.3056	11.1913	A+6SD=5.08
17	55	3	CTDP1	JHU19376.P197H03	419	546	35	92	135	384	3.363	11.9714	11.8571	A+6SD=5.08
16	32	10	CTNS	JHU13713.P144A01	481	679	37	103	149	444	3.866	13	12.7297	A+6SD=5.08
16	31	10	CTNS	JHU13713.P144A01	530	684	38	102	148	492	3.932	13.9474	13.6771	A+6SD=5.08
16	34	25	CYP4F11	JHU13614.P143B08	205	289	37	107	167	168	1.09	5.54054	5.27027	A+6SD=5.08
16	33	25	CYP4F11	JHU13614.P143B08	239	333	38	107	155	201	1.458	6.28947	6.0192	A+6SD=5.08
1	52	27	CYSTM1	JHU03180.P034H08	1406	1512	36	107	160	1370	8.781	39.0556	38.594	A+6SD=5.08
1	51	27	CYSTM1	JHU03180.P034H08	1498	1594	38	108	160	1460	9.288	39.4211	38.9595	A+6SD=5.08
10	36	3	DAB1	JHU10095.P101F11	443	551	38	102	150	405	2.993	11.6579	11.4417	A+6SD=5.08
10	35	3	DAB1	JHU10095.P101F11	439	584	37	97	146	402	3.336	11.8649	11.6486	A+6SD=5.08
18	10	21	DACT2	JHU15975.P168F07	204	330	37	96	145	167	1.614	5.51351	5.37838	A+6SD=5.08
18	9	21	DACT2	JHU15975.P168F07	232	323	37	93	136	195	1.691	6.27027	6.13514	A+6SD=5.08
3	49	12	DACT3	JHU03094.P033C02	327	438	44	126	181	283	1.724	7.43182	6.8999	A+6SD=5.08
3	50	12	DACT3	JHU03094.P033C02	416	842	44	120	174	372	4.149	9.45455	8.92263	A+6SD=5.08
17	30	15	DAPP1	JHU04340.P177H10	304	396	35	97	149	269	2.007	8.68571	8.57143	A+6SD=5.08
17	29	15	DAPP1	JHU04340.P177H10	331	404	35	103	161	296	1.87	9.45714	9.34286	A+6SD=5.08
16	11	15	DBN1	JHU11921.P125B10	999	1176	38	102	148	961	7.257	26.2895	26.0192	A+6SD=5.08
16	12	15	DBN1	JHU11921.P125B10	1059	1155	39	108	155	1020	6.755	27.1538	26.8836	A+6SD=5.08
16	57	27	DCAF8	JHU15089.P158B08	220	339	41	121	194	179	1.124	5.36585	5.09558	A+6SD=5.08
16	58	27	DCAF8	JHU15089.P158B08	316	397	39	115	163	277	1.73	8.10256	7.83229	A+6SD=5.08
14	34	12	DCTD	JHU13430.P141E06	235	324	36	95	151	199	1.517	6.52778	6.36562	A+6SD=5.08
14	33	12	DCTD	JHU13430.P141E06	292	380	36	91	138	256	2.094	8.11111	7.94895	A+6SD=5.08
5	59	28	DDIAS	JHU07330.P080G12	225	355	36	95	145	189	1.793	6.25	6.02778	A+6SD=5.08
5	60	28	DDIAS	JHU07330.P080G12	253	328	38	98	140	215	1.643	6.65789	6.43567	A+6SD=5.08
5	60	1	DDX4	JHU07505.P079H09	204	319	37	101	141	167	1.546	5.51351	5.29129	A+6SD=5.08
5	59	1	DDX4	JHU07505.P079H09	223	322	36	104	153	187	1.425	6.19444	5.97222	A+6SD=5.08
20	29	4	DEFB132	JHU13092.P179A11	402	477	37	98	145	365	2.614	10.8649	10.6017	A+6SD=5.08
20	30	4	DEFB132	JHU13092.P179A11	449	532	38	107	154	411	2.76	11.8158	11.5526	A+6SD=5.08
20	29	18	DEFB132	JHU13092.P180A11	494	562	43	120	164	451	2.695	11.4884	11.2252	A+6SD=5.08
20	30	18	DEFB132	JHU13092.P180A11	502	581	41	117	162	461	2.864	12.2439	11.9807	A+6SD=5.08
4	60	12	DFFA	JHU03491.P037A10	336	458	44	115	153	292	2.242	7.63636	7.02661	A+6SD=5.08
4	59	12	DFFA	JHU03491.P037A10	387	513	46	128	175	341	2.2	8.41304	7.80329	A+6SD=5.08
9	49	14	DFFA	JHU10868.P114G02	216	324	36	100	152	180	1.474	6	5.75676	A+6SD=5.08
9	50	14	DFFA	JHU10868.P114G02	244	376	36	101	155	208	1.774	6.77778	6.53453	A+6SD=5.08
5	44	6	DIXDC1	JHU06740.P071G01	3000	2988	39	110	151	2961	19.06	76.9231	76.7009	A+6SD=5.08
5	43	6	DIXDC1	JHU06740.P071G01	2911	3021	37	104	149	2874	19.577	78.6757	78.4535	A+6SD=5.08
17	54	25	DMP1	JHU19186.P195H12	334	453	35	95	174	299	2.057	9.54286	9.42857	A+6SD=5.08
17	53	25	DMP1	JHU19186.P195H12	337	416	35	96	150	302	2.133	9.62857	9.51429	A+6SD=5.08
5	30	10	DNAJB2	JHU05676.P060G09	578	716	37	100	144	541	4.278	15.6216	15.3994	A+6SD=5.08
5	29	10	DNAJB2	JHU05676.P060G09	637	1252	35	100	143	602	8.056	18.2	17.9778	A+6SD=5.08
2	28	4	DNAJB3	JHU01773.P019E07	377	476	39	116	169	338	2.13	9.66667	9.15385	A+6SD=5.08
2	27	4	DNAJB3	JHU01773.P019E07	389	485	39	114	173	350	2.145	9.97436	9.46154	A+6SD=5.08
12	3	22	DNAJC11	JHU07801.P082A07	266	391	39	112	167	227	1.671	6.82051	6.41511	A+6SD=5.08
12	4	22	DNAJC11	JHU07801.P082A07	342	456	41	117	169	301	2.006	8.34146	7.93606	A+6SD=5.08
16	33	21	DNAJC6	JHU13719.P144B07	577	795	38	111	164	539	4.171	15.1842	14.9139	A+6SD=5.08
16	34	21	DNAJC6	JHU13719.P144B07	608	768	40	116	167	568	3.904	15.2	14.9297	A+6SD=5.08
15	27	9	DOHH	JHU13137.P138D05	245	341	37	98	146	208	1.664	6.62162	6.45946	A+6SD=5.08
15	28	9	DOHH	JHU13137.P138D05	282	347	37	91	129	245	1.984	7.62162	7.45946	A+6SD=5.08
2	10	24	DOK1	JHU00601.P007E08	965	1186	42	115	161	923	6.652	22.9762	22.4634	A+6SD=5.08
2	9	24	DOK1	JHU00601.P007E08	1039	1230	42	117	168	997	6.625	24.7381	24.2253	A+6SD=5.08
7	52	9	DPP3	JHU07031.P074D05	303	403	39	111	170	264	1.718	7.76923	7.51282	A+6SD=5.08
7	51	9	DPP3	JHU07031.P074D05	357	467	38	102	150	319	2.433	9.39474	9.13833	A+6SD=5.08
9	17	5	DPP3	JHU08467.P089H09	328	446	55	440	797	273	0.008	5.96364	5.72039	A+6SD=5.08
9	18	5	DPP3	JHU08467.P089H09	280	380	42	327	693	238	0.076	6.66667	6.42342	A+6SD=5.08
1	50	10	DPY30	JHU03411.P036G01	256	365	37	105	169	219	1.538	6.91892	6.45738	A+6SD=5.08
1	49	10	DPY30	JHU03411.P036G01	279	564	38	107	174	241	2.626	7.34211	6.88057	A+6SD=5.08
12	21	1	DRICH1	JHU09071.P095B05	2427	2325	38	105	147	2389	15.102	63.8684	63.463	A+6SD=5.08
12	22	1	DRICH1	JHU09071.P095B05	2485	2447	38	104	156	2447	15.019	65.3947	64.9893	A+6SD=5.08
6	22	10	DTD1	JHU05306.P056E05	239	371	38	116	185	201	1.378	6.28947	6.03127	A+6SD=5.08
6	21	10	DTD1	JHU05306.P056E05	321	425	37	106	157	284	2.032	8.67568	8.41747	A+6SD=5.08
1	18	3	DTNBP1	JHU00800.P009H11	313	428	39	111	161	274	1.969	8.02564	7.5641	A+6SD=5.08
1	17	3	DTNBP1	JHU00800.P009H11	366	440	38	107	145	328	2.297	9.63158	9.17004	A+6SD=5.08
13	1	17	DTNBP1	JHU11635.P122H03	1808	1873	36	101	153	1772	11.582	50.2222	50.1046	A+6SD=5.08
13	2	17	DTNBP1	JHU11635.P122H03	1914	1959	34	89	138	1880	13.551	56.2941	56.1765	A+6SD=5.08
4	45	25	DUSP22_frag	JHU02904.P031B08	542	723	42	127	195	500	3.056	12.9048	12.295	A+6SD=5.08
4	46	25	DUSP22_frag	JHU02904.P031B08	575	719	44	127	177	531	3.345	13.0682	12.4584	A+6SD=5.08
2	28	24	DYDC1	JHU01758.P019E08	1314	1593	43	114	156	1271	9.481	30.5581	30.0453	A+6SD=5.08
2	27	24	DYDC1	JHU01758.P019E08	1348	1587	41	108	155	1307	9.542	32.878	32.3652	A+6SD=5.08
14	6	9	E2F6	JHU11637.P122F09	251	355	36	94	159	215	1.642	6.97222	6.81006	A+6SD=5.08
14	5	9	E2F6	JHU11637.P122F09	358	2044	37	101	172	321	11.297	9.67568	9.51351	A+6SD=5.08
5	27	28	EAF1	JHU05677.P060G08	263	358	37	104	149	226	1.705	7.10811	6.88589	A+6SD=5.08
5	28	28	EAF1	JHU05677.P060G08	334	431	37	101	148	297	2.23	9.02703	8.8048	A+6SD=5.08
10	4	17	EAF2	JHU07802.P082F07	201	322	36	92	146	165	1.575	5.58333	5.36712	A+6SD=5.08
10	3	17	EAF2	JHU07802.P082F07	235	314	36	87	129	199	1.76	6.52778	6.31156	A+6SD=5.08
14	3	11	ECE1	JHU11739.P123F06	221	306	37	94	134	184	1.582	5.97297	5.81081	A+6SD=5.08
14	4	11	ECE1	JHU11739.P123F06	222	289	36	95	136	186	1.426	6.16667	6.0045	A+6SD=5.08
8	48	26	EEF2K	JHU06542.P069A12	1219	1482	39	115	167	1180	8.186	31.2564	30.8205	A+6SD=5.08
8	47	26	EEF2K	JHU06542.P069A12	1468	1529	43	120	162	1425	8.698	34.1395	33.7036	A+6SD=5.08
1	49	14	EFHC1	JHU03202.P034G02	614	773	36	102	147	578	4.565	17.0556	16.594	A+6SD=5.08
1	50	14	EFHC1	JHU03202.P034G02	633	773	37	104	154	596	4.344	17.1081	16.6466	A+6SD=5.08
24	37	16	EGFR	JHU29137	433	529	40	111	158	393	2.646	10.825	10.7417	A+6SD=5.08
24	38	16	EGFR	JHU29137	435	521	39	110	156	396	2.635	11.1538	11.0705	A+6SD=5.08
10	8	11	EIF2B5	JHU08287.P087F02	346	496	36	90	137	310	2.964	9.61111	9.39489	A+6SD=5.08
10	7	11	EIF2B5	JHU08287.P087F02	419	520	36	90	141	383	3.05	11.6389	11.4227	A+6SD=5.08
14	56	13	EIF4B	JHU15211.P160F02	368	497	36	93	142	332	2.845	10.2222	10.0601	A+6SD=5.08
14	55	13	EIF4B	JHU15211.P160F02	379	494	37	95	143	342	2.79	10.2432	10.0811	A+6SD=5.08
18	42	4	EIF4EBP1	JHU07703.P187E11	200	293	37	96	152	163	1.296	5.40541	5.27027	A+6SD=5.08
18	41	4	EIF4EBP1	JHU07703.P187E11	218	315	36	99	164	182	1.317	6.05556	5.92042	A+6SD=5.08
17	2	2	ELP5	JHU15292.P161G01	215	320	35	93	141	180	1.61	6.14286	6.02857	A+6SD=5.08
17	1	2	ELP5	JHU15292.P161G01	273	355	35	96	149	238	1.738	7.8	7.68571	A+6SD=5.08
3	25	4	EMC2	JHU01818.P019C03	262	352	43	118	180	219	1.3	6.09302	5.56111	A+6SD=5.08
3	26	4	EMC2	JHU01818.P019C03	281	371	42	113	171	239	1.509	6.69048	6.15856	A+6SD=5.08
18	9	13	ENAH	JHU15981.P168F06	605	740	37	93	141	568	4.589	16.3514	16.2162	A+6SD=5.08
18	10	13	ENAH	JHU15981.P168F06	773	812	36	97	155	737	4.613	21.4722	21.3371	A+6SD=5.08
12	30	11	ENTHD2	JHU09416.P099B10	249	365	37	105	153	212	1.699	6.72973	6.32432	A+6SD=5.08
12	29	11	ENTHD2	JHU09416.P099B10	261	370	37	108	157	224	1.669	7.05405	6.64865	A+6SD=5.08
10	2	10	EPB41	JHU07994.P084E01	212	333	37	103	157	175	1.465	5.72973	5.51351	A+6SD=5.08
10	1	10	EPB41	JHU07994.P084E01	266	354	37	101	155	229	1.632	7.18919	6.97297	A+6SD=5.08
16	17	8	EPN1	JHU12367.P130A09	244	359	37	102	146	207	1.76	6.59459	6.32432	A+6SD=5.08
16	18	8	EPN1	JHU12367.P130A09	272	378	36	100	143	236	1.944	7.55556	7.28529	A+6SD=5.08
11	8	4	EPS8L1	JHU08289.P087C03	326	484	38	101	152	288	2.52	8.57895	8.3357	A+6SD=5.08
11	7	4	EPS8L1	JHU08289.P087C03	369	487	38	98	149	331	2.611	9.71053	9.46728	A+6SD=5.08
12	52	22	ERICH2	JHU10895.P114A07	414	512	41	123	173	373	2.249	10.0976	9.69216	A+6SD=5.08
12	51	22	ERICH2	JHU10895.P114A07	429	510	42	119	176	387	2.222	10.2143	9.80888	A+6SD=5.08
9	30	6	ERICH5	JHU09424.P099G09	313	395	36	101	157	277	1.873	8.69444	8.4512	A+6SD=5.08
9	29	6	ERICH5	JHU09424.P099G09	334	382	35	98	149	299	1.906	9.54286	9.29961	A+6SD=5.08
7	58	22	ERMN	JHU07443.P078C07	560	710	38	101	147	522	4.143	14.7368	14.4804	A+6SD=5.08
7	57	22	ERMN	JHU07443.P078C07	630	787	40	111	160	590	4.225	15.75	15.4936	A+6SD=5.08
1	43	21	ERP27	JHU03011.P032H03	1790	1766	38	106	157	1752	10.573	47.1053	46.6437	A+6SD=5.08
1	44	21	ERP27	JHU03011.P032H03	1755	1798	37	103	147	1718	11.531	47.4324	46.9709	A+6SD=5.08
12	25	20	EXTL3	JHU09255.P097A03	365	463	41	118	166	324	2.078	8.90244	8.49703	A+6SD=5.08
12	26	20	EXTL3	JHU09255.P097A03	421	487	43	120	192	378	1.911	9.7907	9.38529	A+6SD=5.08
18	35	25	EYA1	JHU19721.P183F12	622	668	38	100	146	584	3.89	16.3684	16.2333	A+6SD=5.08
18	36	25	EYA1	JHU19721.P183F12	658	722	37	101	155	621	4.006	17.7838	17.6486	A+6SD=5.08
1	29	9	F13A1	JHU01660.P018H09	279	399	37	104	154	242	1.916	7.54054	7.079	A+6SD=5.08
1	30	9	F13A1	JHU01660.P018H09	298	395	38	101	145	260	2.028	7.84211	7.38057	A+6SD=5.08
13	33	18	F2	JHU13729.P144G07	223	341	35	89	133	188	1.895	6.37143	6.25378	A+6SD=5.08
13	34	18	F2	JHU13729.P144G07	259	338	34	86	127	225	1.984	7.61765	7.5	A+6SD=5.08
2	36	12	FABP4	JHU01951.P021E10	245	342	40	125	256	205	0.848	6.125	5.61218	A+6SD=5.08
2	35	12	FABP4	JHU01951.P021E10	295	359	38	116	243	257	1	7.76316	7.25034	A+6SD=5.08
4	40	6	FAF1	JHU02528.P027A05	2659	2541	44	129	175	2615	13.783	60.4318	59.8221	A+6SD=5.08
4	39	6	FAF1	JHU02528.P027A05	2737	2762	44	129	180	2693	14.628	62.2045	61.5948	A+6SD=5.08
13	13	2	FAM104B	JHU12283.P129G01	599	683	35	88	132	564	4.508	17.1143	16.9966	A+6SD=5.08
13	14	2	FAM104B	JHU12283.P129G01	615	698	35	90	140	580	4.343	17.5714	17.4538	A+6SD=5.08
18	1	12	FAM114A1	JHU15314.P161E02	321	428	36	88	126	285	2.698	8.91667	8.78153	A+6SD=5.08
18	2	12	FAM114A1	JHU15314.P161E02	344	444	37	92	133	307	2.647	9.2973	9.16216	A+6SD=5.08
12	13	24	FAM120B	JHU08667.P091A04	339	490	37	110	158	302	2.405	9.16216	8.75676	A+6SD=5.08
12	14	24	FAM120B	JHU08667.P091A04	337	481	36	103	153	301	2.471	9.36111	8.95571	A+6SD=5.08
14	23	24	FAM129A	JHU12860.P135E12	466	542	39	110	164	427	2.634	11.9487	11.7866	A+6SD=5.08
14	24	24	FAM129A	JHU12860.P135E12	499	594	38	101	149	461	3.309	13.1316	12.9694	A+6SD=5.08
1	58	27	FAM131A	JHU03579.P038H08	226	335	39	105	166	187	1.386	5.79487	5.33333	A+6SD=5.08
1	57	27	FAM131A	JHU03579.P038H08	261	370	39	107	170	222	1.547	6.69231	6.23077	A+6SD=5.08
8	30	1	FAM131B	JHU05594.P059B09	510	705	38	108	161	472	3.708	13.4211	12.9852	A+6SD=5.08
8	29	1	FAM131B	JHU05594.P059B09	512	652	37	105	160	475	3.419	13.8378	13.4019	A+6SD=5.08
14	15	8	FAM131B	JHU12373.P130E05	855	943	37	100	154	818	5.474	23.1081	22.9459	A+6SD=5.08
14	16	8	FAM131B	JHU12373.P130E05	888	949	36	92	145	852	5.91	24.6667	24.5045	A+6SD=5.08
20	23	12	FAM131B	JHU16409.P173A10	968	1020	38	110	163	930	5.583	25.4737	25.2105	A+6SD=5.08
20	24	12	FAM131B	JHU16409.P173A10	970	1060	37	103	158	933	6.057	26.2162	25.9531	A+6SD=5.08
5	30	7	FAM131C	JHU05680.P060H09	256	327	37	108	158	219	1.386	6.91892	6.6967	A+6SD=5.08
5	29	7	FAM131C	JHU05680.P060H09	260	337	37	106	166	223	1.392	7.02703	6.8048	A+6SD=5.08
15	55	24	FAM153A	JHU15156.P159C04	227	366	37	96	140	190	1.929	6.13514	5.97297	A+6SD=5.08
15	56	24	FAM153A	JHU15156.P159C04	233	329	36	93	130	197	1.815	6.47222	6.31006	A+6SD=5.08
7	14	7	FAM175B	JHU04940.P052D01	305	419	41	114	159	264	1.918	7.43902	7.18261	A+6SD=5.08
7	13	7	FAM175B	JHU04940.P052D01	344	426	42	118	166	302	1.855	8.19048	7.93407	A+6SD=5.08
14	59	16	FAM21A	JHU15169.P159E10	613	768	37	105	159	576	4.17	16.5676	16.4054	A+6SD=5.08
14	60	16	FAM21A	JHU15169.P159E10	683	863	38	103	157	645	4.841	17.9737	17.8115	A+6SD=5.08
17	25	17	FAM29A	JHU08382.P178H03	186	297	35	90	131	151	1.58	5.31429	5.2	A+6SD=5.08
17	26	17	FAM29A	JHU08382.P178H03	232	338	35	87	129	197	1.946	6.62857	6.51429	A+6SD=5.08
6	58	17	FAM84A	JHU07431.P078F07	742	840	38	97	144	704	5.16	19.5263	19.2681	A+6SD=5.08
6	57	17	FAM84A	JHU07431.P078F07	777	848	37	101	158	740	4.728	21	20.7418	A+6SD=5.08
10	19	24	FAP	JHU09048.P095E04	633	774	39	109	178	594	3.736	16.2308	16.0146	A+6SD=5.08
10	20	24	FAP	JHU09048.P095E04	667	737	38	95	142	629	4.521	17.5526	17.3364	A+6SD=5.08
9	9	1	FBXO2	JHU08293.P087H05	725	856	35	96	146	690	5.205	20.7143	20.471	A+6SD=5.08
9	10	1	FBXO2	JHU08293.P087H05	856	876	35	94	150	821	5.213	24.4571	24.2139	A+6SD=5.08
2	27	28	FGL2	JHU01858.P020E08	1692	1980	42	111	159	1650	11.755	40.2857	39.7729	A+6SD=5.08
2	28	28	FGL2	JHU01858.P020E08	1794	1957	43	116	171	1751	10.766	41.7209	41.2081	A+6SD=5.08
21	36	32	FKBP15	JHU17896.P222G12	209	287	36	95	145	173	1.324	5.80556	5.77614	A+6SD=5.08
21	35	32	FKBP15	JHU17896.P222G12	269	363	36	97	153	233	1.739	7.47222	7.44281	A+6SD=5.08
20	7	12	FMN1	JHU15698.P165A02	532	624	43	113	151	489	3.384	12.3721	12.1089	A+6SD=5.08
20	8	12	FMN1	JHU15698.P165A02	519	608	39	112	160	480	3.1	13.3077	13.0445	A+6SD=5.08
18	35	14	FOXC2	JHU19731.P182E10	208	337	37	101	155	171	1.523	5.62162	5.48649	A+6SD=5.08
18	36	14	FOXC2	JHU19731.P182E10	227	334	37	96	149	190	1.597	6.13514	6	A+6SD=5.08
2	56	25	FRMPD2	JHU03685.P039F04	624	748	43	124	172	581	3.628	14.5116	13.9988	A+6SD=5.08
2	55	25	FRMPD2	JHU03685.P039F04	626	742	43	124	165	583	3.745	14.5581	14.0453	A+6SD=5.08
9	16	6	FSIP1	JHU07906.P091G05	465	649	37	186	426	428	1.087	12.5676	12.3243	A+6SD=5.08
9	15	6	FSIP1	JHU07906.P091G05	461	653	35	102	164	426	3.36	13.1714	12.9282	A+6SD=5.08
18	4	8	FTH1	JHU15414.P162E05	188	311	36	99	158	152	1.342	5.22222	5.08709	A+6SD=5.08
18	3	8	FTH1	JHU15414.P162E05	209	333	37	108	164	172	1.372	5.64865	5.51351	A+6SD=5.08
15	53	25	GAB1	JHU14747.P155D12	453	574	39	100	142	414	3.338	11.6154	11.4532	A+6SD=5.08
15	54	25	GAB1	JHU14747.P155D12	491	602	37	93	130	454	3.915	13.2703	13.1081	A+6SD=5.08
8	29	25	GABPB1	JHU05598.P059B12	343	430	44	126	173	299	1.757	7.79545	7.35956	A+6SD=5.08
8	30	25	GABPB1	JHU05598.P059B12	331	433	40	119	180	291	1.744	8.275	7.8391	A+6SD=5.08
10	54	6	GAD2	JHU10971.P115E09	208	345	37	96	130	171	1.915	5.62162	5.40541	A+6SD=5.08
10	53	6	GAD2	JHU10971.P115E09	220	323	37	99	141	183	1.589	5.94595	5.72973	A+6SD=5.08
1	47	29	GADD45G	JHU02812.P030H10	349	435	39	117	171	310	1.86	8.94872	8.48718	A+6SD=5.08
1	48	29	GADD45G	JHU02812.P030H10	392	493	42	112	149	350	2.557	9.33333	8.87179	A+6SD=5.08
2	52	18	GAGE2D	JHU03391.P036E07	900	948	44	127	180	856	4.561	20.4545	19.9417	A+6SD=5.08
2	51	18	GAGE2D	JHU03391.P036E07	1053	1119	43	125	172	1010	5.779	24.4884	23.9756	A+6SD=5.08
17	19	1	GAGE4	JHU16588.P175H01	307	421	36	108	163	271	1.92	8.52778	8.41349	A+6SD=5.08
17	20	1	GAGE4	JHU16588.P175H01	331	449	36	101	146	295	2.384	9.19444	9.08016	A+6SD=5.08
7	23	29	GAK	JHU05118.P054D10	269	383	43	124	184	226	1.408	6.25581	5.9994	A+6SD=5.08
7	24	29	GAK	JHU05118.P054D10	263	345	40	113	162	223	1.432	6.575	6.31859	A+6SD=5.08
10	14	17	GALE	JHU08583.P090F03	215	384	36	92	136	179	2.147	5.97222	5.75601	A+6SD=5.08
10	13	17	GALE	JHU08583.P090F03	222	319	36	89	130	186	1.769	6.16667	5.95045	A+6SD=5.08
10	8	4	GAMT	JHU08296.P087E03	453	541	42	118	163	411	2.595	10.7857	10.5695	A+6SD=5.08
10	7	4	GAMT	JHU08296.P087E03	521	600	41	115	159	480	3.05	12.7073	12.4911	A+6SD=5.08
1	4	3	GAP43	JHU00030.P001H07	453	545	44	124	172	409	2.448	10.2955	9.83392	A+6SD=5.08
1	3	3	GAP43	JHU00030.P001H07	433	546	42	125	183	391	2.301	10.3095	9.84799	A+6SD=5.08
3	52	2	GAPDHS	JHU03103.P033C05	949	1109	62	143	188	887	5.138	15.3065	14.7745	A+6SD=5.08
3	51	2	GAPDHS	JHU03103.P033C05	894	1101	47	127	177	847	5.503	19.0213	18.4894	A+6SD=5.08
4	22	11	GAPVD1	JHU01372.P015B06	372	517	46	125	179	326	2.19	8.08696	7.4772	A+6SD=5.08
4	21	11	GAPVD1	JHU01372.P015B06	429	498	46	129	181	383	2.039	9.32609	8.71633	A+6SD=5.08
11	16	26	GARS	JHU08474.P089C08	451	556	39	116	289	412	1.522	11.5641	11.3209	A+6SD=5.08
11	15	26	GARS	JHU08474.P089C08	442	562	38	103	147	404	3.122	11.6316	11.3883	A+6SD=5.08
15	5	8	GARS	JHU11709.P122C09	360	491	37	98	142	323	2.768	9.72973	9.56757	A+6SD=5.08
15	6	8	GARS	JHU11709.P122C09	372	481	37	93	138	335	2.812	10.0541	9.89189	A+6SD=5.08
23	39	20	GATSL2	JHU10701.P225C07	221	321	39	107	163	182	1.313	5.66667	5.59071	A+6SD=5.08
23	40	20	GATSL2	JHU10701.P225C07	218	352	37	99	148	181	1.709	5.89189	5.81593	A+6SD=5.08
20	2	21	GBP5	JHU15603.P164B03	2069	2279	42	113	156	2027	13.885	49.2619	48.9987	A+6SD=5.08
20	1	21	GBP5	JHU15603.P164B03	2175	2231	42	116	164	2133	12.896	51.7857	51.5226	A+6SD=5.08
3	4	5	GCK	JHU00031.P001D05	562	628	48	124	169	514	2.982	11.7083	11.1764	A+6SD=5.08
3	3	5	GCK	JHU00031.P001D05	582	702	47	129	176	535	3.256	12.383	11.8511	A+6SD=5.08
15	29	12	GCLC	JHU13052.P137C10	454	547	39	101	140	415	3.186	11.641	11.4789	A+6SD=5.08
15	30	12	GCLC	JHU13052.P137C10	522	611	37	98	142	485	3.613	14.1081	13.9459	A+6SD=5.08
7	43	6	GDA	JHU06755.P071C01	636	785	39	101	141	597	4.851	16.3077	16.0513	A+6SD=5.08
7	44	6	GDA	JHU06755.P071C01	661	737	39	106	151	622	4.179	16.9487	16.6923	A+6SD=5.08
13	23	29	GDI1	JHU12758.P134H10	469	545	37	103	154	432	2.87	12.6757	12.558	A+6SD=5.08
13	24	29	GDI1	JHU12758.P134H10	524	566	37	104	159	487	2.906	14.1622	14.0445	A+6SD=5.08
9	7	30	GDI2	JHU08388.P088G02	289	380	39	115	165	250	1.606	7.41026	7.16701	A+6SD=5.08
9	8	30	GDI2	JHU08388.P088G02	345	439	39	112	162	306	2.019	8.84615	8.60291	A+6SD=5.08
1	20	25	GDPD5	JHU01374.P015H04	4829	4757	44	135	196	4785	23.582	109.75	109.288	A+6SD=5.08
1	19	25	GDPD5	JHU01374.P015H04	5068	4646	39	119	173	5029	26.168	129.949	129.487	A+6SD=5.08
10	35	27	GFOD1	JHU09703.P102F12	278	378	39	99	144	239	1.938	7.12821	6.91199	A+6SD=5.08
10	36	27	GFOD1	JHU09703.P102F12	361	457	38	98	139	323	2.583	9.5	9.28378	A+6SD=5.08
20	18	22	GGA3	JHU16186.P170A11	472	611	44	120	162	428	3.031	10.7273	10.4641	A+6SD=5.08
20	17	22	GGA3	JHU16186.P170A11	505	606	43	117	178	462	2.747	11.7442	11.481	A+6SD=5.08
5	51	18	GIMAP6	JHU07229.P076G07	452	576	35	96	146	417	3.288	12.9143	12.6921	A+6SD=5.08
5	52	18	GIMAP6	JHU07229.P076G07	513	583	35	97	149	478	3.262	14.6571	14.4349	A+6SD=5.08
6	29	11	GLUL	JHU05602.P059F10	420	531	46	126	178	374	2.275	9.13043	8.87223	A+6SD=5.08
6	30	11	GLUL	JHU05602.P059F10	432	528	42	118	166	390	2.47	10.2857	10.0275	A+6SD=5.08
10	55	21	GORASP1	JHU11448.P120F03	299	405	37	99	154	262	1.987	8.08108	7.86486	A+6SD=5.08
10	56	21	GORASP1	JHU11448.P120F03	318	417	38	120	343	280	0.866	8.36842	8.1522	A+6SD=5.08
5	39	21	GOT1	JHU06460.P068H07	339	425	37	104	148	302	2.169	9.16216	8.93994	A+6SD=5.08
5	40	21	GOT1	JHU06460.P068H07	408	482	36	102	152	372	2.5	11.3333	11.1111	A+6SD=5.08
18	30	15	GPD1	JHU03973.P177F10	793	886	36	98	151	757	5.219	22.0278	21.8926	A+6SD=5.08
18	29	15	GPD1	JHU03973.P177F10	810	880	36	98	152	774	5.145	22.5	22.3649	A+6SD=5.08
13	54	8	GPI	JHU14648.P154G09	448	560	34	93	154	414	3.032	13.1765	13.0588	A+6SD=5.08
13	53	8	GPI	JHU14648.P154G09	682	791	34	82	127	648	5.583	20.0588	19.9412	A+6SD=5.08
5	22	31	GPKOW	JHU05314.P056H08	274	367	38	103	147	236	1.796	7.21053	6.9883	A+6SD=5.08
5	21	31	GPKOW	JHU05314.P056H08	287	460	38	106	156	249	2.269	7.55263	7.33041	A+6SD=5.08
11	29	4	GPS1	JHU09442.P099C11	288	376	40	105	146	248	1.856	7.2	6.95676	A+6SD=5.08
11	30	4	GPS1	JHU09442.P099C11	298	398	38	100	143	260	2.084	7.84211	7.59886	A+6SD=5.08
16	30	7	GPSM1	JHU13342.P140B09	201	295	37	103	150	164	1.28	5.43243	5.16216	A+6SD=5.08
16	29	7	GPSM1	JHU13342.P140B09	204	282	36	106	156	168	1.128	5.66667	5.3964	A+6SD=5.08
14	2	14	GSN	JHU11646.P122E02	300	396	37	96	143	263	2.098	8.10811	7.94595	A+6SD=5.08
14	1	14	GSN	JHU11646.P122E02	344	418	39	107	147	305	2.116	8.82051	8.65835	A+6SD=5.08
16	24	12	GSN	JHU12662.P133A10	283	371	37	103	146	246	1.836	7.64865	7.37838	A+6SD=5.08
16	23	12	GSN	JHU12662.P133A10	308	397	36	101	148	272	2	8.55556	8.28529	A+6SD=5.08
4	2	23	GTF2I	JHU00035.P001B04	740	861	46	127	173	694	4.243	16.087	15.4772	A+6SD=5.08
4	1	23	GTF2I	JHU00035.P001B04	790	882	49	128	179	741	4.212	16.1224	15.5127	A+6SD=5.08
20	18	20	GTF2I	JHU16094.P169A11	459	558	42	118	166	417	2.651	10.9286	10.6654	A+6SD=5.08
20	17	20	GTF2I	JHU16094.P169A11	477	571	39	114	182	438	2.511	12.2308	11.9676	A+6SD=5.08
4	59	16	GTSF1	JHU03682.P039A10	264	418	39	110	152	225	2.026	6.76923	6.15947	A+6SD=5.08
4	60	16	GTSF1	JHU03682.P039A10	259	497	38	115	161	221	2.373	6.81579	6.20603	A+6SD=5.08
6	45	16	GUCY1B3	JHU06759.P071E06	651	841	38	102	143	613	5.168	17.1316	16.8734	A+6SD=5.08
6	46	16	GUCY1B3	JHU06759.P071E06	683	873	39	106	146	644	5.253	17.5128	17.2546	A+6SD=5.08
2	4	12	GUK1	JHU00036.P001E06	1074	1122	44	122	166	1030	6.024	24.4091	23.8963	A+6SD=5.08
2	3	12	GUK1	JHU00036.P001E06	1186	1226	42	115	164	1144	6.774	28.2381	27.7253	A+6SD=5.08
3	22	7	HAT1_frag	JHU01484.P016D05	1691	1789	47	213	729	1644	2.162	35.9787	35.4468	A+6SD=5.08
3	21	7	HAT1_frag	JHU01484.P016D05	1715	1776	43	122	173	1672	9.561	39.8837	39.3518	A+6SD=5.08
3	20	30	HAUS8	JHU01500.P016C02	558	759	42	112	155	516	4.174	13.2857	12.7538	A+6SD=5.08
3	19	30	HAUS8	JHU01500.P016C02	657	827	41	112	155	616	4.613	16.0244	15.4925	A+6SD=5.08
16	41	18	HCLS1	JHU14116.P148A11	309	398	37	102	147	272	2.014	8.35135	8.08108	A+6SD=5.08
16	42	18	HCLS1	JHU14116.P148A11	334	438	36	101	147	298	2.293	9.27778	9.00751	A+6SD=5.08
11	45	30	HDGFL1	JHU10686.P112C06	1309	1263	38	113	175	1271	6.571	34.4474	34.2041	A+6SD=5.08
11	46	30	HDGFL1	JHU10686.P112C06	1448	1499	40	113	163	1408	8.503	36.2	35.9568	A+6SD=5.08
14	21	23	HEATR3	JHU12667.P133F08	432	604	37	102	160	395	3.138	11.6757	11.5135	A+6SD=5.08
14	22	23	HEATR3	JHU12667.P133F08	513	612	39	110	166	474	3.024	13.1538	12.9917	A+6SD=5.08
18	49	31	HEPHL1	JHU19294.P196F04	719	805	39	101	157	680	4.484	18.4359	18.3008	A+6SD=5.08
18	50	31	HEPHL1	JHU19294.P196F04	727	810	39	102	161	688	4.398	18.641	18.5059	A+6SD=5.08
16	29	15	HERC3	JHU13058.P137B10	212	300	37	109	160	175	1.194	5.72973	5.45946	A+6SD=5.08
16	30	15	HERC3	JHU13058.P137B10	217	303	37	104	153	180	1.301	5.86486	5.59459	A+6SD=5.08
10	16	1	HGS	JHU08677.P091F05	1033	1227	38	107	157	995	7.134	27.1842	26.968	A+6SD=5.08
10	15	1	HGS	JHU08677.P091F05	1254	1335	37	102	158	1217	7.804	33.8919	33.6757	A+6SD=5.08
16	60	16	HIF3A	JHU15123.P159A10	875	974	40	118	174	835	4.92	21.875	21.6047	A+6SD=5.08
16	59	16	HIF3A	JHU15123.P159A10	959	1018	42	121	168	917	5.339	22.8333	22.5631	A+6SD=5.08
6	23	6	HNRNPC	JHU05226.P055E09	255	705	42	150	683	213	0.813	6.07143	5.81322	A+6SD=5.08
6	24	6	HNRNPC	JHU05226.P055E09	320	415	39	114	165	281	1.824	8.20513	7.94692	A+6SD=5.08
10	13	6	HNRNPU	JHU08681.P091E01	342	538	36	97	147	306	3	9.5	9.28378	A+6SD=5.08
10	14	6	HNRNPU	JHU08681.P091E01	349	502	36	91	137	313	3	9.69444	9.47823	A+6SD=5.08
16	35	10	HRAS	JHU13735.P144A09	377	463	37	105	151	340	2.371	10.1892	9.91892	A+6SD=5.08
16	36	10	HRAS	JHU13735.P144A09	413	478	37	101	152	376	2.48	11.1622	10.8919	A+6SD=5.08
18	32	4	HSF2	JHU19738.P183E03	688	826	37	95	145	651	5.041	18.5946	18.4595	A+6SD=5.08
18	31	4	HSF2	JHU19738.P183E03	707	819	36	93	140	671	5.186	19.6389	19.5038	A+6SD=5.08
10	23	28	HSPA2	JHU09160.P096E12	220	285	38	97	139	182	1.353	5.78947	5.57326	A+6SD=5.08
10	24	28	HSPA2	JHU09160.P096E12	253	364	38	104	156	215	1.667	6.65789	6.44168	A+6SD=5.08
15	29	17	HSPA2	JHU13150.P138D11	270	365	37	98	149	233	1.792	7.2973	7.13514	A+6SD=5.08
15	30	17	HSPA2	JHU13150.P138D11	288	371	37	100	147	251	1.844	7.78378	7.62162	A+6SD=5.08
24	16	22	HSPA6	JHU18279.P210A07	254	332	39	112	159	215	1.384	6.51282	6.42949	A+6SD=5.08
24	15	22	HSPA6	JHU18279.P210A07	259	343	38	109	154	221	1.519	6.81579	6.73246	A+6SD=5.08
3	55	11	IDI2	JHU03694.P039D02	240	329	42	113	153	198	1.412	5.71429	5.18237	A+6SD=5.08
3	56	11	IDI2	JHU03694.P039D02	236	377	40	114	168	196	1.565	5.9	5.36809	A+6SD=5.08
13	30	32	IFFO1	JHU13149.P138G12	194	276	35	91	133	159	1.391	5.54286	5.42521	A+6SD=5.08
13	29	32	IFFO1	JHU13149.P138G12	202	287	36	91	133	166	1.474	5.61111	5.49346	A+6SD=5.08
1	3	21	IFIT3	JHU00323.P004H07	263	397	43	124	170	220	1.606	6.11628	5.65474	A+6SD=5.08
1	4	21	IFIT3	JHU00323.P004H07	311	407	45	127	172	266	1.628	6.91111	6.44957	A+6SD=5.08
18	19	5	IGHA1	JHU16422.P173F01	683	789	37	102	153	646	4.49	18.4595	18.3243	A+6SD=5.08
18	20	5	IGHA1	JHU16422.P173F01	741	851	38	105	154	703	4.844	19.5	19.3649	A+6SD=5.08
16	59	31	IGHD	JHU15222.P160B12	332	428	59	352	1908	273	0.04	5.62712	5.35685	A+6SD=5.08
16	60	31	IGHD	JHU15222.P160B12	332	428	49	130	175	283	1.703	6.77551	6.50524	A+6SD=5.08
1	16	22	IGHG1	JHU00912.P010G07	13354	12687	41	125	205	13313	61.278	325.707	325.246	A+6SD=5.08
1	15	22	IGHG1	JHU00912.P010G07	14493	13257	42	132	211	14451	62.204	345.071	344.61	A+6SD=5.08
4	22	1	IGHG1	JHU01386.P015B05	6623	6338	47	131	196	6576	31.668	140.915	140.305	A+6SD=5.08
4	21	1	IGHG1	JHU01386.P015B05	7306	6718	42	121	172	7264	38.355	173.952	173.343	A+6SD=5.08
4	21	7	IGHG1	JHU01487.P016B05	56183	47016	76	195	313	56107	149.588	739.25	738.64	A+6SD=5.08
4	22	7	IGHG1	JHU01487.P016B05	52210	44270	54	158	240	52156	183.8	966.852	966.242	A+6SD=5.08
19	43	15	IGHG1	JHU01874.P189D02	18236	18436	40	121	214	18196	85.584	455.9	455.765	A+6SD=5.08
19	44	15	IGHG1	JHU01874.P189D02	19407	18672	39	117	194	19368	95.644	497.615	497.48	A+6SD=5.08
3	44	22	IGHG1	JHU02822.P030C03	24067	24283	44	118	165	24023	146.455	546.977	546.445	A+6SD=5.08
3	43	22	IGHG1	JHU02822.P030C03	25121	25979	44	119	163	25077	158.65	570.932	570.4	A+6SD=5.08
5	46	17	IGHG1	JHU06646.P070H07	11437	11671	36	108	169	11401	68.42	317.694	317.472	A+6SD=5.08
5	45	17	IGHG1	JHU06646.P070H07	12180	12210	35	103	159	12145	76.145	348	347.778	A+6SD=5.08
7	44	1	IGHG1	JHU06761.P071D01	31080	32704	42	112	166	31038	196.337	740	739.744	A+6SD=5.08
7	43	1	IGHG1	JHU06761.P071D01	31731	32212	41	111	160	31690	200.631	773.927	773.67	A+6SD=5.08
6	43	1	IGHG1	JHU06762.P071F01	38661	37688	43	130	197	38618	190.65	899.093	898.835	A+6SD=5.08
6	44	1	IGHG1	JHU06762.P071F01	38046	36942	40	115	181	38006	203.464	951.15	950.892	A+6SD=5.08
12	4	17	IGHG1	JHU07812.P082B07	6793	6786	42	117	158	6751	42.209	161.738	161.333	A+6SD=5.08
12	3	17	IGHG1	JHU07812.P082B07	7062	6865	39	114	159	7023	42.459	181.077	180.672	A+6SD=5.08
10	4	22	IGHG1	JHU07813.P082E07	364	501	39	102	152	325	2.625	9.33333	9.11712	A+6SD=5.08
10	3	22	IGHG1	JHU07813.P082E07	367	509	39	101	149	328	2.738	9.41026	9.19404	A+6SD=5.08
12	10	16	IGHG1	JHU08300.P087A06	12146	11646	40	116	180	12106	64.056	303.65	303.245	A+6SD=5.08
12	9	16	IGHG1	JHU08300.P087A06	12673	12320	37	103	155	12636	78.819	342.514	342.108	A+6SD=5.08
11	12	11	IGHG1	JHU08301.P087D10	12210	12530	39	107	146	12171	85.089	313.077	312.834	A+6SD=5.08
11	11	11	IGHG1	JHU08301.P087D10	12488	12509	38	103	154	12450	80.558	328.632	328.388	A+6SD=5.08
13	58	16	IGHG1	JHU15128.P159G06	4048	4072	35	88	131	4013	30.412	115.657	115.539	A+6SD=5.08
13	57	16	IGHG1	JHU15128.P159G06	4420	4345	35	92	139	4385	30.597	126.286	126.168	A+6SD=5.08
14	59	11	IGHG1	JHU15129.P159F10	6899	6569	37	103	167	6862	38.719	186.459	186.297	A+6SD=5.08
14	60	11	IGHG1	JHU15129.P159F10	6970	6475	37	127	432	6933	14.694	188.378	188.216	A+6SD=5.08
13	60	25	IGHG1	JHU15130.P159H12	13069	12850	45	183	363	13024	34.895	290.422	290.305	A+6SD=5.08
13	59	25	IGHG1	JHU15130.P159H12	12193	12029	36	104	159	12157	75	338.694	338.577	A+6SD=5.08
16	60	28	IGHG1	JHU15223.P160A12	29911	29591	52	142	194	29859	151.799	575.212	574.941	A+6SD=5.08
16	59	28	IGHG1	JHU15223.P160A12	30381	30610	49	136	191	30332	159.55	620.02	619.75	A+6SD=5.08
15	58	21	IGHG1	JHU15224.P160D07	33241	34385	39	110	172	33202	199.273	852.333	852.171	A+6SD=5.08
15	57	21	IGHG1	JHU15224.P160D07	34466	34326	39	113	252	34427	135.766	883.744	883.581	A+6SD=5.08
16	56	10	IGHG1	JHU15225.P160A01	750	861	37	104	155	713	4.884	20.2703	20	A+6SD=5.08
16	55	10	IGHG1	JHU15225.P160A01	1542	1767	37	105	156	1505	10.654	41.6757	41.4054	A+6SD=5.08
15	56	10	IGHG1	JHU15226.P160C01	11520	11150	39	105	166	11481	66.536	295.385	295.222	A+6SD=5.08
15	55	10	IGHG1	JHU15226.P160C01	11600	10918	38	116	221	11562	48.878	305.263	305.101	A+6SD=5.08
20	4	3	IGHG1	JHU15327.P161B07	19412	18605	39	114	170	19373	108.771	497.744	497.48	A+6SD=5.08
20	3	3	IGHG1	JHU15327.P161B07	22465	21308	38	110	167	22427	126.934	591.184	590.921	A+6SD=5.08
17	8	13	IGHG1	JHU15993.P168H02	13208	13318	36	106	167	13172	79.114	366.889	366.775	A+6SD=5.08
17	7	13	IGHG1	JHU15993.P168H02	14453	13715	36	113	223	14417	60.996	401.472	401.358	A+6SD=5.08
17	28	4	IGHG1	JHU15994.P179G07	38855	38706	40	141	296	38815	130.287	971.375	971.261	A+6SD=5.08
17	27	4	IGHG1	JHU15994.P179G07	37984	37166	39	163	535	37945	69.164	973.949	973.834	A+6SD=5.08
17	27	18	IGHG1	JHU15994.P180G07	27411	28436	36	122	309	27375	91.631	761.417	761.302	A+6SD=5.08
17	28	18	IGHG1	JHU15994.P180G07	27522	30380	36	108	200	27486	151.36	764.5	764.386	A+6SD=5.08
19	11	10	IGHG1	JHU15995.P168C09	24182	23810	40	118	204	24142	116.137	604.55	604.415	A+6SD=5.08
19	12	10	IGHG1	JHU15995.P168C09	24644	24005	40	119	179	24604	133.441	616.1	615.965	A+6SD=5.08
19	11	7	IGHG1	JHU15996.P168D09	21743	21612	42	111	154	21701	139.617	517.69	517.555	A+6SD=5.08
19	12	7	IGHG1	JHU15996.P168D09	21768	21378	40	110	167	21728	127.353	544.2	544.065	A+6SD=5.08
18	12	7	IGHG1	JHU15997.P168F09	16890	16696	39	104	147	16851	112.871	433.077	432.942	A+6SD=5.08
18	11	7	IGHG1	JHU15997.P168F09	16866	16099	38	100	146	16828	109.582	443.842	443.707	A+6SD=5.08
17	20	23	IGHG1	JHU16423.P173H04	12143	11935	37	104	160	12106	73.944	328.189	328.075	A+6SD=5.08
17	19	23	IGHG1	JHU16423.P173H04	12241	11792	37	107	180	12204	64.917	330.838	330.724	A+6SD=5.08
19	24	2	IGHG1	JHU16425.P173C09	12912	12587	40	112	159	12872	78.459	322.8	322.665	A+6SD=5.08
19	23	2	IGHG1	JHU16425.P173C09	13319	12622	40	106	148	13279	84.568	332.975	332.84	A+6SD=5.08
20	20	5	IGHG1	JHU16426.P173B01	20915	20333	41	121	172	20874	117.512	510.122	509.859	A+6SD=5.08
20	19	5	IGHG1	JHU16426.P173B01	21447	20706	39	115	167	21408	123.299	549.923	549.66	A+6SD=5.08
12	16	4	IGHG3	JHU08684.P091A07	17725	19066	39	116	176	17686	107.67	454.487	454.082	A+6SD=5.08
12	15	4	IGHG3	JHU08684.P091A07	18325	18576	37	105	164	18288	112.628	495.27	494.865	A+6SD=5.08
20	11	7	IGHG3	JHU15998.P168B09	18236	17932	39	107	153	18197	116.503	467.59	467.327	A+6SD=5.08
20	12	7	IGHG3	JHU15998.P168B09	19232	19344	41	117	166	19191	115.825	469.073	468.81	A+6SD=5.08
2	54	25	IGHG4	JHU03305.P035F12	3535	3448	43	119	162	3492	20.549	82.2093	81.6965	A+6SD=5.08
2	53	25	IGHG4	JHU03305.P035F12	3749	3697	42	119	170	3707	21.047	89.2619	88.7491	A+6SD=5.08
6	22	18	IGK	JHU05320.P056E07	9792	8744	61	151	200	9731	42.965	160.525	160.266	A+6SD=5.08
6	21	18	IGK	JHU05320.P056E07	10357	9249	48	129	181	10309	50.387	215.771	215.513	A+6SD=5.08
19	45	3	IGKC	JHU02036.P189D07	502	598	39	103	149	463	3.322	12.8718	12.7367	A+6SD=5.08
19	46	3	IGKC	JHU02036.P189D07	536	657	39	98	138	497	4.051	13.7436	13.6085	A+6SD=5.08
1	46	17	IGKC	JHU02823.P030H07	244	341	36	102	165	208	1.448	6.77778	6.31624	A+6SD=5.08
1	45	17	IGKC	JHU02823.P030H07	287	371	35	97	139	252	1.971	8.2	7.73846	A+6SD=5.08
4	60	22	IGKC	JHU03585.P038A11	993	1142	39	117	169	954	6.065	25.4615	24.8518	A+6SD=5.08
4	59	22	IGKC	JHU03585.P038A11	1105	1229	42	125	182	1063	6.066	26.3095	25.6998	A+6SD=5.08
7	42	10	IGKC	JHU06466.P068C09	1464	1574	39	100	149	1425	9.893	37.5385	37.2821	A+6SD=5.08
7	41	10	IGKC	JHU06466.P068C09	1553	1670	39	106	152	1514	10.289	39.8205	39.5641	A+6SD=5.08
12	20	15	IGKC	JHU08866.P093B02	582	693	37	106	150	545	3.913	15.7297	15.3243	A+6SD=5.08
12	19	15	IGKC	JHU08866.P093B02	697	771	38	111	155	659	4.258	18.3421	17.9367	A+6SD=5.08
11	20	12	IGKC	JHU08867.P093C02	8240	7357	39	220	945	8201	7.552	211.282	211.039	A+6SD=5.08
11	19	12	IGKC	JHU08867.P093C02	8168	7283	38	108	169	8130	42.456	214.947	214.704	A+6SD=5.08
11	20	2	IGKC	JHU08868.P093C01	4099	3975	39	107	151	4060	25.616	105.103	104.859	A+6SD=5.08
11	19	2	IGKC	JHU08868.P093C01	4177	4180	39	99	134	4138	30.455	107.103	106.859	A+6SD=5.08
12	27	22	IGKC	JHU09354.P098A07	490	568	42	118	164	448	2.744	11.6667	11.2613	A+6SD=5.08
12	28	22	IGKC	JHU09354.P098A07	515	620	43	127	203	472	2.429	11.9767	11.5713	A+6SD=5.08
14	58	4	IGKC	JHU15131.P159E07	1190	1272	36	87	128	1154	9.258	33.0556	32.8934	A+6SD=5.08
14	57	4	IGKC	JHU15131.P159E07	1255	1326	36	90	135	1219	9.156	34.8611	34.6989	A+6SD=5.08
13	58	19	IGKC	JHU15132.P159H07	301	370	35	94	140	266	1.971	8.6	8.48235	A+6SD=5.08
13	57	19	IGKC	JHU15132.P159H07	315	393	35	93	142	280	2.113	9	8.88235	A+6SD=5.08
14	58	19	IGKC	JHU15133.P159F07	280	381	37	99	145	243	1.945	7.56757	7.40541	A+6SD=5.08
14	57	19	IGKC	JHU15133.P159F07	346	423	37	92	134	309	2.47	9.35135	9.18919	A+6SD=5.08
16	58	24	IGKC	JHU15137.P159A08	335	441	45	121	169	290	1.893	7.44444	7.17417	A+6SD=5.08
16	57	24	IGKC	JHU15137.P159A08	362	454	43	125	172	319	1.913	8.4186	8.14833	A+6SD=5.08
13	59	28	IGKC	JHU15227.P160G12	1560	1648	37	104	149	1523	10.362	42.1622	42.0445	A+6SD=5.08
13	60	28	IGKC	JHU15227.P160G12	1585	1649	37	104	157	1548	9.841	42.8378	42.7202	A+6SD=5.08
15	60	28	IGKC	JHU15228.P160C12	6664	6338	43	164	362	6621	17.055	154.977	154.815	A+6SD=5.08
15	59	28	IGKC	JHU15228.P160C12	6291	5923	39	111	158	6252	36.785	161.308	161.146	A+6SD=5.08
14	60	31	IGKC	JHU15229.P160F12	772	888	40	107	152	732	5.138	19.3	19.1378	A+6SD=5.08
14	59	31	IGKC	JHU15229.P160F12	789	905	39	101	147	750	5.469	20.2308	20.0686	A+6SD=5.08
16	58	18	IGKC	JHU15230.P160A07	3672	3670	40	116	165	3632	21.539	91.8	91.5297	A+6SD=5.08
16	57	18	IGKC	JHU15230.P160A07	3821	3638	39	113	163	3782	21.626	97.9744	97.7041	A+6SD=5.08
15	55	18	IGKC	JHU15231.P160C03	456	602	37	99	147	419	3.422	12.3243	12.1622	A+6SD=5.08
15	56	18	IGKC	JHU15231.P160C03	1176	1243	37	97	140	1139	8.186	31.7838	31.6216	A+6SD=5.08
15	56	21	IGKC	JHU15232.P160D03	299	420	37	92	134	262	2.448	8.08108	7.91892	A+6SD=5.08
15	55	21	IGKC	JHU15232.P160D03	313	405	37	100	160	276	1.906	8.45946	8.2973	A+6SD=5.08
13	56	21	IGKC	JHU15233.P160H03	1195	1273	35	94	144	1160	8.188	34.1429	34.0252	A+6SD=5.08
13	55	21	IGKC	JHU15233.P160H03	1242	1341	36	99	152	1206	8.171	34.5	34.3824	A+6SD=5.08
17	14	23	IGKC	JHU16098.P169H04	2667	2704	36	108	176	2631	14.75	74.0833	73.969	A+6SD=5.08
17	13	23	IGKC	JHU16098.P169H04	2749	2772	37	113	201	2712	13.229	74.2973	74.183	A+6SD=5.08
20	15	25	IGKC	JHU16293.P171B08	409	557	44	128	212	365	2.024	9.29545	9.0323	A+6SD=5.08
20	16	25	IGKC	JHU16293.P171B08	436	537	46	125	198	390	2.081	9.47826	9.2151	A+6SD=5.08
17	21	12	IGKC	JHU16430.P173G06	658	836	35	108	187	623	3.893	18.8	18.6857	A+6SD=5.08
17	22	12	IGKC	JHU16430.P173G06	685	889	35	95	139	650	5.712	19.5714	19.4571	A+6SD=5.08
20	22	20	IGKC	JHU16431.P173A07	8535	7865	43	135	216	8492	35.787	198.488	198.225	A+6SD=5.08
20	21	20	IGKC	JHU16431.P173A07	8913	8005	40	118	171	8873	46.123	222.825	222.562	A+6SD=5.08
19	21	3	IGKC	JHU16432.P173D07	1222	1259	39	273	2159	1183	0.457	31.3333	31.1982	A+6SD=5.08
19	22	3	IGKC	JHU16432.P173D07	1418	1400	40	284	2169	1378	0.515	35.45	35.3149	A+6SD=5.08
19	21	26	IGKC	JHU16433.P173C08	1271	1324	39	106	157	1232	7.758	32.5897	32.4546	A+6SD=5.08
19	22	26	IGKC	JHU16433.P173C08	1361	1427	39	106	166	1322	7.958	34.8974	34.7623	A+6SD=5.08
2	56	19	IGL@	JHU03695.P039F03	49331	42629	69	182	265	49262	160.177	714.942	714.429	A+6SD=5.08
2	55	19	IGL@	JHU03695.P039F03	50236	42641	55	161	258	50181	164.651	913.382	912.869	A+6SD=5.08
11	10	22	IGL@	JHU08200.P086C07	13329	11984	39	119	212	13290	55.967	341.769	341.526	A+6SD=5.08
11	9	22	IGL@	JHU08200.P086C07	14024	12786	38	118	243	13986	52.132	369.053	368.809	A+6SD=5.08
10	20	15	IGL@	JHU08870.P093F02	11071	10747	41	119	196	11030	54.224	270.024	269.808	A+6SD=5.08
10	19	15	IGL@	JHU08870.P093F02	11436	11198	39	109	165	11397	67.206	293.231	293.015	A+6SD=5.08
10	19	12	IGL@	JHU08871.P093E02	14864	15196	37	99	145	14827	104.117	401.73	401.514	A+6SD=5.08
10	20	12	IGL@	JHU08871.P093E02	15311	15356	38	105	152	15273	100.336	402.921	402.705	A+6SD=5.08
15	58	16	IGL@	JHU15134.P159C06	16262	14875	41	126	336	16221	43.896	396.634	396.472	A+6SD=5.08
15	57	16	IGL@	JHU15134.P159C06	17366	15553	41	141	440	17325	35.027	423.561	423.399	A+6SD=5.08
15	58	4	IGL@	JHU15135.P159C07	4103	3891	40	107	155	4063	24.413	102.575	102.413	A+6SD=5.08
15	57	4	IGL@	JHU15135.P159C07	4176	4118	38	100	149	4138	26.966	109.895	109.733	A+6SD=5.08
19	2	5	IGL@	JHU15328.P161D01	14133	13447	39	118	197	14094	67.66	362.385	362.249	A+6SD=5.08
19	1	5	IGL@	JHU15328.P161D01	14549	13517	39	116	199	14510	67.342	373.051	372.916	A+6SD=5.08
17	1	26	IGL@	JHU15329.P161G04	427	549	36	98	154	391	2.929	11.8611	11.7468	A+6SD=5.08
17	2	26	IGL@	JHU15329.P161G04	480	590	35	99	161	445	3.05	13.7143	13.6	A+6SD=5.08
17	12	10	IGL@	JHU16000.P168G09	7929	7512	36	95	136	7893	54.537	220.25	220.136	A+6SD=5.08
17	11	10	IGL@	JHU16000.P168G09	8161	7701	36	98	141	8125	53.922	226.694	226.58	A+6SD=5.08
20	16	16	IGL@	JHU16294.P171A06	2089	2253	37	108	158	2052	13.576	56.4595	56.1963	A+6SD=5.08
20	15	16	IGL@	JHU16294.P171A06	2326	2434	39	112	164	2287	14.159	59.641	59.3779	A+6SD=5.08
20	21	26	IGL@	JHU16434.P173A08	32753	31157	52	138	198	32701	156.662	629.865	629.602	A+6SD=5.08
20	22	26	IGL@	JHU16434.P173A08	31598	29030	50	153	233	31548	123.936	631.96	631.697	A+6SD=5.08
19	23	5	IGL@	JHU16435.P173D09	6854	6741	40	106	149	6814	44.53	171.35	171.215	A+6SD=5.08
19	24	5	IGL@	JHU16435.P173D09	7151	6916	41	107	145	7110	46.959	174.415	174.279	A+6SD=5.08
18	20	2	IGL@	JHU16436.P173E01	781	826	36	92	141	745	5.206	21.6944	21.5593	A+6SD=5.08
18	19	2	IGL@	JHU16436.P173E01	805	845	36	93	145	769	5.186	22.3611	22.226	A+6SD=5.08
9	4	3	IGLC2	JHU07717.P081H07	3646	3465	36	97	144	3610	23.389	101.278	101.035	A+6SD=5.08
9	3	3	IGLC2	JHU07717.P081H07	3641	3571	35	94	142	3606	24.486	104.029	103.785	A+6SD=5.08
13	26	1	IGLL5	JHU13243.P139H01	1592	1708	36	101	155	1556	10.368	44.2222	44.1046	A+6SD=5.08
13	25	1	IGLL5	JHU13243.P139H01	1748	1809	35	98	148	1713	11.561	49.9429	49.8252	A+6SD=5.08
4	59	11	IL32	JHU03696.P039B10	307	426	42	121	170	265	1.794	7.30952	6.69977	A+6SD=5.08
4	60	11	IL32	JHU03696.P039B10	322	395	42	118	164	280	1.689	7.66667	7.05691	A+6SD=5.08
16	6	17	ING3	JHU11705.P122B11	328	416	38	111	174	290	1.753	8.63158	8.36131	A+6SD=5.08
16	5	17	ING3	JHU11705.P122B11	372	458	38	108	153	334	2.288	9.78947	9.5192	A+6SD=5.08
9	9	21	INO80E	JHU08371.P088H07	1845	2045	36	99	140	1809	13.9	51.25	51.0068	A+6SD=5.08
9	10	21	INO80E	JHU08371.P088H07	1900	2036	35	98	141	1865	13.745	54.2857	54.0425	A+6SD=5.08
13	49	30	ITCH	JHU14846.P156G02	345	459	37	99	149	308	2.416	9.32432	9.20668	A+6SD=5.08
13	50	30	ITCH	JHU14846.P156G02	403	505	36	94	137	367	3	11.1944	11.0768	A+6SD=5.08
9	42	19	ITGB1BP2	JHU10218.P107H11	206	309	35	89	128	171	1.719	5.88571	5.64247	A+6SD=5.08
9	41	19	ITGB1BP2	JHU10218.P107H11	283	380	34	89	137	249	2.124	8.32353	8.08029	A+6SD=5.08
8	26	29	KCNAB1	JHU05510.P058B02	1449	1700	44	125	174	1405	9.052	32.9318	32.4959	A+6SD=5.08
8	25	29	KCNAB1	JHU05510.P058B02	1500	1652	45	130	184	1455	8.272	33.3333	32.8974	A+6SD=5.08
13	34	28	KCNAB1	JHU13741.P144G08	522	649	35	94	145	487	3.828	14.9143	14.7966	A+6SD=5.08
13	33	28	KCNAB1	JHU13741.P144G08	587	677	35	94	150	552	3.887	16.7714	16.6538	A+6SD=5.08
6	50	16	KCNAB2	JHU07150.P075E02	751	883	38	101	147	713	5.32	19.7632	19.505	A+6SD=5.08
6	49	16	KCNAB2	JHU07150.P075E02	818	988	37	98	141	781	6.312	22.1081	21.8499	A+6SD=5.08
7	49	1	KCNAB2	JHU07151.P075D01	668	851	39	98	141	629	5.34	17.1282	16.8718	A+6SD=5.08
7	50	1	KCNAB2	JHU07151.P075D01	764	902	39	99	153	725	5.248	19.5897	19.3333	A+6SD=5.08
14	58	21	KCTD21-AS1	JHU15242.P160F07	359	462	36	90	141	323	2.638	9.97222	9.81006	A+6SD=5.08
14	57	21	KCTD21-AS1	JHU15242.P160F07	369	450	37	89	136	332	2.654	9.97297	9.81081	A+6SD=5.08
20	41	13	KDM4D	JHU10691.P188B10	393	530	38	111	157	355	2.669	10.3421	10.0789	A+6SD=5.08
20	42	13	KDM4D	JHU10691.P188B10	434	537	37	109	161	397	2.658	11.7297	11.4666	A+6SD=5.08
8	21	26	KIAA0513	JHU05042.P053A08	335	438	42	128	177	293	1.751	7.97619	7.54029	A+6SD=5.08
8	22	26	KIAA0513	JHU05042.P053A08	376	518	43	121	163	333	2.436	8.74419	8.30829	A+6SD=5.08
3	59	10	KIAA1598	JHU03790.P040C09	222	333	39	109	158	183	1.418	5.69231	5.16039	A+6SD=5.08
3	60	10	KIAA1598	JHU03790.P040C09	276	377	40	110	154	236	1.734	6.9	6.36809	A+6SD=5.08
2	22	11	KIF6	JHU01394.P015F06	480	597	41	109	153	439	3.19	11.7073	11.1945	A+6SD=5.08
2	21	11	KIF6	JHU01394.P015F06	496	622	41	124	200	455	2.49	12.0976	11.5847	A+6SD=5.08
19	14	27	KIZ	JHU16162.P170D04	329	472	38	96	132	291	2.848	8.65789	8.52276	A+6SD=5.08
19	13	27	KIZ	JHU16162.P170D04	334	470	38	102	144	296	2.556	8.78947	8.65434	A+6SD=5.08
20	35	10	KJ898030	JHU19826.P184A09	920	1089	39	113	159	881	6.138	23.5897	23.3266	A+6SD=5.08
20	36	10	KJ898030	JHU19826.P184A09	949	1121	39	105	141	910	7.206	24.3333	24.0702	A+6SD=5.08
9	2	31	KJ901215	JHU08036.P084H04	413	560	38	111	157	375	2.86	10.8684	10.6252	A+6SD=5.08
9	1	31	KJ901215	JHU08036.P084H04	444	584	37	108	160	407	2.975	12	11.7568	A+6SD=5.08
19	24	15	KJ901215	JHU16463.P173D10	631	801	37	94	129	594	5.481	17.0541	16.9189	A+6SD=5.08
19	23	15	KJ901215	JHU16463.P173D10	650	792	37	101	151	613	4.576	17.5676	17.4324	A+6SD=5.08
18	23	12	KJ901215	JHU16463.P173E10	458	576	36	92	134	422	3.612	12.7222	12.5871	A+6SD=5.08
18	24	12	KJ901215	JHU16463.P173E10	489	573	35	92	140	454	3.436	13.9714	13.8363	A+6SD=5.08
15	18	31	KJ901523	JHU12585.P132D12	5020	4865	39	110	157	4981	30.287	128.718	128.556	A+6SD=5.08
15	17	31	KJ901523	JHU12585.P132D12	5430	5099	38	107	155	5392	32.206	142.895	142.733	A+6SD=5.08
2	34	30	KJ902696	JHU09345.P024E06	242	370	40	112	168	202	1.536	6.05	5.53718	A+6SD=5.08
2	33	30	KJ902696	JHU09345.P024E06	281	404	43	110	153	238	1.922	6.53488	6.02206	A+6SD=5.08
10	25	15	KLC2	JHU09266.P097F02	263	389	36	93	139	227	2.129	7.30556	7.08934	A+6SD=5.08
10	26	15	KLC2	JHU09266.P097F02	329	438	35	93	139	294	2.482	9.4	9.18378	A+6SD=5.08
18	13	19	KLC3	JHU16297.P171F03	301	432	37	91	133	264	2.564	8.13514	8	A+6SD=5.08
18	14	19	KLC3	JHU16297.P171F03	361	432	38	104	161	323	2.037	9.5	9.36486	A+6SD=5.08
12	50	15	KLC4	JHU10782.P113B02	321	379	39	114	166	282	1.596	8.23077	7.82536	A+6SD=5.08
12	49	15	KLC4	JHU10782.P113B02	310	397	36	101	147	274	2.014	8.61111	8.20571	A+6SD=5.08
13	60	29	KLHL14	JHU15051.P158H10	404	524	39	106	161	365	2.596	10.359	10.2413	A+6SD=5.08
13	59	29	KLHL14	JHU15051.P158H10	443	509	37	100	147	406	2.782	11.973	11.8553	A+6SD=5.08
1	50	12	KLHL3_frag	JHU03111.P033G02	291	393	36	104	158	255	1.829	8.08333	7.62179	A+6SD=5.08
1	49	12	KLHL3_frag	JHU03111.P033G02	366	438	37	103	152	329	2.204	9.89189	9.43035	A+6SD=5.08
4	44	13	KV205	JHU03021.P032B02	1292	1331	39	113	167	1253	7.293	33.1282	32.5184	A+6SD=5.08
4	43	13	KV205	JHU03021.P032B02	1749	1818	41	117	163	1708	10.436	42.6585	42.0488	A+6SD=5.08
17	39	29	KV205	JHU03021.P186H06	763	860	36	107	171	727	4.404	21.1944	21.0802	A+6SD=5.08
17	40	29	KV205	JHU03021.P186H06	858	948	36	100	158	822	5.367	23.8333	23.719	A+6SD=5.08
2	56	5	L3HYPDH	JHU03473.P037F01	331	440	38	98	140	293	2.443	8.71053	8.19771	A+6SD=5.08
2	55	5	L3HYPDH	JHU03473.P037F01	431	491	37	104	150	394	2.58	11.6486	11.1358	A+6SD=5.08
4	58	4	LARP1_frag	JHU03700.P039A07	238	341	40	117	164	198	1.366	5.95	5.34024	A+6SD=5.08
4	57	4	LARP1_frag	JHU03700.P039A07	253	370	39	108	151	214	1.735	6.48718	5.87742	A+6SD=5.08
3	11	1	LARP4	JHU00624.P007D09	457	546	46	123	174	411	2.431	9.93478	9.40287	A+6SD=5.08
3	12	1	LARP4	JHU00624.P007D09	457	552	43	118	174	414	2.494	10.6279	10.096	A+6SD=5.08
16	60	32	LARP4B	JHU15053.P158A12	321	432	54	313	1757	267	0.068	5.94444	5.67417	A+6SD=5.08
16	59	32	LARP4B	JHU15053.P158A12	333	443	50	284	1621	283	0.098	6.66	6.38973	A+6SD=5.08
19	3	7	LAX1	JHU15620.P164D05	498	603	39	104	153	459	3.261	12.7692	12.6341	A+6SD=5.08
19	4	7	LAX1	JHU15620.P164D05	539	632	38	103	168	501	3.149	14.1842	14.0491	A+6SD=5.08
2	18	32	LDB3	JHU00913.P010E12	484	576	44	120	164	440	2.78	11	10.4872	A+6SD=5.08
2	17	32	LDB3	JHU00913.P010E12	548	640	43	114	157	505	3.35	12.7442	12.2314	A+6SD=5.08
1	55	2	LDOC1	JHU03509.P037G01	383	461	37	107	195	346	1.815	10.3514	9.88981	A+6SD=5.08
1	56	2	LDOC1	JHU03509.P037G01	397	462	37	107	157	360	2.261	10.7297	10.2682	A+6SD=5.08
1	56	5	LDOC1	JHU03509.P037H01	377	436	39	117	168	338	1.899	9.66667	9.20513	A+6SD=5.08
1	55	5	LDOC1	JHU03509.P037H01	388	464	39	114	162	349	2.16	9.94872	9.48718	A+6SD=5.08
9	14	24	LONP1	JHU08692.P091G04	231	335	36	97	147	195	1.619	6.41667	6.17342	A+6SD=5.08
9	13	24	LONP1	JHU08692.P091G04	267	360	36	100	148	231	1.757	7.41667	7.17342	A+6SD=5.08
11	20	4	LSP1	JHU09072.P095C03	644	758	38	94	137	606	4.847	16.9474	16.7041	A+6SD=5.08
11	19	4	LSP1	JHU09072.P095C03	691	770	39	100	147	652	4.558	17.7179	17.4747	A+6SD=5.08
3	45	20	MAGEA8	JHU02742.P029C07	350	453	41	122	182	309	1.819	8.53659	8.00467	A+6SD=5.08
3	46	20	MAGEA8	JHU02742.P029C07	371	455	41	119	165	330	2.036	9.04878	8.51687	A+6SD=5.08
7	39	2	MAGEC2	JHU06193.P065C05	355	1036	39	106	155	316	6	9.10256	8.84615	A+6SD=5.08
7	40	2	MAGEC2	JHU06193.P065C05	386	497	39	105	150	347	2.613	9.89744	9.64103	A+6SD=5.08
22	34	25	MAGI1	JHU18003.P223F08	282	397	38	101	153	244	1.935	7.42105	7.3655	A+6SD=5.08
22	33	25	MAGI1	JHU18003.P223F08	325	423	38	94	135	287	2.437	8.55263	8.49708	A+6SD=5.08
11	52	16	MAP3K7CL	JHU10953.P115C06	220	313	38	100	143	182	1.49	5.78947	5.54623	A+6SD=5.08
11	51	16	MAP3K7CL	JHU10953.P115C06	230	303	38	106	152	192	1.296	6.05263	5.80939	A+6SD=5.08
10	21	3	MAP4	JHU08885.P093F07	520	601	37	98	146	483	3.445	14.0541	13.8378	A+6SD=5.08
10	22	3	MAP4	JHU08885.P093F07	618	756	36	96	180	582	3.667	17.1667	16.9505	A+6SD=5.08
7	18	4	MAPK1IP1L	JHU04809.P051C11	257	367	41	110	157	216	1.637	6.26829	6.01188	A+6SD=5.08
7	17	4	MAPK1IP1L	JHU04809.P051C11	310	397	42	113	151	268	1.881	7.38095	7.12454	A+6SD=5.08
9	14	11	MAPK7	JHU08694.P091H02	476	688	36	94	155	440	3.832	13.2222	12.979	A+6SD=5.08
9	13	11	MAPK7	JHU08694.P091H02	584	709	34	88	147	550	4.224	17.1765	16.9332	A+6SD=5.08
3	26	25	MARC2	JHU01787.P019D04	33402	32031	45	137	247	33357	129.126	742.267	741.735	A+6SD=5.08
3	25	25	MARC2	JHU01787.P019D04	33711	30722	44	179	574	33667	53.211	766.159	765.627	A+6SD=5.08
23	21	15	MARCKS	JHU18576.P213D06	195	323	37	94	144	158	1.59	5.27027	5.19431	A+6SD=5.08
23	22	15	MARCKS	JHU18576.P213D06	216	300	37	101	149	179	1.336	5.83784	5.76188	A+6SD=5.08
13	26	15	MBLAC1	JHU13065.P137H02	322	385	35	92	143	287	2.049	9.2	9.08235	A+6SD=5.08
13	25	15	MBLAC1	JHU13065.P137H02	361	423	35	88	134	326	2.5	10.3143	10.1966	A+6SD=5.08
9	54	1	MED22	JHU11024.P115H09	396	526	36	101	147	360	2.891	11	10.7568	A+6SD=5.08
9	53	1	MED22	JHU11024.P115H09	440	522	36	98	147	404	2.884	12.2222	11.979	A+6SD=5.08
16	37	17	MED4	JHU13943.P146B03	296	401	38	106	155	258	1.903	7.78947	7.5192	A+6SD=5.08
16	38	17	MED4	JHU13943.P146B03	296	434	37	105	146	259	2.253	8	7.72973	A+6SD=5.08
4	35	26	MED7	JHU01944.P021A12	384	531	48	134	191	336	2.079	8	7.39024	A+6SD=5.08
4	36	26	MED7	JHU01944.P021A12	393	497	46	127	181	347	2.044	8.54348	7.93372	A+6SD=5.08
20	9	13	MFF	JHU15965.P168B06	293	371	39	108	149	254	1.765	7.51282	7.24966	A+6SD=5.08
20	10	13	MFF	JHU15965.P168B06	303	445	37	102	146	266	2.349	8.18919	7.92603	A+6SD=5.08
19	24	18	MLEC	JHU29112.P176C11	330	406	37	99	146	293	2.103	8.91892	8.78378	A+6SD=5.08
19	23	18	MLEC	JHU29112.P176C11	367	450	37	103	156	330	2.224	9.91892	9.78378	A+6SD=5.08
3	20	28	MMAB	JHU01495.P016C04	284	385	44	119	169	240	1.574	6.45455	5.92263	A+6SD=5.08
3	19	28	MMAB	JHU01495.P016C04	339	441	39	108	151	300	2.205	8.69231	8.16039	A+6SD=5.08
7	42	29	MMADHC	JHU06245.P066D10	218	343	39	104	143	179	1.671	5.58974	5.33333	A+6SD=5.08
7	41	29	MMADHC	JHU06245.P066D10	235	343	40	113	156	195	1.474	5.875	5.61859	A+6SD=5.08
2	45	1	MRFAP1L1	JHU02929.P031F05	453	530	39	102	144	414	2.972	11.6154	11.1026	A+6SD=5.08
2	46	1	MRFAP1L1	JHU02929.P031F05	482	529	40	109	155	442	2.71	12.05	11.5372	A+6SD=5.08
16	21	29	MRI1	JHU12776.P134B06	303	388	44	122	165	259	1.612	6.88636	6.61609	A+6SD=5.08
16	22	29	MRI1	JHU12776.P134B06	306	400	41	125	181	265	1.519	7.46341	7.19314	A+6SD=5.08
12	11	16	MRPL1	JHU08312.P087A10	216	335	39	118	189	177	1.148	5.53846	5.13306	A+6SD=5.08
12	12	16	MRPL1	JHU08312.P087A10	200	323	36	101	151	164	1.47	5.55556	5.15015	A+6SD=5.08
10	37	13	MTHFD1	JHU10328.P108F02	316	421	37	107	164	279	1.915	8.54054	8.32432	A+6SD=5.08
10	38	13	MTHFD1	JHU10328.P108F02	325	440	38	107	164	287	2.03	8.55263	8.33642	A+6SD=5.08
13	56	31	MTMR14	JHU15248.P160H04	3525	3660	37	95	141	3488	25.284	95.2703	95.1526	A+6SD=5.08
13	55	31	MTMR14	JHU15248.P160H04	3638	3642	37	89	131	3601	27.122	98.3243	98.2067	A+6SD=5.08
14	60	28	MTTP	JHU15249.P160E12	65535	58838	51	164	350	65484	167.64	1285	1284.84	A+6SD=5.08
14	59	28	MTTP	JHU15249.P160E12	65535	54768	46	156	376	65489	145.245	1424.67	1424.51	A+6SD=5.08
6	22	8	MTUS2	JHU05128.P054E05	240	435	39	110	168	201	1.935	6.15385	5.89564	A+6SD=5.08
6	21	8	MTUS2	JHU05128.P054E05	271	446	39	111	179	232	1.872	6.94872	6.69051	A+6SD=5.08
13	1	22	MUS81	JHU11666.P122G03	215	315	37	101	147	178	1.456	5.81081	5.69316	A+6SD=5.08
13	2	22	MUS81	JHU11666.P122G03	235	348	36	99	144	199	1.729	6.52778	6.41013	A+6SD=5.08
1	53	9	MVP	JHU03230.P034H09	1705	1818	37	108	158	1668	10.823	46.0811	45.6195	A+6SD=5.08
1	54	9	MVP	JHU03230.P034H09	1740	1709	37	107	153	1703	10.471	47.027	46.5655	A+6SD=5.08
22	35	20	N4BP1	JHU17835.P221E11	915	997	37	96	144	878	6.257	24.7297	24.6742	A+6SD=5.08
22	36	20	N4BP1	JHU17835.P221E11	1002	1079	37	94	140	965	7.036	27.0811	27.0255	A+6SD=5.08
13	22	18	N6AMT2	JHU12977.P136G07	305	415	34	86	132	271	2.492	8.97059	8.85294	A+6SD=5.08
13	21	18	N6AMT2	JHU12977.P136G07	333	427	34	94	145	299	2.297	9.79412	9.67647	A+6SD=5.08
12	54	25	NACA	JHU10995.P115B12	386	469	49	125	159	337	2.164	7.87755	7.47215	A+6SD=5.08
12	53	25	NACA	JHU10995.P115B12	401	502	43	121	167	358	2.281	9.32558	8.92018	A+6SD=5.08
14	7	12	NAMPT	JHU11960.P125E02	238	343	37	129	533	201	0.402	6.43243	6.27027	A+6SD=5.08
14	8	12	NAMPT	JHU11960.P125E02	277	341	37	125	534	240	0.404	7.48649	7.32432	A+6SD=5.08
13	1	28	NAP1L5	JHU11855.P124G04	238	418	36	106	179	202	1.743	6.61111	6.49346	A+6SD=5.08
13	2	28	NAP1L5	JHU11855.P124G04	277	370	39	115	182	238	1.401	7.10256	6.98492	A+6SD=5.08
4	37	19	NASP	JHU02553.P027B03	3270	3159	47	130	180	3223	16.828	69.5745	68.9647	A+6SD=5.08
4	38	19	NASP	JHU02553.P027B03	3259	3003	44	117	157	3215	18.382	74.0682	73.4584	A+6SD=5.08
10	22	15	NASP	JHU08890.P093F06	2010	2009	38	113	170	1972	11.153	52.8947	52.6785	A+6SD=5.08
10	21	15	NASP	JHU08890.P093F06	1973	1995	37	117	193	1936	9.731	53.3243	53.1081	A+6SD=5.08
19	35	5	Nc2b	JHU19567.P181D09	499	631	39	98	139	460	3.835	12.7949	12.6597	A+6SD=5.08
19	36	5	Nc2b	JHU19567.P181D09	542	640	37	95	138	505	3.949	14.6486	14.5135	A+6SD=5.08
16	49	7	NCL	JHU14856.P156B01	238	322	39	108	159	199	1.346	6.10256	5.83229	A+6SD=5.08
16	50	7	NCL	JHU14856.P156B01	254	348	36	102	159	218	1.547	7.05556	6.78529	A+6SD=5.08
17	34	31	NCOA3	JHU19919.P184H08	346	481	36	96	150	310	2.567	9.61111	9.49683	A+6SD=5.08
17	33	31	NCOA3	JHU19919.P184H08	356	490	36	98	147	320	2.667	9.88889	9.7746	A+6SD=5.08
16	20	2	NDN	JHU12685.P133A01	220	312	37	102	145	183	1.448	5.94595	5.67568	A+6SD=5.08
16	19	2	NDN	JHU12685.P133A01	243	328	37	102	145	206	1.559	6.56757	6.2973	A+6SD=5.08
3	36	18	NDUFB2	JHU02259.P024C11	258	370	39	106	148	219	1.784	6.61538	6.08347	A+6SD=5.08
3	35	18	NDUFB2	JHU02259.P024C11	315	429	47	124	165	268	1.848	6.70213	6.17021	A+6SD=5.08
16	28	21	NEDD4L	JHU13360.P140B07	1094	1239	37	107	155	1057	7.303	29.5676	29.2973	A+6SD=5.08
16	27	21	NEDD4L	JHU13360.P140B07	1126	1274	38	103	146	1088	8.021	29.6316	29.3613	A+6SD=5.08
7	34	5	NEK10	JHU05805.P061D05	273	370	39	99	141	234	1.922	7	6.74359	A+6SD=5.08
7	33	5	NEK10	JHU05805.P061D05	271	390	38	98	141	233	2.071	7.13158	6.87517	A+6SD=5.08
8	60	10	NEUROD6	JHU07348.P080A09	332	442	37	107	157	295	2.134	8.97297	8.53708	A+6SD=5.08
8	59	10	NEUROD6	JHU07348.P080A09	350	445	36	101	157	314	2.191	9.72222	9.28632	A+6SD=5.08
4	46	24	NFKBIB	JHU02938.P031A08	963	1191	44	123	170	919	6.282	21.8864	21.2766	A+6SD=5.08
4	45	24	NFKBIB	JHU02938.P031A08	1275	1391	45	128	188	1230	6.718	28.3333	27.7236	A+6SD=5.08
14	45	16	NFU1	JHU14404.P151E06	864	953	36	90	134	828	6.44	24	23.8378	A+6SD=5.08
14	46	16	NFU1	JHU14404.P151E06	952	1056	36	89	133	916	7.271	26.4444	26.2823	A+6SD=5.08
20	21	14	NG_015859.1_frag	JHU16515.P174A06	253	375	39	112	155	214	1.697	6.48718	6.22402	A+6SD=5.08
20	22	14	NG_015859.1_frag	JHU16515.P174A06	312	402	37	109	162	275	1.809	8.43243	8.16927	A+6SD=5.08
11	45	17	NMRK2	JHU10518.P110D07	909	1070	37	100	141	872	6.879	24.5676	24.3243	A+6SD=5.08
11	46	17	NMRK2	JHU10518.P110D07	953	1058	38	100	142	915	6.746	25.0789	24.8357	A+6SD=5.08
9	20	16	NOL3	JHU09079.P095G02	638	733	36	100	150	602	4.22	17.7222	17.479	A+6SD=5.08
9	19	16	NOL3	JHU09079.P095G02	652	714	36	101	159	616	3.855	18.1111	17.8679	A+6SD=5.08
19	33	2	Nol3	JHU19589.P181C05	2542	2578	42	115	157	2500	15.688	60.5238	60.3887	A+6SD=5.08
19	34	2	Nol3	JHU19589.P181C05	2823	2733	39	109	148	2784	17.73	72.3846	72.2495	A+6SD=5.08
2	48	9	NOL4	JHU02837.P030F09	494	600	41	106	145	453	3.407	12.0488	11.536	A+6SD=5.08
2	47	9	NOL4	JHU02837.P030F09	582	682	39	104	147	543	3.932	14.9231	14.4103	A+6SD=5.08
11	30	5	NSFL1C	JHU09275.P097D09	656	721	39	103	142	617	4.352	16.8205	16.5773	A+6SD=5.08
11	29	5	NSFL1C	JHU09275.P097D09	724	786	40	104	142	684	4.803	18.1	17.8568	A+6SD=5.08
1	35	13	NSG1	JHU02227.P024H10	214	324	38	108	155	176	1.394	5.63158	5.17004	A+6SD=5.08
1	36	13	NSG1	JHU02227.P024H10	238	342	36	97	139	202	1.763	6.61111	6.14957	A+6SD=5.08
11	3	6	NTF4	JHU07928.P083C05	273	364	39	105	158	234	1.639	7	6.75676	A+6SD=5.08
11	4	6	NTF4	JHU07928.P083C05	281	361	39	123	430	242	0.553	7.20513	6.96188	A+6SD=5.08
11	3	16	NTF4	JHU07928.P083C06	199	282	37	105	150	162	1.18	5.37838	5.13514	A+6SD=5.08
11	4	16	NTF4	JHU07928.P083C06	205	305	38	109	159	167	1.233	5.39474	5.15149	A+6SD=5.08
20	55	1	NUDT14	JHU16889.P199B01	413	522	37	102	149	376	2.819	11.1622	10.899	A+6SD=5.08
20	56	1	NUDT14	JHU16889.P199B01	470	569	38	100	149	432	3.148	12.3684	12.1053	A+6SD=5.08
16	10	17	NXN	JHU12028.P126B07	249	320	38	107	147	211	1.449	6.55263	6.28236	A+6SD=5.08
16	9	17	NXN	JHU12028.P126B07	272	365	37	108	151	235	1.702	7.35135	7.08108	A+6SD=5.08
20	8	15	NXPH2	JHU15729.P165B02	2074	2051	39	107	161	2035	12.075	53.1795	52.9163	A+6SD=5.08
20	7	15	NXPH2	JHU15729.P165B02	2080	2120	37	108	165	2043	12.194	56.2162	55.9531	A+6SD=5.08
17	11	22	OFD1_frag	JHU15818.P166G11	361	470	35	93	147	326	2.565	10.3143	10.2	A+6SD=5.08
17	12	22	OFD1_frag	JHU15818.P166G11	372	494	35	92	134	337	3	10.6286	10.5143	A+6SD=5.08
19	4	20	OGFOD3	JHU15317.P161C07	285	387	37	97	142	248	2.042	7.7027	7.56757	A+6SD=5.08
19	3	20	OGFOD3	JHU15317.P161C07	335	428	38	96	142	297	2.338	8.81579	8.68065	A+6SD=5.08
9	11	1	OGFR	JHU08317.P087H09	805	805	35	94	148	770	4.804	23	22.7568	A+6SD=5.08
9	12	1	OGFR	JHU08317.P087H09	824	863	35	95	150	789	5.12	23.5429	23.2996	A+6SD=5.08
10	25	23	OIP5	JHU09276.P097F04	281	401	37	93	140	244	2.2	7.59459	7.37838	A+6SD=5.08
10	26	23	OIP5	JHU09276.P097F04	294	394	38	102	143	256	2.042	7.73684	7.52063	A+6SD=5.08
7	55	21	OLFML2B	JHU07352.P080D03	488	552	39	101	142	449	3.176	12.5128	12.2564	A+6SD=5.08
7	56	21	OLFML2B	JHU07352.P080D03	479	592	38	108	160	441	3.025	12.6053	12.3489	A+6SD=5.08
13	23	10	OPTN	JHU12982.P136G09	251	341	35	92	140	216	1.779	7.17143	7.05378	A+6SD=5.08
13	24	10	OPTN	JHU12982.P136G09	256	353	35	93	138	221	1.884	7.31429	7.19664	A+6SD=5.08
16	38	19	OPTN	JHU14029.P147B03	247	386	39	109	148	208	1.872	6.33333	6.06306	A+6SD=5.08
16	37	19	OPTN	JHU14029.P147B03	267	367	41	118	166	226	1.5	6.5122	6.24192	A+6SD=5.08
7	36	28	OTUB1	JHU06108.P064C12	441	504	39	105	151	402	2.642	11.3077	11.0513	A+6SD=5.08
7	35	28	OTUB1	JHU06108.P064C12	448	537	38	103	149	410	2.913	11.7895	11.5331	A+6SD=5.08
9	25	32	OTUB1	JHU09373.P098G04	448	546	36	95	140	412	3.221	12.4444	12.2012	A+6SD=5.08
9	26	32	OTUB1	JHU09373.P098G04	550	577	36	95	143	514	3.371	15.2778	15.0345	A+6SD=5.08
14	60	19	OTUD5	JHU15158.P159F11	371	470	39	100	138	332	2.681	9.51282	9.35066	A+6SD=5.08
14	59	19	OTUD5	JHU15158.P159F11	367	512	37	102	149	330	2.752	9.91892	9.75676	A+6SD=5.08
8	6	28	OTUD6B	JHU04190.P044A12	417	567	41	122	175	376	2.543	10.1707	9.73483	A+6SD=5.08
8	5	28	OTUD6B	JHU04190.P044A12	466	590	39	114	159	427	2.994	11.9487	11.5128	A+6SD=5.08
8	6	31	OTUD6B	JHU04190.P044B12	372	499	48	123	175	324	2.149	7.75	7.3141	A+6SD=5.08
8	5	31	OTUD6B	JHU04190.P044B12	386	555	49	122	161	337	2.689	7.87755	7.44165	A+6SD=5.08
16	29	9	P3H4	JHU13200.P138B09	259	387	36	100	148	223	1.939	7.19444	6.92417	A+6SD=5.08
16	30	9	P3H4	JHU13200.P138B09	303	382	36	96	142	267	2.014	8.41667	8.1464	A+6SD=5.08
12	30	29	PACSIN1	JHU09374.P098B10	262	382	41	125	177	221	1.452	6.39024	5.98484	A+6SD=5.08
12	29	29	PACSIN1	JHU09374.P098B10	340	597	43	130	185	297	2.524	7.90698	7.50157	A+6SD=5.08
8	48	24	PAGE2	JHU06779.P071A12	286	380	38	113	162	248	1.648	7.52632	7.09042	A+6SD=5.08
8	47	24	PAGE2	JHU06779.P071A12	362	438	39	113	169	323	1.923	9.28205	8.84615	A+6SD=5.08
11	43	2	PAGE5	JHU10427.P109C01	307	377	40	108	162	267	1.66	7.675	7.43176	A+6SD=5.08
11	44	2	PAGE5	JHU10427.P109C01	287	383	37	99	145	250	1.959	7.75676	7.51351	A+6SD=5.08
3	34	8	PAIP1	JHU02075.P022C05	1682	1822	40	111	160	1642	10.694	42.05	41.5181	A+6SD=5.08
3	33	8	PAIP1	JHU02075.P022C05	1848	1958	43	119	169	1805	10.882	42.9767	42.4448	A+6SD=5.08
5	43	1	PARS2	JHU06781.P071H01	900	996	36	97	140	864	6.421	25	24.7778	A+6SD=5.08
5	44	1	PARS2	JHU06781.P071H01	970	1076	36	97	152	934	6.441	26.9444	26.7222	A+6SD=5.08
2	35	13	PBDC1	JHU02226.P024F10	330	433	38	103	154	292	2.143	8.68421	8.17139	A+6SD=5.08
2	36	13	PBDC1	JHU02226.P024F10	344	439	39	105	154	305	2.169	8.82051	8.30769	A+6SD=5.08
6	58	8	PBK	JHU07458.P078E05	429	553	37	96	150	392	3.047	11.5946	11.3364	A+6SD=5.08
6	57	8	PBK	JHU07458.P078E05	513	596	37	102	156	476	3.167	13.8649	13.6067	A+6SD=5.08
9	21	6	PCMTD1	JHU09086.P095G05	1074	1152	37	110	185	1037	5.632	29.027	28.7838	A+6SD=5.08
9	22	6	PCMTD1	JHU09086.P095G05	1155	1248	35	110	196	1120	5.806	33	32.7568	A+6SD=5.08
23	32	24	PDIA2	JHU18017.P223C04	979	998	37	100	156	942	5.756	26.4595	26.3835	A+6SD=5.08
23	31	24	PDIA2	JHU18017.P223C04	1045	1084	38	107	153	1007	6.386	27.5	27.424	A+6SD=5.08
15	60	31	PDK2	JHU15253.P160D12	247	353	39	104	146	208	1.705	6.33333	6.17117	A+6SD=5.08
15	59	31	PDK2	JHU15253.P160D12	292	370	39	97	135	253	2.022	7.48718	7.32502	A+6SD=5.08
12	12	6	PDPK1	JHU08321.P087A09	240	345	37	100	137	203	1.788	6.48649	6.08108	A+6SD=5.08
12	11	6	PDPK1	JHU08321.P087A09	279	400	37	108	157	242	1.86	7.54054	7.13514	A+6SD=5.08
19	21	29	PGK1	JHU16547.P174D06	512	619	37	97	143	475	3.65	13.8378	13.7027	A+6SD=5.08
19	22	29	PGK1	JHU16547.P174D06	542	659	38	98	141	504	3.979	14.2632	14.128	A+6SD=5.08
2	38	23	PGM3	JHU02364.P025F04	368	497	41	113	160	327	2.4	8.97561	8.46279	A+6SD=5.08
2	37	23	PGM3	JHU02364.P025F04	454	538	42	112	158	412	2.696	10.8095	10.2967	A+6SD=5.08
2	18	28	PHF21A	JHU01110.P012E12	1038	1124	45	149	266	993	3.665	23.0667	22.5538	A+6SD=5.08
2	17	28	PHF21A	JHU01110.P012E12	1209	1268	44	126	175	1165	6.526	27.4773	26.9645	A+6SD=5.08
5	44	16	PIK3R5	JHU06783.P071G02	486	593	36	95	131	450	3.802	13.5	13.2778	A+6SD=5.08
5	43	16	PIK3R5	JHU06783.P071G02	563	654	36	91	130	527	4.331	15.6389	15.4167	A+6SD=5.08
6	14	10	PIM2	JHU04963.P052E01	1593	1703	41	116	160	1552	9.919	38.8537	38.5955	A+6SD=5.08
6	13	10	PIM2	JHU04963.P052E01	1684	1841	40	118	164	1644	10.506	42.1	41.8418	A+6SD=5.08
5	40	9	PKIB	JHU06315.P066H05	211	321	36	100	150	175	1.473	5.86111	5.63889	A+6SD=5.08
5	39	9	PKIB	JHU06315.P066H05	214	310	36	97	143	178	1.49	5.94444	5.72222	A+6SD=5.08
2	51	5	PLEKHS1	JHU03080.P033F05	332	448	38	99	140	294	2.493	8.73684	8.22402	A+6SD=5.08
2	52	5	PLEKHS1	JHU03080.P033F05	391	470	37	103	160	354	2.294	10.5676	10.0547	A+6SD=5.08
16	57	5	PMEPA1	JHU14980.P157B05	224	345	40	118	177	184	1.282	5.6	5.32973	A+6SD=5.08
16	58	5	PMEPA1	JHU14980.P157B05	237	327	38	112	169	199	1.272	6.23684	5.96657	A+6SD=5.08
13	27	8	PMVK	JHU13183.P138G05	210	284	35	89	144	175	1.354	6	5.88235	A+6SD=5.08
13	28	8	PMVK	JHU13183.P138G05	238	298	35	92	143	203	1.441	6.8	6.68235	A+6SD=5.08
10	35	13	PNMA2	JHU09951.P104F10	217	334	37	98	148	180	1.595	5.86486	5.64865	A+6SD=5.08
10	36	13	PNMA2	JHU09951.P104F10	237	357	38	104	155	199	1.632	6.23684	6.02063	A+6SD=5.08
18	1	6	PNMA2	JHU15552.P163E01	432	573	37	102	151	395	3.119	11.6757	11.5405	A+6SD=5.08
18	2	6	PNMA2	JHU15552.P163E01	466	529	37	104	155	429	2.742	12.5946	12.4595	A+6SD=5.08
9	37	11	PNMA5	JHU10240.P107H02	242	350	34	96	151	208	1.682	7.11765	6.8744	A+6SD=5.08
9	38	11	PNMA5	JHU10240.P107H02	284	376	35	97	153	249	1.824	8.11429	7.87104	A+6SD=5.08
2	26	25	PP2D1	JHU01746.P019F04	277	417	39	105	145	238	2.152	7.10256	6.58974	A+6SD=5.08
2	25	25	PP2D1	JHU01746.P019F04	315	434	41	108	152	274	2.145	7.68293	7.17011	A+6SD=5.08
13	32	13	PPM1F	JHU13758.P144H02	389	464	36	91	137	353	2.723	10.8056	10.6879	A+6SD=5.08
13	31	13	PPM1F	JHU13758.P144H02	391	482	35	89	132	356	2.977	11.1714	11.0538	A+6SD=5.08
18	21	23	PPM1F	JHU16459.P173F08	291	370	38	100	142	253	1.901	7.65789	7.52276	A+6SD=5.08
18	22	23	PPM1F	JHU16459.P173F08	361	420	39	103	154	322	2.058	9.25641	9.12128	A+6SD=5.08
12	21	27	PPM1G	JHU08990.P094B08	572	678	45	139	225	527	2.396	12.7111	12.3057	A+6SD=5.08
12	22	27	PPM1G	JHU08990.P094B08	687	696	46	133	180	641	3.128	14.9348	14.5294	A+6SD=5.08
20	57	8	PPP1R1A	JHU19517.P198A05	194	322	35	101	150	159	1.473	5.54286	5.2797	A+6SD=5.08
20	58	8	PPP1R1A	JHU19517.P198A05	237	335	35	99	143	202	1.65	6.77143	6.50827	A+6SD=5.08
17	16	15	PPP4R3A	JHU16132.P169H06	425	546	35	103	188	390	2.356	12.1429	12.0286	A+6SD=5.08
17	15	15	PPP4R3A	JHU16132.P169H06	472	633	35	98	181	437	2.956	13.4857	13.3714	A+6SD=5.08
9	60	21	PPP6R2	JHU11491.P120H11	316	441	36	97	145	280	2.372	8.77778	8.53453	A+6SD=5.08
9	59	21	PPP6R2	JHU11491.P120H11	355	471	36	98	142	319	2.627	9.86111	9.61787	A+6SD=5.08
19	8	7	PRB3_frag	JHU16024.P168D01	293	388	37	93	133	256	2.218	7.91892	7.78378	A+6SD=5.08
19	7	7	PRB3_frag	JHU16024.P168D01	402	454	39	103	155	363	2.265	10.3077	10.1726	A+6SD=5.08
18	50	21	PRB4	JHU19325.P196F03	205	306	37	95	138	168	1.529	5.54054	5.40541	A+6SD=5.08
18	49	21	PRB4	JHU19325.P196F03	216	302	36	94	146	180	1.425	6	5.86486	A+6SD=5.08
16	57	21	PRDM15	JHU15257.P160B07	253	381	41	112	149	212	1.805	6.17073	5.90046	A+6SD=5.08
16	58	21	PRDM15	JHU15257.P160B07	252	362	39	114	161	213	1.54	6.46154	6.19127	A+6SD=5.08
9	34	17	PRH1	JHU09767.P102H07	296	394	35	96	150	261	1.987	8.45714	8.2139	A+6SD=5.08
9	33	17	PRH1	JHU09767.P102H07	387	454	35	90	136	352	2.676	11.0571	10.8139	A+6SD=5.08
13	59	24	PRH1	JHU15163.P159G12	529	648	36	102	161	493	3.391	14.6944	14.5768	A+6SD=5.08
13	60	24	PRH1	JHU15163.P159G12	652	773	37	122	266	615	2.447	17.6216	17.504	A+6SD=5.08
2	28	18	PRIM2	JHU01893.P020E07	294	403	39	107	151	255	1.96	7.53846	7.02564	A+6SD=5.08
2	27	18	PRIM2	JHU01893.P020E07	385	483	39	100	147	346	2.605	9.87179	9.35897	A+6SD=5.08
12	51	4	PRKAR1B	JHU11009.P115A07	302	403	37	108	174	265	1.695	8.16216	7.75676	A+6SD=5.08
12	52	4	PRKAR1B	JHU11009.P115A07	322	405	38	107	161	284	1.851	8.47368	8.06828	A+6SD=5.08
19	14	12	PRKAR2B	JHU16126.P169C02	221	349	39	103	143	182	1.72	5.66667	5.53153	A+6SD=5.08
19	13	12	PRKAR2B	JHU16126.P169C02	253	334	39	104	151	214	1.523	6.48718	6.35204	A+6SD=5.08
8	38	11	PRKCZ	JHU06400.P067B02	639	784	39	112	166	600	4.048	16.3846	15.9487	A+6SD=5.08
8	37	11	PRKCZ	JHU06400.P067B02	722	889	38	115	167	684	4.635	19	18.5641	A+6SD=5.08
5	49	16	PRLHR	JHU07163.P075G02	252	357	36	95	139	216	1.885	7	6.77778	A+6SD=5.08
5	50	16	PRLHR	JHU07163.P075G02	286	650	36	103	156	250	3.506	7.94444	7.72222	A+6SD=5.08
1	2	23	PRMT2	JHU00072.P001H04	282	379	45	127	186	237	1.355	6.26667	5.80513	A+6SD=5.08
1	1	23	PRMT2	JHU00072.P001H04	329	414	42	115	161	287	1.857	7.83333	7.37179	A+6SD=5.08
24	13	12	PRR27	JHU18162.P209A02	374	472	37	104	153	337	2.405	10.1081	10.0248	A+6SD=5.08
24	14	12	PRR27	JHU18162.P209A02	444	524	37	104	145	407	2.897	12	11.9167	A+6SD=5.08
1	53	14	PRRC2B	JHU03219.P034G10	398	531	38	115	186	360	2.237	10.4737	10.0121	A+6SD=5.08
1	54	14	PRRC2B	JHU03219.P034G10	456	584	37	114	186	419	2.527	12.3243	11.8628	A+6SD=5.08
6	53	10	PRRT2	JHU07266.P076E09	404	545	37	99	155	367	2.877	10.9189	10.6607	A+6SD=5.08
6	54	10	PRRT2	JHU07266.P076E09	475	573	38	99	146	437	3.247	12.5	12.2418	A+6SD=5.08
1	55	19	PSMA3	JHU03721.P039H03	517	644	36	99	144	481	3.785	14.3611	13.8996	A+6SD=5.08
1	56	19	PSMA3	JHU03721.P039H03	542	632	36	98	146	506	3.658	15.0556	14.594	A+6SD=5.08
5	35	20	PSMA3	JHU05813.P061G11	394	489	37	106	156	357	2.455	10.6486	10.4264	A+6SD=5.08
5	36	20	PSMA3	JHU05813.P061G11	384	449	36	103	154	348	2.247	10.6667	10.4444	A+6SD=5.08
14	32	7	PSMC3	JHU13762.P144F01	1333	1425	37	90	128	1296	10.43	36.027	35.8649	A+6SD=5.08
14	31	7	PSMC3	JHU13762.P144F01	1399	1426	36	94	151	1363	8.821	38.8611	38.6989	A+6SD=5.08
3	43	7	PTPN2	JHU03047.P032D01	241	318	42	105	144	199	1.479	5.7381	5.20618	A+6SD=5.08
3	44	7	PTPN2	JHU03047.P032D01	247	338	41	112	162	206	1.395	6.02439	5.49248	A+6SD=5.08
1	57	9	PUF60	JHU03630.P038H05	241	429	37	107	152	204	2.118	6.51351	6.05198	A+6SD=5.08
1	58	9	PUF60	JHU03630.P038H05	286	399	37	99	142	249	2.113	7.72973	7.26819	A+6SD=5.08
17	32	14	PURA	JHU19679.P182G02	512	604	35	90	141	477	3.645	14.6286	14.5143	A+6SD=5.08
17	31	14	PURA	JHU19679.P182G02	544	581	36	93	140	508	3.486	15.1111	14.9968	A+6SD=5.08
13	34	2	PUS7L	JHU13480.P141G05	191	292	35	101	208	156	0.918	5.45714	5.3395	A+6SD=5.08
13	33	2	PUS7L	JHU13480.P141G05	217	295	35	89	142	182	1.451	6.2	6.08235	A+6SD=5.08
8	37	12	QPRT	JHU06209.P065A02	275	444	40	118	167	235	1.952	6.875	6.4391	A+6SD=5.08
8	38	12	QPRT	JHU06209.P065A02	287	420	39	114	165	248	1.855	7.35897	6.92308	A+6SD=5.08
13	58	32	RAB11FIP1	JHU15069.P158G08	951	1052	37	97	141	914	6.773	25.7027	25.5851	A+6SD=5.08
13	57	32	RAB11FIP1	JHU15069.P158G08	938	1063	36	95	146	902	6.63	26.0556	25.9379	A+6SD=5.08
9	21	28	RAD23A	JHU09187.P096G08	220	350	35	93	135	185	1.904	6.28571	6.04247	A+6SD=5.08
9	22	28	RAD23A	JHU09187.P096G08	254	358	36	101	145	218	1.772	7.05556	6.81231	A+6SD=5.08
17	7	31	RAD23A	JHU16026.P168H04	408	492	37	106	164	371	2.354	11.027	10.9127	A+6SD=5.08
17	8	31	RAD23A	JHU16026.P168H04	408	524	37	106	154	371	2.714	11.027	10.9127	A+6SD=5.08
10	5	13	RALGDS	JHU08031.P084F10	412	523	38	99	138	374	3.072	10.8421	10.6259	A+6SD=5.08
10	6	13	RALGDS	JHU08031.P084F10	411	525	37	97	141	374	3.035	11.1081	10.8919	A+6SD=5.08
18	12	6	RALY	JHU15931.P167E09	200	274	38	102	153	162	1.124	5.26316	5.12802	A+6SD=5.08
18	11	6	RALY	JHU15931.P167E09	227	299	37	95	142	190	1.437	6.13514	6	A+6SD=5.08
16	23	23	RANGAP1	JHU12697.P133B12	223	320	38	112	159	185	1.308	5.86842	5.59815	A+6SD=5.08
16	24	23	RANGAP1	JHU12697.P133B12	265	359	38	108	153	227	1.641	6.97368	6.70341	A+6SD=5.08
17	11	17	RAP1GDS1	JHU15826.P166H11	425	519	35	100	152	390	2.757	12.1429	12.0286	A+6SD=5.08
17	12	17	RAP1GDS1	JHU15826.P166H11	446	541	35	92	142	411	3.162	12.7429	12.6286	A+6SD=5.08
17	34	8	RASSF7	JHU19614.P182G05	227	330	35	90	127	192	1.89	6.48571	6.37143	A+6SD=5.08
17	33	8	RASSF7	JHU19614.P182G05	235	345	36	97	143	199	1.734	6.52778	6.41349	A+6SD=5.08
12	18	17	RBM12	JHU08611.P090B11	373	504	39	112	165	334	2.376	9.5641	9.1587	A+6SD=5.08
12	17	17	RBM12	JHU08611.P090B11	419	522	39	109	154	380	2.682	10.7436	10.3382	A+6SD=5.08
11	36	27	RBPJ	JHU09770.P102D12	2762	2729	39	105	154	2723	17.039	70.8205	70.5773	A+6SD=5.08
11	35	27	RBPJ	JHU09770.P102D12	2909	2767	39	106	147	2870	18.102	74.5897	74.3465	A+6SD=5.08
10	49	10	RBPJ	JHU11111.P116E01	289	419	37	102	159	252	1.994	7.81081	7.59459	A+6SD=5.08
10	50	10	RBPJ	JHU11111.P116E01	290	418	37	98	145	253	2.207	7.83784	7.62162	A+6SD=5.08
15	32	6	RBPJ	JHU13657.P143C01	2085	2117	37	100	139	2048	14.511	56.3514	56.1892	A+6SD=5.08
15	31	6	RBPJ	JHU13657.P143C01	2302	2222	38	99	142	2264	14.951	60.5789	60.4168	A+6SD=5.08
10	35	32	RDH10	JHU09772.P102E12	322	483	39	103	157	283	2.42	8.25641	8.04019	A+6SD=5.08
10	36	32	RDH10	JHU09772.P102E12	326	457	39	104	167	287	2.114	8.35897	8.14276	A+6SD=5.08
6	5	6	RFX4	JHU04105.P043E09	448	613	37	99	141	411	3.645	12.1081	11.8499	A+6SD=5.08
6	6	6	RFX4	JHU04105.P043E09	449	586	37	95	134	412	3.664	12.1351	11.8769	A+6SD=5.08
12	36	11	RHOXF2	JHU09849.P103B10	220	333	38	106	151	182	1.503	5.78947	5.38407	A+6SD=5.08
12	35	11	RHOXF2	JHU09849.P103B10	244	340	40	115	164	204	1.372	6.1	5.69459	A+6SD=5.08
4	16	7	RNF208_frag	JHU01116.P012B05	532	649	44	123	173	488	3.04	12.0909	11.4812	A+6SD=5.08
4	15	7	RNF208_frag	JHU01116.P012B05	515	645	42	125	180	473	2.889	12.2619	11.6521	A+6SD=5.08
7	24	30	RNF219	JHU05289.P056C10	4077	4420	49	136	188	4028	22.787	83.2041	82.9477	A+6SD=5.08
7	23	30	RNF219	JHU05289.P056C10	4107	4381	47	126	171	4060	24.883	87.383	87.1266	A+6SD=5.08
1	29	18	RNF25	JHU01895.P020G11	694	800	41	112	155	653	4.439	16.9268	16.4653	A+6SD=5.08
1	30	18	RNF25	JHU01895.P020G11	662	750	38	109	163	624	3.933	17.4211	16.9595	A+6SD=5.08
10	22	14	RPL18A	JHU08995.P094E06	16998	16151	39	116	168	16959	95.446	435.846	435.63	A+6SD=5.08
10	21	14	RPL18A	JHU08995.P094E06	16871	16740	37	110	178	16834	93.427	455.973	455.757	A+6SD=5.08
3	35	7	RPL36AL	JHU02279.P024D09	362	477	39	113	163	323	2.233	9.28205	8.75014	A+6SD=5.08
3	36	7	RPL36AL	JHU02279.P024D09	429	497	40	117	170	389	2.235	10.725	10.1931	A+6SD=5.08
18	41	13	RTN2	JHU14879.P188F10	456	570	37	101	149	419	3.148	12.3243	12.1892	A+6SD=5.08
18	42	13	RTN2	JHU14879.P188F10	491	560	37	102	152	454	3.013	13.2703	13.1351	A+6SD=5.08
9	10	16	RTN4	JHU08334.P087G06	460	596	35	94	144	425	3.486	13.1429	12.8996	A+6SD=5.08
9	9	16	RTN4	JHU08334.P087G06	509	661	36	102	156	473	3.583	14.1389	13.8956	A+6SD=5.08
14	57	29	RTN4	JHU15074.P158F06	365	548	37	92	133	328	3.429	9.86486	9.7027	A+6SD=5.08
14	58	29	RTN4	JHU15074.P158F06	444	559	39	102	144	405	3.174	11.3846	11.2225	A+6SD=5.08
13	58	29	RTN4	JHU15075.P158H06	354	492	36	95	140	318	2.836	9.83333	9.71569	A+6SD=5.08
13	57	29	RTN4	JHU15075.P158H06	393	545	36	97	149	357	3.007	10.9167	10.799	A+6SD=5.08
14	27	10	RUBCN	JHU13348.P140E05	601	731	36	85	128	565	5.047	16.6944	16.5323	A+6SD=5.08
14	28	10	RUBCN	JHU13348.P140E05	662	780	36	85	126	626	5.516	18.3889	18.2267	A+6SD=5.08
18	43	23	RUVBL1	JHU02091.P189F04	848	941	38	106	164	810	5.091	22.3158	22.1807	A+6SD=5.08
18	44	23	RUVBL1	JHU02091.P189F04	827	940	37	100	149	790	5.638	22.3514	22.2162	A+6SD=5.08
1	39	4	RUVBL2	JHU02568.P027G07	555	668	39	113	154	516	3.604	14.2308	13.7692	A+6SD=5.08
1	40	4	RUVBL2	JHU02568.P027G07	684	759	42	116	157	642	4.096	16.2857	15.8242	A+6SD=5.08
7	46	20	SART3	JHU06610.P069C07	249	366	37	101	154	212	1.721	6.72973	6.47332	A+6SD=5.08
7	45	20	SART3	JHU06610.P069C07	289	417	37	98	143	252	2.231	7.81081	7.5544	A+6SD=5.08
20	30	32	SASH3	JHU05675.P178A12	351	451	47	126	168	304	1.935	7.46809	7.20493	A+6SD=5.08
20	29	32	SASH3	JHU05675.P178A12	356	430	42	111	162	314	1.969	8.47619	8.21303	A+6SD=5.08
6	42	6	SCG2	JHU06408.P067E09	692	1038	37	95	141	655	6.688	18.7027	18.4445	A+6SD=5.08
6	41	6	SCG2	JHU06408.P067E09	818	1113	37	100	157	781	6.452	22.1081	21.8499	A+6SD=5.08
1	17	22	SCG3	JHU00944.P010G11	222	339	39	123	207	183	1.043	5.69231	5.23077	A+6SD=5.08
1	18	22	SCG3	JHU00944.P010G11	266	370	37	112	164	229	1.573	7.18919	6.72765	A+6SD=5.08
15	58	18	SCLT1	JHU15264.P160C07	45339	42812	42	118	183	45297	233.301	1079.5	1079.34	A+6SD=5.08
15	57	18	SCLT1	JHU15264.P160C07	48598	43786	41	118	244	48557	178.967	1185.32	1185.15	A+6SD=5.08
14	48	18	SCOC	JHU14494.P152E11	195	301	36	91	205	159	1.024	5.41667	5.2545	A+6SD=5.08
14	47	18	SCOC	JHU14494.P152E11	214	327	36	89	136	178	1.75	5.94444	5.78228	A+6SD=5.08
1	22	7	SCRN2	JHU01515.P016H05	226	338	38	107	157	188	1.471	5.94737	5.48583	A+6SD=5.08
1	21	7	SCRN2	JHU01515.P016H05	293	366	37	103	154	256	1.708	7.91892	7.45738	A+6SD=5.08
15	50	6	SDCBP	JHU14785.P155C01	325	453	38	100	149	287	2.369	8.55263	8.39047	A+6SD=5.08
15	49	6	SDCBP	JHU14785.P155C01	454	556	37	97	145	417	3.166	12.2703	12.1081	A+6SD=5.08
1	53	28	SESN2	JHU03435.P036G12	290	402	38	113	170	252	1.7	7.63158	7.17004	A+6SD=5.08
1	54	28	SESN2	JHU03435.P036G12	304	398	39	113	160	265	1.781	7.79487	7.33333	A+6SD=5.08
8	59	11	SESTD1	JHU07568.P079B10	680	780	38	114	170	642	3.918	17.8947	17.4588	A+6SD=5.08
8	60	11	SESTD1	JHU07568.P079B10	772	839	37	108	164	735	4.457	20.8649	20.429	A+6SD=5.08
23	17	22	SH3BP1	JHU18315.P210C11	346	417	37	100	146	309	2.171	9.35135	9.27539	A+6SD=5.08
23	18	22	SH3BP1	JHU18315.P210C11	370	431	39	103	150	331	2.187	9.48718	9.41122	A+6SD=5.08
16	41	23	SH3GL2	JHU13864.P145B12	308	431	39	119	172	269	1.814	7.89744	7.62717	A+6SD=5.08
16	42	23	SH3GL2	JHU13864.P145B12	369	458	39	112	160	330	2.163	9.46154	9.19127	A+6SD=5.08
6	5	16	SHCBP1	JHU04112.P043E10	1498	1708	59	142	187	1439	8.374	25.3898	25.1316	A+6SD=5.08
6	6	16	SHCBP1	JHU04112.P043E10	1617	1777	53	145	227	1564	7.189	30.5094	30.2512	A+6SD=5.08
4	31	4	SHD	JHU02186.P023A03	234	330	40	117	167	194	1.275	5.85	5.24024	A+6SD=5.08
4	32	4	SHD	JHU02186.P023A03	241	339	39	114	190	202	1.184	6.17949	5.56973	A+6SD=5.08
6	3	5	SHFM1	JHU03919.P041F05	569	684	38	97	138	531	4.254	14.9737	14.7155	A+6SD=5.08
6	4	5	SHFM1	JHU03919.P041F05	652	712	37	99	149	615	4.114	17.6216	17.3634	A+6SD=5.08
16	58	11	SIRPB1	JHU15174.P159B06	16918	15375	39	120	174	16879	87.672	433.795	433.525	A+6SD=5.08
16	57	11	SIRPB1	JHU15174.P159B06	18012	16895	41	118	166	17971	101.066	439.317	439.047	A+6SD=5.08
8	46	22	SIRT1	JHU06689.P070A07	507	641	39	113	163	468	3.239	13	12.5641	A+6SD=5.08
8	45	22	SIRT1	JHU06689.P070A07	555	633	38	109	151	517	3.47	14.6053	14.1694	A+6SD=5.08
17	12	7	SLAMF6	JHU16030.P168H09	215	317	35	89	138	180	1.652	6.14286	6.02857	A+6SD=5.08
17	11	7	SLAMF6	JHU16030.P168H09	233	308	36	101	163	197	1.27	6.47222	6.35794	A+6SD=5.08
12	11	26	SLC7A6OS	JHU08138.P085A12	694	766	42	118	161	652	4.025	16.5238	16.1184	A+6SD=5.08
12	12	26	SLC7A6OS	JHU08138.P085A12	747	785	44	123	166	703	3.988	16.9773	16.5719	A+6SD=5.08
20	32	6	SMAD7	JHU19748.P183A01	263	368	39	115	167	224	1.515	6.74359	6.48043	A+6SD=5.08
20	31	6	SMAD7	JHU19748.P183A01	317	397	37	103	152	280	1.934	8.56757	8.30441	A+6SD=5.08
18	35	13	SMARCC1	JHU19854.P184F10	198	316	36	95	145	162	1.524	5.5	5.36486	A+6SD=5.08
18	36	13	SMARCC1	JHU19854.P184F10	256	339	35	91	139	221	1.784	7.31429	7.17915	A+6SD=5.08
18	59	25	SMCO3	JHU16832.P199F12	250	392	37	100	158	213	1.848	6.75676	6.62162	A+6SD=5.08
18	60	25	SMCO3	JHU16832.P199F12	266	398	37	105	160	229	1.831	7.18919	7.05405	A+6SD=5.08
4	46	2	SNX1	JHU02776.P029A05	421	539	44	119	165	377	2.545	9.56818	8.95843	A+6SD=5.08
4	45	2	SNX1	JHU02776.P029A05	482	614	43	116	156	439	3.192	11.2093	10.5995	A+6SD=5.08
10	11	29	SNX16	JHU08237.P086F10	663	758	37	91	134	626	4.978	17.9189	17.7027	A+6SD=5.08
10	12	29	SNX16	JHU08237.P086F10	710	780	37	94	136	673	5.044	19.1892	18.973	A+6SD=5.08
12	10	6	SNX33	JHU08338.P087A05	2864	3324	37	108	153	2827	21.02	77.4054	77	A+6SD=5.08
12	9	6	SNX33	JHU08338.P087A05	3015	3438	37	103	155	2978	21.516	81.4865	81.0811	A+6SD=5.08
15	44	14	SNX9	JHU14342.P150C02	404	501	37	97	140	367	2.886	10.9189	10.7568	A+6SD=5.08
15	43	14	SNX9	JHU14342.P150C02	401	508	36	91	133	365	3.135	11.1389	10.9767	A+6SD=5.08
1	53	30	SP100	JHU03441.P036G10	430	541	39	107	153	391	2.837	11.0256	10.5641	A+6SD=5.08
1	54	30	SP100	JHU03441.P036G10	448	566	39	105	147	409	3.136	11.4872	11.0256	A+6SD=5.08
20	49	2	SPACA7	JHU19056.P193A01	210	305	37	96	141	173	1.482	5.67568	5.41252	A+6SD=5.08
20	50	2	SPACA7	JHU19056.P193A01	244	344	36	99	152	208	1.612	6.77778	6.51462	A+6SD=5.08
24	29	12	SPANXN2	JHU17493.P217A10	529	646	40	112	160	489	3.338	13.225	13.1417	A+6SD=5.08
24	30	12	SPANXN2	JHU17493.P217A10	619	711	39	108	150	580	4.02	15.8718	15.7885	A+6SD=5.08
1	14	2	SPN	JHU00850.P009G01	297	391	41	118	172	256	1.587	7.2439	6.78236	A+6SD=5.08
1	13	2	SPN	JHU00850.P009G01	383	454	43	118	159	340	2.113	8.90698	8.44544	A+6SD=5.08
19	18	3	SPP1	JHU16134.P169D11	508	609	39	103	154	469	3.286	13.0256	12.8905	A+6SD=5.08
19	17	3	SPP1	JHU16134.P169D11	558	646	39	97	142	519	3.866	14.3077	14.1726	A+6SD=5.08
13	57	12	SPRR3	JHU14973.P157G06	199	294	35	98	178	164	1.101	5.68571	5.56807	A+6SD=5.08
13	58	12	SPRR3	JHU14973.P157G06	246	328	35	99	152	211	1.507	7.02857	6.91092	A+6SD=5.08
7	13	10	SPSB2	JHU04978.P052C01	304	411	39	110	160	265	1.881	7.79487	7.53846	A+6SD=5.08
7	14	10	SPSB2	JHU04978.P052C01	364	478	39	112	171	325	2.14	9.33333	9.07692	A+6SD=5.08
15	6	1	SRRT	JHU11715.P123D09	248	334	37	93	136	211	1.772	6.7027	6.54054	A+6SD=5.08
15	5	1	SRRT	JHU11715.P123D09	276	368	38	96	150	238	1.813	7.26316	7.101	A+6SD=5.08
2	60	15	SSBP3	JHU03538.P037F10	311	405	50	141	191	261	1.382	6.22	5.70718	A+6SD=5.08
2	59	15	SSBP3	JHU03538.P037F10	346	415	49	143	190	297	1.432	7.06122	6.5484	A+6SD=5.08
5	39	30	SSBP4	JHU06511.P068G06	544	682	39	101	141	505	4.121	13.9487	13.7265	A+6SD=5.08
5	40	30	SSBP4	JHU06511.P068G06	597	718	37	104	151	560	4.066	16.1351	15.9129	A+6SD=5.08
16	19	19	SSC5D_frag	JHU12875.P135B03	228	324	37	104	147	191	1.497	6.16216	5.89189	A+6SD=5.08
16	20	19	SSC5D_frag	JHU12875.P135B03	232	287	36	99	142	196	1.324	6.44444	6.17417	A+6SD=5.08
4	50	3	STAM	JHU03151.P033B03	583	724	40	111	156	543	3.929	14.575	13.9652	A+6SD=5.08
4	49	3	STAM	JHU03151.P033B03	686	838	43	118	163	643	4.417	15.9535	15.3437	A+6SD=5.08
16	53	9	STAT4	JHU14690.P154B09	415	525	38	106	152	377	2.757	10.9211	10.6508	A+6SD=5.08
16	54	9	STAT4	JHU14690.P154B09	445	570	36	98	145	409	3.255	12.3611	12.0908	A+6SD=5.08
12	10	4	STRA13	JHU08340.P087A07	232	322	37	102	143	195	1.538	6.27027	5.86486	A+6SD=5.08
12	9	4	STRA13	JHU08340.P087A07	229	316	36	96	134	193	1.642	6.36111	5.95571	A+6SD=5.08
13	10	6	SUFU	JHU12140.P127G05	629	683	34	91	145	595	4.083	18.5	18.3824	A+6SD=5.08
13	9	6	SUFU	JHU12140.P127G05	651	685	34	97	153	617	3.843	19.1471	19.0294	A+6SD=5.08
12	40	3	SULT2B1	JHU10060.P105B07	664	844	37	102	145	627	5.117	17.9459	17.5405	A+6SD=5.08
12	39	3	SULT2B1	JHU10060.P105B07	740	877	37	97	141	703	5.532	20	19.5946	A+6SD=5.08
13	50	11	SUOX	JHU14805.P155H02	367	522	35	87	126	332	3.452	10.4857	10.3681	A+6SD=5.08
13	49	11	SUOX	JHU14805.P155H02	399	511	36	99	170	363	2.424	11.0833	10.9657	A+6SD=5.08
20	37	20	Supt6h	JHU19985.P185A03	810	924	42	124	222	768	3.604	19.2857	19.0226	A+6SD=5.08
20	38	20	Supt6h	JHU19985.P185A03	836	905	41	129	218	795	3.56	20.3902	20.1271	A+6SD=5.08
13	32	1	SYAP1	JHU13677.P143H01	339	424	36	101	159	303	2.031	9.41667	9.29902	A+6SD=5.08
13	31	1	SYAP1	JHU13677.P143H01	349	431	36	99	161	313	2.062	9.69444	9.5768	A+6SD=5.08
1	3	22	SYF2	JHU01332.P002G07	252	357	43	127	209	209	1.1	5.86047	5.39893	A+6SD=5.08
1	4	22	SYF2	JHU01332.P002G07	330	427	45	134	224	285	1.308	7.33333	6.87179	A+6SD=5.08
16	20	5	TARBP2	JHU12709.P133B01	245	337	37	105	152	208	1.526	6.62162	6.35135	A+6SD=5.08
16	19	5	TARBP2	JHU12709.P133B01	252	366	36	101	149	216	1.779	7	6.72973	A+6SD=5.08
9	54	19	TBC1D13	JHU11025.P115H11	301	438	34	88	135	267	2.593	8.85294	8.6097	A+6SD=5.08
9	53	19	TBC1D13	JHU11025.P115H11	345	452	35	96	148	310	2.405	9.85714	9.6139	A+6SD=5.08
13	16	10	TBC1D9B	JHU12621.P132G05	375	435	34	91	141	341	2.44	11.0294	10.9118	A+6SD=5.08
13	15	10	TBC1D9B	JHU12621.P132G05	388	439	35	95	145	353	2.372	11.0857	10.9681	A+6SD=5.08
9	18	29	TCOF1	JHU08626.P090H10	487	603	37	102	147	450	3.408	13.1622	12.9189	A+6SD=5.08
9	17	29	TCOF1	JHU08626.P090H10	507	629	37	101	143	470	3.692	13.7027	13.4595	A+6SD=5.08
9	19	12	TERF1	JHU08919.P093G02	282	383	35	99	168	247	1.69	8.05714	7.8139	A+6SD=5.08
9	20	12	TERF1	JHU08919.P093G02	293	407	35	98	158	258	1.956	8.37143	8.12819	A+6SD=5.08
2	31	18	TEX264	JHU02290.P024E03	390	486	40	115	204	350	1.819	9.75	9.23718	A+6SD=5.08
2	32	18	TEX264	JHU02290.P024E03	388	477	39	112	165	349	2.212	9.94872	9.4359	A+6SD=5.08
17	30	32	TEX33	JHU07207.P178G12	542	655	37	97	143	505	3.902	14.6486	14.5344	A+6SD=5.08
17	29	32	TEX33	JHU07207.P178G12	544	643	37	101	150	507	3.613	14.7027	14.5884	A+6SD=5.08
14	12	5	TFAP2D	JHU11977.P125F09	213	304	36	91	132	177	1.614	5.91667	5.7545	A+6SD=5.08
14	11	5	TFAP2D	JHU11977.P125F09	240	307	36	89	129	204	1.69	6.66667	6.5045	A+6SD=5.08
14	29	15	TFAP2E	JHU13103.P137F10	258	390	37	99	174	221	1.672	6.97297	6.81081	A+6SD=5.08
14	30	15	TFAP2E	JHU13103.P137F10	309	427	37	86	128	272	2.664	8.35135	8.18919	A+6SD=5.08
19	23	28	TFDP1	JHU01524.P176C12	276	401	39	105	149	237	1.987	7.07692	6.94179	A+6SD=5.08
19	24	28	TFDP1	JHU01524.P176C12	273	349	38	100	147	235	1.694	7.18421	7.04908	A+6SD=5.08
11	11	10	TGM1	JHU08437.P088C09	1058	1157	38	230	1800	1020	0.515	27.8421	27.5989	A+6SD=5.08
11	12	10	TGM1	JHU08437.P088C09	1064	1165	38	98	139	1026	7.676	28	27.7568	A+6SD=5.08
3	33	32	TGM4	JHU02100.P022C08	337	492	44	118	163	293	2.294	7.65909	7.12718	A+6SD=5.08
3	34	32	TGM4	JHU02100.P022C08	381	513	43	118	161	338	2.453	8.86047	8.32855	A+6SD=5.08
9	15	12	THOC1	JHU08524.P089G06	193	289	36	97	141	157	1.362	5.36111	5.11787	A+6SD=5.08
9	16	12	THOC1	JHU08524.P089G06	197	303	36	96	145	161	1.428	5.47222	5.22898	A+6SD=5.08
19	37	21	THOP1	JHU12713.P188D03	268	373	39	109	162	229	1.63	6.87179	6.73666	A+6SD=5.08
19	38	21	THOP1	JHU12713.P188D03	282	401	38	110	160	244	1.819	7.42105	7.28592	A+6SD=5.08
18	15	4	THYN1	JHU16333.P171E07	348	479	36	88	131	312	2.985	9.66667	9.53153	A+6SD=5.08
18	16	4	THYN1	JHU16333.P171E07	363	478	36	93	140	327	2.75	10.0833	9.9482	A+6SD=5.08
3	9	20	TIPIN	JHU06997.P005C07	291	387	43	118	166	248	1.62	6.76744	6.23553	A+6SD=5.08
3	10	20	TIPIN	JHU06997.P005C07	285	373	42	110	148	243	1.777	6.78571	6.2538	A+6SD=5.08
8	42	32	TIPIN	JHU06997.P066A12	1177	1395	49	129	177	1128	7.153	24.0204	23.5845	A+6SD=5.08
8	41	32	TIPIN	JHU06997.P066A12	1298	1428	48	129	173	1250	7.509	27.0417	26.6058	A+6SD=5.08
8	53	2	TIPIN	JHU06997.P073A09	584	720	37	96	137	547	4.555	15.7838	15.3479	A+6SD=5.08
8	54	2	TIPIN	JHU06997.P073A09	614	707	38	102	148	576	4.088	16.1579	15.722	A+6SD=5.08
17	37	10	TLE4	JHU15183.P188G01	234	345	35	95	143	199	1.748	6.68571	6.57143	A+6SD=5.08
17	38	10	TLE4	JHU15183.P188G01	262	341	36	96	162	226	1.512	7.27778	7.16349	A+6SD=5.08
1	52	17	TM4SF19	JHU03255.P034H07	403	485	36	98	155	367	2.497	11.1944	10.7329	A+6SD=5.08
1	51	17	TM4SF19	JHU03255.P034H07	418	538	37	100	142	381	3.085	11.2973	10.8358	A+6SD=5.08
3	25	16	TMEM116	JHU01814.P019C02	2125	2183	40	114	159	2085	13.013	53.125	52.5931	A+6SD=5.08
3	26	16	TMEM116	JHU01814.P019C02	2153	2136	38	103	150	2115	13.553	56.6579	56.126	A+6SD=5.08
5	44	4	TMEM209	JHU06751.P071G03	417	513	36	96	164	381	2.543	11.5833	11.3611	A+6SD=5.08
5	43	4	TMEM209	JHU06751.P071G03	423	557	36	100	151	387	3.026	11.75	11.5278	A+6SD=5.08
6	1	20	TMEM44	JHU03930.P041E03	607	693	60	146	183	547	2.989	10.1167	9.85846	A+6SD=5.08
6	2	20	TMEM44	JHU03930.P041E03	569	679	53	134	177	516	3.079	10.7358	10.4776	A+6SD=5.08
19	2	6	TMOD2	JHU15569.P163C01	335	465	39	124	231	296	1.476	8.58974	8.45461	A+6SD=5.08
19	1	6	TMOD2	JHU15569.P163C01	337	446	39	110	193	298	1.741	8.64103	8.50589	A+6SD=5.08
8	22	17	TMOD4	JHU05172.P054B07	219	319	39	117	171	180	1.181	5.61538	5.17949	A+6SD=5.08
8	21	17	TMOD4	JHU05172.P054B07	269	360	40	113	166	229	1.488	6.725	6.2891	A+6SD=5.08
3	35	20	TNNC2	JHU02011.P021C11	677	770	42	118	163	635	4	16.119	15.5871	A+6SD=5.08
3	36	20	TNNC2	JHU02011.P021C11	686	739	40	112	167	646	3.754	17.15	16.6181	A+6SD=5.08
6	33	12	TOM1	JHU05842.P061E06	646	782	47	131	187	599	3.481	13.7447	13.4865	A+6SD=5.08
6	34	12	TOM1	JHU05842.P061E06	689	758	42	120	178	647	3.584	16.4048	16.1466	A+6SD=5.08
16	14	17	TOM1L2	JHU12430.P130B03	970	1138	37	105	151	933	6.841	26.2162	25.9459	A+6SD=5.08
16	13	17	TOM1L2	JHU12430.P130B03	1215	1328	37	102	149	1178	8.228	32.8378	32.5676	A+6SD=5.08
16	43	7	TPD52L1	JHU14501.P152B01	361	470	36	108	168	325	2.155	10.0278	9.75751	A+6SD=5.08
16	44	7	TPD52L1	JHU14501.P152B01	420	531	37	105	159	383	2.679	11.3514	11.0811	A+6SD=5.08
10	38	11	TPH1	JHU10261.P107F02	232	344	37	103	164	195	1.47	6.27027	6.05405	A+6SD=5.08
10	37	11	TPH1	JHU10261.P107F02	269	390	38	100	145	231	2	7.07895	6.86273	A+6SD=5.08
5	46	22	TPM2	JHU06700.P070G07	414	549	35	93	145	379	3.145	11.8286	11.6063	A+6SD=5.08
5	45	22	TPM2	JHU06700.P070G07	488	637	36	94	143	452	3.797	13.5556	13.3333	A+6SD=5.08
22	10	6	TPRX1	JHU16778.P207E05	460	590	38	100	152	422	3.224	12.1053	12.0497	A+6SD=5.08
22	9	6	TPRX1	JHU16778.P207E05	436	557	36	95	151	400	3.06	12.1111	12.0556	A+6SD=5.08
16	22	23	TRAPPC12	JHU12719.P133B08	377	537	39	118	171	338	2.45	9.66667	9.3964	A+6SD=5.08
16	21	23	TRAPPC12	JHU12719.P133B08	432	537	39	115	172	393	2.453	11.0769	10.8067	A+6SD=5.08
18	13	8	TRGC1	JHU16241.P170E01	233	327	36	89	135	197	1.763	6.47222	6.33709	A+6SD=5.08
18	14	8	TRGC1	JHU16241.P170E01	265	350	37	97	151	228	1.675	7.16216	7.02703	A+6SD=5.08
14	57	18	TRIM65	JHU15280.P160E07	428	514	37	90	128	391	3.313	11.5676	11.4054	A+6SD=5.08
14	58	18	TRIM65	JHU15280.P160E07	437	514	37	97	145	400	2.876	11.8108	11.6486	A+6SD=5.08
9	46	6	TSNAXIP1	JHU10643.P111G05	309	387	36	101	157	273	1.822	8.58333	8.34009	A+6SD=5.08
9	45	6	TSNAXIP1	JHU10643.P111G05	318	408	36	96	147	282	2.122	8.83333	8.59009	A+6SD=5.08
4	19	21	TSR2	JHU01530.P016B03	351	425	48	126	174	303	1.718	7.3125	6.70274	A+6SD=5.08
4	20	21	TSR2	JHU01530.P016B03	400	472	46	129	173	354	1.983	8.69565	8.0859	A+6SD=5.08
3	38	20	TSTA3	JHU02388.P025C03	332	448	41	110	149	291	2.268	8.09756	7.56565	A+6SD=5.08
3	37	20	TSTA3	JHU02388.P025C03	316	430	39	107	154	277	2.097	8.10256	7.57065	A+6SD=5.08
14	54	28	TTC1	JHU14894.P156E12	290	402	39	106	168	251	1.762	7.4359	7.27374	A+6SD=5.08
14	53	28	TTC1	JHU14894.P156E12	416	459	38	107	166	378	2.12	10.9474	10.7852	A+6SD=5.08
12	41	4	TUBA8	JHU10263.P107A11	218	308	38	108	156	180	1.282	5.73684	5.33144	A+6SD=5.08
12	42	4	TUBA8	JHU10263.P107A11	240	319	39	110	163	201	1.282	6.15385	5.74844	A+6SD=5.08
22	9	30	TXLNB	JHU17404.P208E06	264	377	38	90	127	226	2.26	6.94737	6.89181	A+6SD=5.08
22	10	30	TXLNB	JHU17404.P208E06	297	401	39	98	136	258	2.228	7.61538	7.55983	A+6SD=5.08
7	27	15	TXNDC11_frag	JHU05463.P057D06	227	346	37	95	137	190	1.832	6.13514	5.87872	A+6SD=5.08
7	28	15	TXNDC11_frag	JHU05463.P057D06	247	411	38	103	153	209	2.013	6.5	6.24359	A+6SD=5.08
22	20	12	TXNDC2	JHU18604.P213E02	1588	1732	36	95	155	1552	10.561	44.1111	44.0556	A+6SD=5.08
22	19	12	TXNDC2	JHU18604.P213E02	1696	1839	37	95	143	1659	12.196	45.8378	45.7823	A+6SD=5.08
13	50	27	TYMP	JHU14640.P154H04	359	510	36	93	143	323	2.916	9.97222	9.85458	A+6SD=5.08
13	49	27	TYMP	JHU14640.P154H04	390	505	36	105	164	354	2.439	10.8333	10.7157	A+6SD=5.08
10	20	19	UBA2	JHU09094.P095F03	484	566	37	99	143	447	3.266	13.0811	12.8649	A+6SD=5.08
10	19	19	UBA2	JHU09094.P095F03	544	652	36	93	140	508	3.993	15.1111	14.8949	A+6SD=5.08
1	59	20	UBA5	JHU03542.P037G11	546	757	36	104	154	510	4.24	15.1667	14.7051	A+6SD=5.08
1	60	20	UBA5	JHU03542.P037G11	587	732	36	101	150	551	4.207	16.3056	15.844	A+6SD=5.08
10	14	24	UBA7	JHU08728.P091E04	399	488	37	96	145	362	2.703	10.7838	10.5676	A+6SD=5.08
10	13	24	UBA7	JHU08728.P091E04	446	568	38	100	149	408	3.141	11.7368	11.5206	A+6SD=5.08
19	23	29	UBAP2	JHU29111.P174D10	395	537	39	103	154	356	2.818	10.1282	9.99307	A+6SD=5.08
19	24	29	UBAP2	JHU29111.P174D10	442	518	39	103	155	403	2.677	11.3333	11.1982	A+6SD=5.08
4	42	8	UBE2R2	JHU02491.P026A09	1005	1063	41	118	167	964	5.659	24.5122	23.9024	A+6SD=5.08
4	41	8	UBE2R2	JHU02491.P026A09	1049	1022	41	118	167	1008	5.413	25.5854	24.9756	A+6SD=5.08
5	31	7	UBE3A	JHU06140.P064H01	317	411	38	104	149	279	2.06	8.34211	8.11988	A+6SD=5.08
5	32	7	UBE3A	JHU06140.P064H01	361	474	37	106	155	324	2.374	9.75676	9.53453	A+6SD=5.08
12	18	12	UBE3A	JHU08531.P089A10	523	622	36	106	169	487	3.053	14.5278	14.1224	A+6SD=5.08
12	17	12	UBE3A	JHU08531.P089A10	588	662	36	104	161	552	3.466	16.3333	15.9279	A+6SD=5.08
16	40	7	UBL7	JHU14164.P148B05	218	324	36	102	145	182	1.531	6.05556	5.78529	A+6SD=5.08
16	39	7	UBL7	JHU14164.P148B05	232	333	35	98	146	197	1.61	6.62857	6.3583	A+6SD=5.08
9	11	3	UNC119	JHU08153.P085H11	242	371	35	94	136	207	2.037	6.91429	6.67104	A+6SD=5.08
9	12	3	UNC119	JHU08153.P085H11	274	425	35	95	142	239	2.324	7.82857	7.58533	A+6SD=5.08
3	31	21	UNC45A	JHU02301.P024D03	306	444	41	115	163	265	2.018	7.46341	6.9315	A+6SD=5.08
3	32	21	UNC45A	JHU02301.P024D03	377	470	40	111	152	337	2.362	9.425	8.89309	A+6SD=5.08
11	12	4	USH1C	JHU08441.P087C11	689	834	38	101	147	651	4.986	18.1316	17.8883	A+6SD=5.08
11	11	4	USH1C	JHU08441.P087C11	700	884	38	98	139	662	5.655	18.4211	18.1778	A+6SD=5.08
11	9	7	USH1C	JHU08441.P088D05	394	516	39	98	139	355	3.007	10.1026	9.85932	A+6SD=5.08
11	10	7	USH1C	JHU08441.P088D05	414	535	39	101	146	375	2.973	10.6154	10.3721	A+6SD=5.08
13	50	9	USP15	JHU14702.P154H01	486	613	36	93	139	450	3.741	13.5	13.3824	A+6SD=5.08
13	49	9	USP15	JHU14702.P154H01	516	611	36	95	143	480	3.608	14.3333	14.2157	A+6SD=5.08
18	40	19	USP4	JHU09017.P187F07	346	463	37	96	139	309	2.64	9.35135	9.21622	A+6SD=5.08
18	39	19	USP4	JHU09017.P187F07	409	498	36	96	147	373	2.735	11.3611	11.226	A+6SD=5.08
22	32	29	USP7	JHU17961.P222F02	208	287	39	102	145	169	1.276	5.33333	5.27778	A+6SD=5.08
22	31	29	USP7	JHU17961.P222F02	211	280	38	96	142	173	1.296	5.55263	5.49708	A+6SD=5.08
18	45	29	VAT1L	JHU06864.P190F06	284	405	39	101	144	245	2.111	7.28205	7.14692	A+6SD=5.08
18	46	29	VAT1L	JHU06864.P190F06	337	396	39	99	143	298	2.077	8.64103	8.50589	A+6SD=5.08
7	48	24	VCY	JHU06803.P071C12	714	847	39	113	163	675	4.503	18.3077	18.0513	A+6SD=5.08
7	47	24	VCY	JHU06803.P071C12	850	942	39	112	166	811	5	21.7949	21.5385	A+6SD=5.08
3	43	14	VDAC1	JHU02868.P030C02	3416	3630	42	123	165	3374	21.255	81.3333	80.8014	A+6SD=5.08
3	44	14	VDAC1	JHU02868.P030C02	3718	3596	44	126	174	3674	19.943	84.5	83.9681	A+6SD=5.08
12	3	27	VRK2	JHU15471.P082B08	393	534	41	120	172	352	2.407	9.58537	9.17996	A+6SD=5.08
12	4	27	VRK2	JHU15471.P082B08	422	590	39	112	159	383	3.006	10.8205	10.4151	A+6SD=5.08
18	45	11	VWA5A	JHU11757.P191F06	195	300	37	103	159	158	1.239	5.27027	5.13514	A+6SD=5.08
18	46	11	VWA5A	JHU11757.P191F06	215	312	37	103	160	178	1.306	5.81081	5.67568	A+6SD=5.08
19	50	4	VWA8	JHU19205.P195C03	844	953	39	110	163	805	5.172	21.641	21.5059	A+6SD=5.08
19	49	4	VWA8	JHU19205.P195C03	847	937	38	106	168	809	4.946	22.2895	22.1543	A+6SD=5.08
1	49	9	WAS	JHU03263.P034H01	311	392	37	106	170	274	1.682	8.40541	7.94387	A+6SD=5.08
1	50	9	WAS	JHU03263.P034H01	378	451	37	120	510	341	0.649	10.2162	9.75468	A+6SD=5.08
5	33	12	WASF2	JHU05846.P061G06	380	532	37	98	144	343	3.014	10.2703	10.048	A+6SD=5.08
5	34	12	WASF2	JHU05846.P061G06	429	551	36	101	156	393	2.885	11.9167	11.6944	A+6SD=5.08
5	57	31	WDR54	JHU07386.P080H08	2842	2776	37	101	143	2805	18.706	76.8108	76.5886	A+6SD=5.08
5	58	31	WDR54	JHU07386.P080H08	3008	2897	36	98	139	2972	20.137	83.5556	83.3333	A+6SD=5.08
12	37	27	WDR55	JHU10168.P106B04	372	501	44	129	181	328	2.055	8.45455	8.04914	A+6SD=5.08
12	38	27	WDR55	JHU10168.P106B04	409	520	43	128	191	366	2.052	9.51163	9.10622	A+6SD=5.08
6	23	30	WRAP53	JHU05372.P056E10	399	521	53	135	187	346	2.064	7.5283	7.2701	A+6SD=5.08
6	24	30	WRAP53	JHU05372.P056E10	410	499	45	130	187	365	1.973	9.11111	8.85291	A+6SD=5.08
13	17	15	WWP1	JHU12347.P129H10	199	330	35	91	135	164	1.77	5.68571	5.56807	A+6SD=5.08
13	18	15	WWP1	JHU12347.P129H10	213	334	34	89	139	179	1.763	6.26471	6.14706	A+6SD=5.08
7	16	7	WWP2	JHU04987.P052D05	217	324	39	112	159	178	1.333	5.5641	5.30769	A+6SD=5.08
7	15	7	WWP2	JHU04987.P052D05	235	326	39	109	156	196	1.391	6.02564	5.76923	A+6SD=5.08
11	25	13	XAGE3	JHU09595.P100D02	303	395	38	101	152	265	1.934	7.97368	7.73044	A+6SD=5.08
11	26	13	XAGE3	JHU09595.P100D02	345	422	36	103	173	309	1.844	9.58333	9.34009	A+6SD=5.08
17	38	1	XPA	JHU09882.P187H01	468	600	36	97	144	432	3.493	13	12.8857	A+6SD=5.08
17	37	1	XPA	JHU09882.P187H01	541	633	36	96	143	505	3.755	15.0278	14.9135	A+6SD=5.08
20	39	4	XRCC4	JHU03452.P187A07	2457	2499	39	109	150	2418	15.933	63	62.7368	A+6SD=5.08
20	40	4	XRCC4	JHU03452.P187A07	2588	2565	37	101	146	2551	16.877	69.9459	69.6828	A+6SD=5.08
4	44	6	YKT6	JHU02973.P031A01	310	408	39	116	164	271	1.78	7.94872	7.33896	A+6SD=5.08
4	43	6	YKT6	JHU02973.P031A01	327	429	41	118	165	286	1.885	7.97561	7.36585	A+6SD=5.08
11	12	9	ZADH2	JHU08252.P086D09	454	568	37	93	140	417	3.393	12.2703	12.027	A+6SD=5.08
11	11	9	ZADH2	JHU08252.P086D09	473	593	37	93	140	436	3.571	12.7838	12.5405	A+6SD=5.08
2	45	14	ZCCHC7	JHU02874.P030E06	246	367	40	247	1185	206	0.101	6.15	5.63718	A+6SD=5.08
2	46	14	ZCCHC7	JHU02874.P030E06	248	327	39	106	154	209	1.435	6.35897	5.84615	A+6SD=5.08
2	43	22	ZNF23	JHU02877.P030E03	306	449	43	128	186	263	1.726	7.11628	6.60346	A+6SD=5.08
2	44	22	ZNF23	JHU02877.P030E03	398	453	43	118	169	355	1.982	9.25581	8.74299	A+6SD=5.08
18	23	15	ZNF254	JHU15476.P173F10	402	542	36	96	153	366	2.915	11.1667	11.0315	A+6SD=5.08
18	24	15	ZNF254	JHU15476.P173F10	465	571	36	91	141	429	3.404	12.9167	12.7815	A+6SD=5.08
4	43	19	ZNF330	JHU02976.P031B03	382	530	41	115	156	341	2.66	9.31707	8.70732	A+6SD=5.08
4	44	19	ZNF330	JHU02976.P031B03	439	605	43	121	167	396	2.898	10.2093	9.59955	A+6SD=5.08
10	1	31	ZNF333	JHU08062.P084F04	310	473	39	102	142	271	2.613	7.94872	7.7325	A+6SD=5.08
10	2	31	ZNF333	JHU08062.P084F04	332	470	39	98	133	293	2.797	8.51282	8.2966	A+6SD=5.08
7	30	8	ZNF358	JHU05563.P058C09	219	321	39	106	158	180	1.361	5.61538	5.35897	A+6SD=5.08
7	29	8	ZNF358	JHU05563.P058C09	221	321	38	104	152	183	1.428	5.81579	5.55938	A+6SD=5.08
10	37	12	ZNF428	JHU10075.P105E02	436	539	38	110	171	398	2.509	11.4737	11.2575	A+6SD=5.08
10	38	12	ZNF428	JHU10075.P105E02	445	519	37	109	171	408	2.398	12.027	11.8108	A+6SD=5.08
16	13	29	ZNF428	JHU12441.P130B02	433	542	41	115	190	392	2.247	10.561	10.2907	A+6SD=5.08
16	14	29	ZNF428	JHU12441.P130B02	458	540	42	122	173	416	2.416	10.9048	10.6345	A+6SD=5.08
22	6	26	ZNF696	JHU17111.P201E12	1225	1296	38	103	166	1187	7.187	32.2368	32.1813	A+6SD=5.08
22	5	26	ZNF696	JHU17111.P201E12	1228	1320	37	99	160	1191	7.631	33.1892	33.1336	A+6SD=5.08
17	34	25	ZNF746	JHU29101.P183H08	383	494	37	107	164	346	2.36	10.3514	10.2371	A+6SD=5.08
17	33	25	ZNF746	JHU29101.P183H08	418	471	36	92	147	382	2.578	11.6111	11.4968	A+6SD=5.08
11	14	10	ZPR1	JHU08829.P092C01	428	479	38	100	137	390	2.766	11.2632	11.0199	A+6SD=5.08
11	13	10	ZPR1	JHU08829.P092C01	440	527	38	98	139	402	3.086	11.5789	11.3357	A+6SD=5.08

## Sheet: A2
Microarray				Microarray
Block	Row	Column	Gene Name	ID	F635 Median	F635 Mean	B635 Median	B635 Mean	B635 SD	F635 Median - B635 Median	SNR 635	I	Î	Cutoff：A+6SD
20	37	23	A0jns7	JHU19895.P185B04	508	646	41	119	166	467	3.175	12.3902	12.0745	A+6SD=5.76
20	38	23	A0jns7	JHU19895.P185B04	595	676	43	121	175	552	3.171	13.8372	13.5214	A+6SD=5.76
5	43	23	AAGAB	JHU06550.P069H04	478	623	37	98	141	441	3.723	12.9189	12.4785	A+6SD=5.76
5	44	23	AAGAB	JHU06550.P069H04	444	569	38	108	160	406	2.881	11.6842	11.2438	A+6SD=5.76
18	19	12	AAMP	JHU16389.P173E02	290	370	37	92	138	253	2.014	7.83784	7.65835	A+6SD=5.76
18	20	12	AAMP	JHU16389.P173E02	332	403	37	98	151	295	2.02	8.97297	8.79349	A+6SD=5.76
12	23	27	AARSD1	JHU08928.P094B12	484	587	45	126	167	439	2.76	10.7556	10.218	A+6SD=5.76
12	24	27	AARSD1	JHU08928.P094B12	535	573	45	126	170	490	2.629	11.8889	11.3514	A+6SD=5.76
19	31	1	ABCA2	JHU19766.P183D01	759	871	39	99	139	720	5.554	19.4615	19.2773	A+6SD=5.76
19	32	1	ABCA2	JHU19766.P183D01	671	848	39	100	142	632	5.268	17.2051	17.0209	A+6SD=5.76
11	17	23	ABHD4	JHU08449.P089D12	365	455	39	107	154	326	2.26	9.35897	8.99055	A+6SD=5.76
11	18	23	ABHD4	JHU08449.P089D12	301	418	42	117	164	259	1.835	7.16667	6.79825	A+6SD=5.76
2	7	28	ABI1	JHU00289.P008E04	544	649	50	213	699	494	0.624	10.88	10.1706	A+6SD=5.76
2	8	28	ABI1	JHU00289.P008E04	502	679	50	128	162	452	3.401	10.04	9.33057	A+6SD=5.76
3	1	28	ABI1	JHU00289.P004C04	484	641	49	131	174	435	2.931	9.87755	9.23612	A+6SD=5.76
3	2	28	ABI1	JHU00289.P004C04	553	622	49	131	178	504	2.758	11.2857	10.6443	A+6SD=5.76
2	47	27	ACBD6	JHU02785.P030F12	1348	1406	42	119	164	1306	7.848	32.0952	31.3858	A+6SD=5.76
2	48	27	ACBD6	JHU02785.P030F12	1304	1399	43	122	172	1261	7.424	30.3256	29.6162	A+6SD=5.76
14	7	20	ACOT7	JHU11903.P125E03	355	424	37	93	135	318	2.452	9.59459	9.35135	A+6SD=5.76
14	8	20	ACOT7	JHU11903.P125E03	335	395	36	94	140	299	2.15	9.30556	9.06231	A+6SD=5.76
9	11	24	ACSBG1	JHU08259.P087G12	423	542	36	97	144	387	3.09	11.75	11.3889	A+6SD=5.76
9	12	24	ACSBG1	JHU08259.P087G12	413	523	36	97	142	377	3	11.4722	11.1111	A+6SD=5.76
14	3	4	ACSL4	JHU11713.P123E07	350	430	38	113	164	312	1.933	9.21053	8.96728	A+6SD=5.76
14	4	4	ACSL4	JHU11713.P123E07	315	420	37	102	150	278	2.12	8.51351	8.27027	A+6SD=5.76
14	27	1	ADD1	JHU13212.P139F05	303	385	36	96	147	267	1.966	8.41667	8.17342	A+6SD=5.76
14	28	1	ADD1	JHU13212.P139F05	354	424	37	94	146	317	2.26	9.56757	9.32432	A+6SD=5.76
12	13	11	AFAP1L2	JHU08646.P091B02	748	863	38	106	150	710	5.047	19.6842	19.1467	A+6SD=5.76
12	14	11	AFAP1L2	JHU08646.P091B02	832	875	38	109	154	794	4.974	21.8947	21.3572	A+6SD=5.76
2	49	17	AHNAK	JHU03169.P034F03	402	508	45	127	177	357	2.153	8.93333	8.2239	A+6SD=5.76
2	50	17	AHNAK	JHU03169.P034F03	427	543	41	115	152	386	2.816	10.4146	9.7052	A+6SD=5.76
2	3	5	AK6	JHU00087.P001F05	469	544	43	125	186	426	2.253	10.907	10.1975	A+6SD=5.76
2	4	5	AK6	JHU00087.P001F05	487	542	42	127	181	445	2.293	11.5952	10.8858	A+6SD=5.76
5	57	25	AK7	JHU07490.P079H08	445	609	44	123	201	401	2.418	10.1136	9.67319	A+6SD=5.76
5	58	25	AK7	JHU07490.P079H08	449	593	46	128	200	403	2.325	9.76087	9.32043	A+6SD=5.76
19	57	32	AKAP8L	JHU19450.P198C08	238	330	38	105	150	200	1.5	6.26316	6.07895	A+6SD=5.76
19	58	32	AKAP8L	JHU19450.P198C08	238	348	38	101	150	200	1.647	6.26316	6.07895	A+6SD=5.76
23	17	26	AKAP8L	JHU18151.P209C12	305	387	37	99	151	268	1.907	8.24324	8.16216	A+6SD=5.76
23	18	26	AKAP8L	JHU18151.P209C12	302	385	37	93	157	265	1.86	8.16216	8.08108	A+6SD=5.76
1	51	2	AKNAD1	JHU03083.P033G05	998	1166	61	170	260	937	3.831	16.3607	15.694	A+6SD=5.76
1	52	2	AKNAD1	JHU03083.P033G05	895	1005	44	124	169	851	5.213	20.3409	19.6742	A+6SD=5.76
3	37	6	AKR1B1	JHU02500.P027C01	450	565	40	113	159	410	2.843	11.25	10.6086	A+6SD=5.76
3	38	6	AKR1B1	JHU02500.P027C01	425	503	40	109	155	385	2.542	10.625	9.98357	A+6SD=5.76
4	49	22	AKR1C1	JHU03170.P034A03	475	555	41	120	167	434	2.605	11.5854	10.8407	A+6SD=5.76
4	50	22	AKR1C1	JHU03170.P034A03	538	633	45	123	175	493	2.914	11.9556	11.2109	A+6SD=5.76
17	27	22	ALDH1L1	JHU08161.P178G07	310	420	37	99	146	273	2.199	8.37838	8.21835	A+6SD=5.76
17	28	22	ALDH1L1	JHU08161.P178G07	334	409	37	94	138	297	2.283	9.02703	8.867	A+6SD=5.76
3	43	16	ALDOC	JHU02884.P031C02	1061	1126	40	107	147	1021	6.932	26.525	25.8836	A+6SD=5.76
3	44	16	ALDOC	JHU02884.P031C02	1078	1143	40	116	166	1038	6.187	26.95	26.3086	A+6SD=5.76
1	55	15	ANAPC15	JHU03470.P037H02	1219	1214	40	111	152	1179	7.257	30.475	29.8083	A+6SD=5.76
1	56	15	ANAPC15	JHU03470.P037H02	1352	1329	42	121	184	1310	6.565	32.1905	31.5238	A+6SD=5.76
14	27	13	ANAPC2	JHU13310.P140F06	619	702	37	96	142	582	4.268	16.7297	16.4865	A+6SD=5.76
14	28	13	ANAPC2	JHU13310.P140F06	597	699	37	101	147	560	4.068	16.1351	15.8919	A+6SD=5.76
11	19	17	ANKHD1	JHU08930.P094D03	434	590	40	129	257	394	1.794	10.85	10.4816	A+6SD=5.76
11	20	17	ANKHD1	JHU08930.P094D03	484	623	43	128	197	441	2.513	11.2558	10.8874	A+6SD=5.76
16	15	28	ANKHD1	JHU12543.P132A08	498	560	44	124	173	454	2.52	11.3182	10.9682	A+6SD=5.76
16	16	28	ANKHD1	JHU12543.P132A08	518	591	43	123	223	475	2.099	12.0465	11.6965	A+6SD=5.76
4	31	19	ANP32A	JHU02115.P023B03	469	560	41	115	159	428	2.799	11.439	10.6943	A+6SD=5.76
4	32	19	ANP32A	JHU02115.P023B03	557	645	44	123	170	513	3.071	12.6591	11.9144	A+6SD=5.76
18	27	5	ANXA6	JHU03948.P177F05	838	956	38	106	155	800	5.484	22.0526	21.8731	A+6SD=5.76
18	28	5	ANXA6	JHU03948.P177F05	807	867	39	100	145	768	5.29	20.6923	20.5128	A+6SD=5.76
14	13	31	ANXA9	JHU12544.P132F04	375	456	39	101	144	336	2.465	9.61538	9.37214	A+6SD=5.76
14	14	31	ANXA9	JHU12544.P132F04	381	488	38	97	144	343	2.715	10.0263	9.78307	A+6SD=5.76
4	13	11	AP1AR	JHU00980.P011B02	666	803	45	124	170	621	3.994	14.8	14.0553	A+6SD=5.76
4	14	11	AP1AR	JHU00980.P011B02	546	695	47	128	183	499	3.098	11.617	10.8723	A+6SD=5.76
15	21	16	AP3S1	JHU12829.P135C06	376	548	37	96	145	339	3.117	10.1622	9.92532	A+6SD=5.76
15	22	16	AP3S1	JHU12829.P135C06	280	397	39	109	167	241	1.725	7.17949	6.94265	A+6SD=5.76
23	31	31	APBA1	JHU18056.P224D04	378	449	39	110	162	339	2.093	9.69231	9.61123	A+6SD=5.76
23	32	31	APBA1	JHU18056.P224D04	301	419	37	103	153	264	2.065	8.13514	8.05405	A+6SD=5.76
18	25	9	APIP	JHU07301.P178F01	247	361	37	92	137	210	1.964	6.67568	6.49619	A+6SD=5.76
18	26	9	APIP	JHU07301.P178F01	247	321	37	92	134	210	1.709	6.67568	6.49619	A+6SD=5.76
11	25	15	APPL2	JHU09225.P097D02	1680	1723	45	133	194	1635	8.196	37.3333	36.9649	A+6SD=5.76
11	26	15	APPL2	JHU09225.P097D02	1712	1721	47	149	229	1665	6.865	36.4255	36.0571	A+6SD=5.76
16	31	14	ARFGAP1	JHU13507.P142A02	334	459	39	111	156	295	2.231	8.5641	8.2141	A+6SD=5.76
16	32	14	ARFGAP1	JHU13507.P142A02	370	464	37	108	155	333	2.297	10	9.65	A+6SD=5.76
3	25	19	ARG1	JHU01738.P019D03	510	610	44	121	167	466	2.928	11.5909	10.9495	A+6SD=5.76
3	26	19	ARG1	JHU01738.P019D03	501	625	45	117	161	456	3.155	11.1333	10.4919	A+6SD=5.76
15	59	24	ARL2BP	JHU15098.P159C12	377	472	39	103	154	338	2.396	9.66667	9.42982	A+6SD=5.76
15	60	24	ARL2BP	JHU15098.P159C12	424	508	38	103	149	386	2.718	11.1579	10.9211	A+6SD=5.76
13	29	7	ARPC3	JHU13313.P140H09	289	390	35	99	145	254	2.007	8.25714	8.05714	A+6SD=5.76
13	30	7	ARPC3	JHU13313.P140H09	288	396	35	90	147	253	2.082	8.22857	8.02857	A+6SD=5.76
14	49	29	ASAP2	JHU14635.P154F02	1743	1871	38	98	141	1705	12.574	45.8684	45.6252	A+6SD=5.76
14	50	29	ASAP2	JHU14635.P154F02	1722	1837	39	97	132	1683	13.182	44.1538	43.9106	A+6SD=5.76
9	15	22	ASMTL	JHU08546.P090G07	341	434	38	108	150	303	2.173	8.97368	8.61257	A+6SD=5.76
9	16	22	ASMTL	JHU08546.P090G07	348	449	36	103	147	312	2.354	9.66667	9.30556	A+6SD=5.76
13	25	32	ASNA1	JHU13116.P138G04	738	867	36	94	136	702	5.684	20.5	20.3	A+6SD=5.76
13	26	32	ASNA1	JHU13116.P138G04	791	850	36	88	129	755	5.907	21.9722	21.7722	A+6SD=5.76
2	33	15	ASS1	JHU01924.P021F06	324	433	40	113	161	284	1.988	8.1	7.39057	A+6SD=5.76
2	34	15	ASS1	JHU01924.P021F06	278	395	40	120	172	238	1.599	6.95	6.24057	A+6SD=5.76
11	7	31	ATCAY	JHU08359.P088D04	1615	1712	38	109	190	1577	8.437	42.5	42.1316	A+6SD=5.76
11	8	31	ATCAY	JHU08359.P088D04	1453	1527	39	106	177	1414	8.028	37.2564	36.888	A+6SD=5.76
1	57	7	ATF6	JHU03751.P040H05	675	866	42	121	172	633	4.331	16.0714	15.4048	A+6SD=5.76
1	58	7	ATF6	JHU03751.P040H05	773	928	39	115	168	734	4.839	19.8205	19.1538	A+6SD=5.76
10	21	12	ATP1A3	JHU08835.P093E06	1812	1859	39	115	183	1773	9.53	46.4615	46.0848	A+6SD=5.76
10	22	12	ATP1A3	JHU08835.P093E06	1812	1732	39	115	163	1773	9.92	46.4615	46.0848	A+6SD=5.76
8	21	32	ATXN3	JHU05092.P054A08	2219	2182	44	117	161	2175	12.826	50.4318	49.9318	A+6SD=5.76
8	22	32	ATXN3	JHU05092.P054A08	1767	1936	45	123	168	1722	10.792	39.2667	38.7667	A+6SD=5.76
17	43	12	BABAM1	JHU02539.P189G02	344	437	36	98	148	308	2.291	9.55556	9.39553	A+6SD=5.76
17	44	12	BABAM1	JHU02539.P189G02	401	465	35	95	147	366	2.517	11.4571	11.2971	A+6SD=5.76
20	35	13	BACH1	JHU19795.P184B10	2591	2652	39	116	180	2552	14.089	66.4359	66.1201	A+6SD=5.76
20	36	13	BACH1	JHU19795.P184B10	2523	2376	40	121	191	2483	11.806	63.075	62.7592	A+6SD=5.76
3	55	15	BAG6	JHU03468.P037D02	491	621	41	118	177	450	2.842	11.9756	11.3342	A+6SD=5.76
3	56	15	BAG6	JHU03468.P037D02	481	635	41	120	167	440	3.084	11.7317	11.0903	A+6SD=5.76
10	15	6	BAP1	JHU08650.P091E05	263	360	37	104	157	226	1.631	7.10811	6.73142	A+6SD=5.76
10	16	6	BAP1	JHU08650.P091E05	242	350	36	97	145	206	1.745	6.72222	6.34553	A+6SD=5.76
24	17	13	BASP1	JHU18435.P212B10	290	386	37	112	160	253	1.713	7.83784	7.73257	A+6SD=5.76
24	18	13	BASP1	JHU18435.P212B10	257	383	36	103	152	221	1.842	7.13889	7.03363	A+6SD=5.76
20	5	27	BC031259.1_frag	JHU15432.P162B12	1427	1527	47	129	172	1380	8.128	30.3617	30.0459	A+6SD=5.76
20	6	27	BC031259.1_frag	JHU15432.P162B12	1393	1541	49	128	165	1344	8.564	28.4286	28.1128	A+6SD=5.76
12	19	12	BC034142.1_frag	JHU08869.P093A02	742	861	39	114	167	703	4.473	19.0256	18.4881	A+6SD=5.76
12	20	12	BC034142.1_frag	JHU08869.P093A02	772	882	36	99	143	736	5.476	21.4444	20.9069	A+6SD=5.76
15	45	15	BC035666_frag	JHU14203.P149D06	479	574	39	105	141	440	3.326	12.2821	12.0452	A+6SD=5.76
15	46	15	BC035666_frag	JHU14203.P149D06	500	615	40	110	149	460	3.389	12.5	12.2632	A+6SD=5.76
5	39	31	BC054893.1_frag	JHU06467.P068H08	6306	6313	39	109	164	6267	37.829	161.692	161.252	A+6SD=5.76
5	40	31	BC054893.1_frag	JHU06467.P068H08	5829	6083	37	105	148	5792	40.392	157.541	157.1	A+6SD=5.76
17	17	25	BC063682.1_frag	JHU16278.P171H12	965	1082	36	105	182	929	5.368	26.8056	26.6455	A+6SD=5.76
17	18	25	BC063682.1_frag	JHU16278.P171H12	1153	1379	36	97	169	1117	7.586	32.0278	31.8677	A+6SD=5.76
18	35	30	BC070062.1_frag	JHU19845.P184E10	1391	1573	40	107	158	1351	9.278	34.775	34.5955	A+6SD=5.76
18	36	30	BC070062.1_frag	JHU19845.P184E10	1459	1626	40	103	147	1419	10.361	36.475	36.2955	A+6SD=5.76
20	1	20	BC070352.1_frag	JHU15330.P161A03	1622	1688	49	128	176	1573	8.864	33.102	32.7863	A+6SD=5.76
20	2	20	BC070352.1_frag	JHU15330.P161A03	1755	1722	46	130	190	1709	8.379	38.1522	37.8364	A+6SD=5.76
18	1	2	BC071784_frag	JHU15367.P161E01	270	381	38	103	154	232	1.805	7.10526	6.92578	A+6SD=5.76
18	2	2	BC071784_frag	JHU15367.P161E01	255	369	38	103	155	217	1.716	6.71053	6.53104	A+6SD=5.76
18	15	1	BC073937.1_frag	JHU16292.P171F05	310	419	37	106	170	273	1.841	8.37838	8.19889	A+6SD=5.76
18	16	1	BC073937.1_frag	JHU16292.P171F05	250	363	37	101	150	213	1.747	6.75676	6.57727	A+6SD=5.76
17	11	31	BC089413	JHU16001.P168H12	1981	2128	36	95	146	1945	13.925	55.0278	54.8677	A+6SD=5.76
17	12	31	BC089413	JHU16001.P168H12	2191	2218	37	101	154	2154	13.747	59.2162	59.0562	A+6SD=5.76
18	11	10	BC089418	JHU16002.P168E09	15871	14269	37	95	144	15834	98.431	428.946	428.766	A+6SD=5.76
18	12	10	BC089418	JHU16002.P168E09	15554	14423	37	98	147	15517	97.449	420.378	420.199	A+6SD=5.76
15	1	7	BCAT1	JHU11812.P124D01	2928	2810	39	103	155	2889	17.465	75.0769	74.8401	A+6SD=5.76
15	2	7	BCAT1	JHU11812.P124D01	2881	2886	39	102	152	2842	18.316	73.8718	73.635	A+6SD=5.76
6	43	21	BCL10	JHU06828.P072F03	279	439	38	109	164	241	2.012	7.34211	7.00877	A+6SD=5.76
6	44	21	BCL10	JHU06828.P072F03	351	470	38	108	236	313	1.534	9.23684	8.90351	A+6SD=5.76
16	33	3	BCL7A	JHU13409.P141B07	290	368	37	223	1858	253	0.078	7.83784	7.48784	A+6SD=5.76
16	34	3	BCL7A	JHU13409.P141B07	307	389	37	97	146	270	2	8.2973	7.9473	A+6SD=5.76
19	43	26	BCL7C	JHU01453.P189C04	310	413	37	106	163	273	1.883	8.37838	8.19417	A+6SD=5.76
19	44	26	BCL7C	JHU01453.P189C04	271	409	37	101	150	234	2.053	7.32432	7.14011	A+6SD=5.76
12	17	8	BEGAIN	JHU08593.P090A09	477	597	42	117	162	435	2.963	11.3571	10.8196	A+6SD=5.76
12	18	8	BEGAIN	JHU08593.P090A09	474	593	42	118	169	432	2.811	11.2857	10.7482	A+6SD=5.76
12	51	6	BEX5	JHU10997.P115A05	470	604	37	104	151	433	3.311	12.7027	12.1652	A+6SD=5.76
12	52	6	BEX5	JHU10997.P115A05	399	519	39	113	159	360	2.553	10.2308	9.69325	A+6SD=5.76
14	17	10	BRAT1	JHU12557.P132E09	895	1015	37	96	147	858	6.252	24.1892	23.9459	A+6SD=5.76
14	18	10	BRAT1	JHU12557.P132E09	791	909	36	93	146	755	5.589	21.9722	21.729	A+6SD=5.76
7	47	12	BRD9	JHU06530.P069C10	454	574	38	106	159	416	2.943	11.9474	11.5974	A+6SD=5.76
7	48	12	BRD9	JHU06530.P069C10	442	632	38	102	148	404	3.581	11.6316	11.2816	A+6SD=5.76
3	27	27	C11orf16	JHU01640.P018D08	302	410	41	117	167	261	1.754	7.36585	6.72443	A+6SD=5.76
3	28	27	C11orf16	JHU01640.P018D08	273	480	40	123	182	233	1.962	6.825	6.18357	A+6SD=5.76
6	19	28	C11orf73	JHU05288.P056E04	380	550	42	117	168	338	2.577	9.04762	8.71429	A+6SD=5.76
6	20	28	C11orf73	JHU05288.P056E04	376	538	40	115	168	336	2.518	9.4	9.06667	A+6SD=5.76
2	15	17	C18orf25	JHU00881.P010F07	348	529	44	126	177	304	2.277	7.90909	7.19966	A+6SD=5.76
2	16	17	C18orf25	JHU00881.P010F07	487	576	46	124	167	441	2.707	10.587	9.87753	A+6SD=5.76
3	39	3	C19orf57	JHU02314.P025D07	515	677	40	105	143	475	4	12.875	12.2336	A+6SD=5.76
3	40	3	C19orf57	JHU02314.P025D07	502	696	40	106	145	462	4.069	12.55	11.9086	A+6SD=5.76
15	55	8	C1orf186	JHU15012.P158C01	241	379	37	98	143	204	1.965	6.51351	6.27667	A+6SD=5.76
15	56	8	C1orf186	JHU15012.P158C01	264	409	38	96	135	226	2.319	6.94737	6.71053	A+6SD=5.76
4	25	2	C1orf21	JHU01553.P017A01	616	754	45	123	172	571	3.669	13.6889	12.9442	A+6SD=5.76
4	26	2	C1orf21	JHU01553.P017A01	633	767	52	133	182	581	3.484	12.1731	11.4284	A+6SD=5.76
13	31	23	C1orf94	JHU13411.P141H04	997	1157	37	101	172	960	6.14	26.9459	26.7459	A+6SD=5.76
13	32	23	C1orf94	JHU13411.P141H04	980	1115	37	102	153	943	6.621	26.4865	26.2865	A+6SD=5.76
16	19	20	C1orf94	JHU12642.P133A03	360	476	39	109	154	321	2.383	9.23077	8.88077	A+6SD=5.76
16	20	20	C1orf94	JHU12642.P133A03	449	544	40	111	160	409	2.706	11.225	10.875	A+6SD=5.76
14	19	17	C1QBP	JHU12740.P134F03	258	366	38	105	150	220	1.74	6.78947	6.54623	A+6SD=5.76
14	20	17	C1QBP	JHU12740.P134F03	298	396	37	95	133	261	2.263	8.05405	7.81081	A+6SD=5.76
7	41	7	C1QTNF2	JHU06447.P068D09	1812	1816	40	110	149	1772	11.45	45.3	44.95	A+6SD=5.76
7	42	7	C1QTNF2	JHU06447.P068D09	1878	1905	39	114	167	1839	10.725	48.1538	47.8038	A+6SD=5.76
8	25	24	C4orf19	JHU05577.P059A04	378	498	39	112	155	339	2.49	9.69231	9.19231	A+6SD=5.76
8	26	24	C4orf19	JHU05577.P059A04	351	423	40	119	167	311	1.82	8.775	8.275	A+6SD=5.76
7	5	32	C8orf59	JHU03958.P042C12	351	466	41	116	156	310	2.244	8.56098	8.21098	A+6SD=5.76
7	6	32	C8orf59	JHU03958.P042C12	331	458	39	108	151	292	2.318	8.48718	8.13718	A+6SD=5.76
2	37	8	C9orf16	JHU02418.P026E01	672	739	40	114	159	632	3.931	16.8	16.0906	A+6SD=5.76
2	38	8	C9orf16	JHU02418.P026E01	596	661	39	109	149	557	3.705	15.2821	14.5726	A+6SD=5.76
13	35	5	CAAP1	JHU13413.P141H09	219	316	35	97	147	184	1.49	6.25714	6.05714	A+6SD=5.76
13	36	5	CAAP1	JHU13413.P141H09	240	334	35	92	136	205	1.779	6.85714	6.65714	A+6SD=5.76
9	15	11	CABP4	JHU08653.P091H06	272	391	38	103	152	234	1.895	7.15789	6.79678	A+6SD=5.76
9	16	11	CABP4	JHU08653.P091H06	260	353	36	104	156	224	1.596	7.22222	6.86111	A+6SD=5.76
2	33	28	CALCOCO2	JHU02219.P024E08	636	796	42	111	155	594	4.419	15.1429	14.4334	A+6SD=5.76
2	34	28	CALCOCO2	JHU02219.P024E08	638	803	42	112	157	596	4.401	15.1905	14.481	A+6SD=5.76
3	51	20	CALML3	JHU03087.P033C07	1492	1579	41	115	162	1451	9.037	36.3902	35.7488	A+6SD=5.76
3	52	20	CALML3	JHU03087.P033C07	1337	1525	43	123	172	1294	8.151	31.093	30.4516	A+6SD=5.76
5	23	24	CALML5	JHU05195.P055G12	1704	1683	39	110	153	1665	10.281	43.6923	43.2519	A+6SD=5.76
5	24	24	CALML5	JHU05195.P055G12	1835	1767	38	107	152	1797	10.921	48.2895	47.849	A+6SD=5.76
10	1	12	CAMKK1	JHU07694.P081E02	867	1062	39	105	144	828	6.646	22.2308	21.8541	A+6SD=5.76
10	2	12	CAMKK1	JHU07694.P081E02	802	973	37	104	167	765	5.204	21.6757	21.299	A+6SD=5.76
12	33	21	CAMKK2	JHU09901.P104B07	337	447	40	116	168	297	1.97	8.425	7.88748	A+6SD=5.76
12	34	21	CAMKK2	JHU09901.P104B07	400	508	42	115	159	358	2.472	9.52381	8.98629	A+6SD=5.76
13	19	22	CAMKK2	JHU12742.P134G03	532	621	36	98	146	496	3.582	14.7778	14.5778	A+6SD=5.76
13	20	22	CAMKK2	JHU12742.P134G03	464	591	37	98	150	427	3.287	12.5405	12.3405	A+6SD=5.76
4	49	8	CAP1	JHU03184.P034A01	322	426	40	113	156	282	2.006	8.05	7.30532	A+6SD=5.76
4	50	8	CAP1	JHU03184.P034A01	318	418	40	116	160	278	1.888	7.95	7.20532	A+6SD=5.76
14	15	28	CAPRIN1	JHU12559.P132E08	294	457	38	98	149	256	2.409	7.73684	7.4936	A+6SD=5.76
14	16	28	CAPRIN1	JHU12559.P132E08	296	426	40	107	159	256	2.006	7.4	7.15676	A+6SD=5.76
20	17	16	CASC4	JHU16260.P171A10	280	345	42	128	187	238	1.16	6.66667	6.35088	A+6SD=5.76
20	18	16	CASC4	JHU16260.P171A10	255	341	40	111	162	215	1.42	6.375	6.05921	A+6SD=5.76
20	55	32	CASK	JHU19456.P198A04	435	494	50	132	190	385	1.905	8.7	8.38421	A+6SD=5.76
20	56	32	CASK	JHU19456.P198A04	420	491	46	123	178	374	2.067	9.13043	8.81465	A+6SD=5.76
13	53	25	CAST	JHU14730.P155H12	867	945	36	92	137	831	6.226	24.0833	23.8833	A+6SD=5.76
13	54	25	CAST	JHU14730.P155H12	693	813	36	99	152	657	4.697	19.25	19.05	A+6SD=5.76
24	23	6	CCDC117	JHU18658.P215A09	288	416	37	99	139	251	2.281	7.78378	7.67852	A+6SD=5.76
24	24	6	CCDC117	JHU18658.P215A09	269	384	37	121	458	232	0.574	7.27027	7.16501	A+6SD=5.76
9	21	16	CCDC155	JHU09052.P095G06	227	375	36	115	178	191	1.461	6.30556	5.94444	A+6SD=5.76
9	22	16	CCDC155	JHU09052.P095G06	238	336	36	111	190	202	1.184	6.61111	6.25	A+6SD=5.76
13	43	5	CCDC181	JHU14181.P149H01	241	329	37	105	180	204	1.244	6.51351	6.31351	A+6SD=5.76
13	44	5	CCDC181	JHU14181.P149H01	249	356	37	101	154	212	1.656	6.72973	6.52973	A+6SD=5.76
17	37	30	CCDC184	JHU15339.P188G02	287	404	37	102	143	250	2.112	7.75676	7.59673	A+6SD=5.76
17	38	30	CCDC184	JHU15339.P188G02	222	344	37	100	148	185	1.649	6	5.83997	A+6SD=5.76
9	39	24	CCDC40	JHU10191.P107G08	599	684	38	113	161	561	3.547	15.7632	15.402	A+6SD=5.76
9	40	24	CCDC40	JHU10191.P107G08	527	628	36	107	166	491	3.139	14.6389	14.2778	A+6SD=5.76
12	13	10	CCDC9	JHU08753.P092A01	466	595	43	117	165	423	2.897	10.8372	10.2997	A+6SD=5.76
12	14	10	CCDC9	JHU08753.P092A01	404	540	40	126	291	364	1.423	10.1	9.56248	A+6SD=5.76
8	15	30	CCDC97	JHU04911.P052A06	4373	4062	45	133	181	4328	21.707	97.1778	96.6778	A+6SD=5.76
8	16	30	CCDC97	JHU04911.P052A06	3822	3606	45	129	177	3777	19.644	84.9333	84.4333	A+6SD=5.76
9	9	11	CCND2	JHU08274.P087H06	287	371	36	108	158	251	1.665	7.97222	7.61111	A+6SD=5.76
9	10	11	CCND2	JHU08274.P087H06	252	347	40	122	175	212	1.286	6.3	5.93889	A+6SD=5.76
12	25	27	CCNDBP1	JHU09326.P098B04	357	467	45	122	163	312	2.117	7.93333	7.39581	A+6SD=5.76
12	26	27	CCNDBP1	JHU09326.P098B04	338	451	40	112	157	298	2.159	8.45	7.91248	A+6SD=5.76
11	19	32	CCT5	JHU08938.P094C04	597	723	39	109	160	558	3.838	15.3077	14.9393	A+6SD=5.76
11	20	32	CCT5	JHU08938.P094C04	604	715	38	109	164	566	3.695	15.8947	15.5263	A+6SD=5.76
9	31	26	CCT8	JHU09618.P101G04	245	348	36	103	146	209	1.678	6.80556	6.44444	A+6SD=5.76
9	32	26	CCT8	JHU09618.P101G04	241	337	37	108	155	204	1.477	6.51351	6.1524	A+6SD=5.76
9	19	4	CD99	JHU09036.P095G03	601	699	37	119	193	564	3.005	16.2432	15.8821	A+6SD=5.76
9	20	4	CD99	JHU09036.P095G03	547	647	36	110	169	511	3.178	15.1944	14.8333	A+6SD=5.76
1	31	28	CDC37	JHU02220.P024G04	904	954	40	115	165	864	5.085	22.6	21.9333	A+6SD=5.76
1	32	28	CDC37	JHU02220.P024G04	876	990	39	106	148	837	5.973	22.4615	21.7949	A+6SD=5.76
20	47	31	CDH13	JHU15105.P192B12	758	833	48	135	186	710	3.753	15.7917	15.4759	A+6SD=5.76
20	48	31	CDH13	JHU15105.P192B12	792	902	44	129	181	748	4.271	18	17.6842	A+6SD=5.76
13	33	3	CDKN2C	JHU13419.P141H07	665	773	36	94	139	629	4.885	18.4722	18.2722	A+6SD=5.76
13	34	3	CDKN2C	JHU13419.P141H07	649	719	36	94	144	613	4.34	18.0278	17.8278	A+6SD=5.76
19	27	6	CFAP36	JHU18245.P179C05	6078	5781	40	113	167	6038	33.94	151.95	151.766	A+6SD=5.76
19	28	6	CFAP36	JHU18245.P179C05	6126	6014	41	109	157	6085	37.611	149.415	149.23	A+6SD=5.76
19	27	10	CFAP36	JHU18245.P180C05	5236	4911	40	131	336	5196	14.226	130.9	130.716	A+6SD=5.76
19	28	10	CFAP36	JHU18245.P180C05	5481	5251	38	118	285	5443	18.011	144.237	144.053	A+6SD=5.76
21	13	22	CFAP36	JHU18245.P210G03	1170	1276	36	102	154	1134	7.623	32.5	32.4429	A+6SD=5.76
21	14	22	CFAP36	JHU18245.P210G03	1109	1203	36	97	145	1073	7.628	30.8056	30.7484	A+6SD=5.76
2	45	18	CGREF1	JHU02997.P032E07	337	449	41	110	148	296	2.291	8.21951	7.51008	A+6SD=5.76
2	46	18	CGREF1	JHU02997.P032E07	366	490	41	108	143	325	2.671	8.92683	8.2174	A+6SD=5.76
12	25	15	CHCHD4	JHU09244.P097B02	892	952	37	115	186	855	4.5	24.1081	23.5706	A+6SD=5.76
12	26	15	CHCHD4	JHU09244.P097B02	880	999	39	113	152	841	5.829	22.5641	22.0266	A+6SD=5.76
20	39	12	CHD4	JHU19887.P185A06	276	393	38	104	150	238	1.927	7.26316	6.94737	A+6SD=5.76
20	40	12	CHD4	JHU19887.P185A06	290	387	37	106	167	253	1.683	7.83784	7.52205	A+6SD=5.76
12	17	24	CHGA	JHU08656.P091A12	460	564	43	122	167	417	2.647	10.6977	10.1602	A+6SD=5.76
12	18	24	CHGA	JHU08656.P091A12	453	590	42	129	177	411	2.605	10.7857	10.2482	A+6SD=5.76
17	35	27	CLP1	JHU19735.P182H12	219	306	36	100	147	183	1.401	6.08333	5.9233	A+6SD=5.76
17	36	27	CLP1	JHU19735.P182H12	224	291	36	96	149	188	1.309	6.22222	6.06219	A+6SD=5.76
14	55	20	CLUAP1	JHU14927.P157E03	292	400	39	105	154	253	1.916	7.48718	7.24394	A+6SD=5.76
14	56	20	CLUAP1	JHU14927.P157E03	292	386	39	101	143	253	1.993	7.48718	7.24394	A+6SD=5.76
12	47	24	CNNM1	JHU10582.P111A12	936	1008	44	128	189	892	4.656	21.2727	20.7352	A+6SD=5.76
12	48	24	CNNM1	JHU10582.P111A12	961	1078	45	121	170	916	5.629	21.3556	20.818	A+6SD=5.76
20	13	30	CNST	JHU16344.P172A02	1863	1854	56	146	197	1807	8.67	33.2679	32.9521	A+6SD=5.76
20	14	30	CNST	JHU16344.P172A02	1860	1838	59	148	189	1801	8.942	31.5254	31.2096	A+6SD=5.76
11	25	32	COG8_frag	JHU09331.P098C04	269	386	40	109	156	229	1.776	6.725	6.35658	A+6SD=5.76
11	26	32	COG8_frag	JHU09331.P098C04	301	423	38	106	154	263	2.058	7.92105	7.55263	A+6SD=5.76
9	19	19	COPE	JHU09040.P095H03	305	417	38	111	160	267	1.913	8.02632	7.6652	A+6SD=5.76
9	20	19	COPE	JHU09040.P095H03	343	444	38	113	160	305	2.069	9.02632	8.6652	A+6SD=5.76
9	35	14	COQ9	JHU09712.P102G10	274	369	40	117	165	234	1.527	6.85	6.48889	A+6SD=5.76
9	36	14	COQ9	JHU09712.P102G10	273	365	38	108	159	235	1.616	7.18421	6.8231	A+6SD=5.76
2	29	18	COTL1	JHU01846.P020E11	857	908	43	815	5926	814	0.016	19.9302	19.2208	A+6SD=5.76
2	30	18	COTL1	JHU01846.P020E11	754	832	44	813	5926	710	0.003	17.1364	16.4269	A+6SD=5.76
13	13	5	CPNE2	JHU12272.P129H01	598	672	36	99	143	562	4.007	16.6111	16.4111	A+6SD=5.76
13	14	5	CPNE2	JHU12272.P129H01	531	671	35	95	147	496	3.918	15.1714	14.9714	A+6SD=5.76
13	9	10	CPOX	JHU12172.P128G05	463	558	35	94	142	428	3.268	13.2286	13.0286	A+6SD=5.76
13	10	10	CPOX	JHU12172.P128G05	449	524	36	100	151	413	2.808	12.4722	12.2722	A+6SD=5.76
1	21	11	CPSF3	JHU01361.P015H06	385	471	42	116	169	343	2.101	9.16667	8.5	A+6SD=5.76
1	22	11	CPSF3	JHU01361.P015H06	346	451	40	116	162	306	2.068	8.65	7.98333	A+6SD=5.76
5	25	6	CRACR2B	JHU05590.P059G01	456	567	38	110	157	418	2.911	12	11.5596	A+6SD=5.76
5	26	6	CRACR2B	JHU05590.P059G01	449	527	38	102	139	411	3.058	11.8158	11.3753	A+6SD=5.76
10	31	17	CRYAA	JHU09715.P102F03	379	469	38	108	169	341	2.136	9.97368	9.597	A+6SD=5.76
10	32	17	CRYAA	JHU09715.P102F03	368	515	37	107	168	331	2.429	9.94595	9.56926	A+6SD=5.76
2	31	28	CSTF1	JHU02225.P024E04	342	447	43	117	169	299	1.953	7.95349	7.24406	A+6SD=5.76
2	32	28	CSTF1	JHU02225.P024E04	333	439	41	114	167	292	1.946	8.12195	7.41252	A+6SD=5.76
12	9	23	CT47A1	JHU08134.P085B08	1053	1095	41	126	207	1012	4.681	25.6829	25.1454	A+6SD=5.76
12	10	23	CT47A1	JHU08134.P085B08	1097	1095	42	130	215	1055	4.488	26.119	25.5815	A+6SD=5.76
17	11	21	CTBP1	JHU15973.P168H11	315	451	36	102	182	279	1.918	8.75	8.58997	A+6SD=5.76
17	12	21	CTBP1	JHU15973.P168H11	309	432	36	101	184	273	1.799	8.58333	8.4233	A+6SD=5.76
17	55	3	CTDP1	JHU19376.P197H03	439	563	35	91	134	404	3.522	12.5429	12.3828	A+6SD=5.76
17	56	3	CTDP1	JHU19376.P197H03	586	663	35	97	194	551	2.918	16.7429	16.5828	A+6SD=5.76
16	31	10	CTNS	JHU13713.P144A01	517	669	38	108	165	479	3.4	13.6053	13.2553	A+6SD=5.76
16	32	10	CTNS	JHU13713.P144A01	474	671	37	103	151	437	3.762	12.8108	12.4608	A+6SD=5.76
20	53	2	CUTA	JHU18996.P193A09	268	371	38	107	161	230	1.64	7.05263	6.73684	A+6SD=5.76
20	54	2	CUTA	JHU18996.P193A09	256	334	37	104	155	219	1.484	6.91892	6.60313	A+6SD=5.76
1	51	27	CYSTM1	JHU03180.P034H08	1707	1796	40	118	175	1667	9.589	42.675	42.0083	A+6SD=5.76
1	52	27	CYSTM1	JHU03180.P034H08	1600	1713	40	113	153	1560	10.458	40	39.3333	A+6SD=5.76
10	35	3	DAB1	JHU10095.P101F11	794	886	36	98	153	758	5.15	22.0556	21.6789	A+6SD=5.76
10	36	3	DAB1	JHU10095.P101F11	639	782	37	99	139	602	4.914	17.2703	16.8936	A+6SD=5.76
18	9	21	DACT2	JHU15975.P168F07	267	416	37	95	139	230	2.309	7.21622	7.03673	A+6SD=5.76
18	10	21	DACT2	JHU15975.P168F07	262	373	38	99	140	224	1.957	6.89474	6.71525	A+6SD=5.76
3	49	12	DACT3	JHU03094.P033C02	405	497	40	108	147	365	2.646	10.125	9.48357	A+6SD=5.76
3	50	12	DACT3	JHU03094.P033C02	441	564	42	117	160	399	2.794	10.5	9.85857	A+6SD=5.76
17	29	15	DAPP1	JHU04340.P177H10	535	657	37	97	146	498	3.836	14.4595	14.2994	A+6SD=5.76
17	30	15	DAPP1	JHU04340.P177H10	543	597	36	103	158	507	3.127	15.0833	14.9233	A+6SD=5.76
18	35	16	DAZ2	JHU19714.P183E10	248	361	37	97	145	211	1.821	6.7027	6.52322	A+6SD=5.76
18	36	16	DAZ2	JHU19714.P183E10	264	363	37	98	156	227	1.699	7.13514	6.95565	A+6SD=5.76
16	11	15	DBN1	JHU11921.P125B10	1069	1175	37	112	164	1032	6.482	28.8919	28.5419	A+6SD=5.76
16	12	15	DBN1	JHU11921.P125B10	1197	1249	37	111	168	1160	6.774	32.3514	32.0014	A+6SD=5.76
5	33	2	DCDC2	JHU05778.P061G05	355	459	39	112	159	316	2.182	9.10256	8.66212	A+6SD=5.76
5	34	2	DCDC2	JHU05778.P061G05	480	2726	39	113	166	441	15.741	12.3077	11.8672	A+6SD=5.76
14	33	12	DCTD	JHU13430.P141E06	280	443	35	91	141	245	2.496	8	7.75676	A+6SD=5.76
14	34	12	DCTD	JHU13430.P141E06	320	390	36	95	141	284	2.092	8.88889	8.64565	A+6SD=5.76
5	59	28	DDIAS	JHU07330.P080G12	369	449	39	109	155	330	2.194	9.46154	9.0211	A+6SD=5.76
5	60	28	DDIAS	JHU07330.P080G12	353	425	36	98	150	317	2.18	9.80556	9.36511	A+6SD=5.76
20	29	4	DEFB132	JHU13092.P179A11	512	615	40	110	150	472	3.367	12.8	12.4842	A+6SD=5.76
20	30	4	DEFB132	JHU13092.P179A11	600	726	40	111	156	560	3.942	15	14.6842	A+6SD=5.76
20	29	18	DEFB132	JHU13092.P180A11	456	590	41	124	200	415	2.33	11.122	10.8062	A+6SD=5.76
20	30	18	DEFB132	JHU13092.P180A11	574	617	40	118	165	534	3.024	14.35	14.0342	A+6SD=5.76
4	59	12	DFFA	JHU03491.P037A10	506	666	40	117	167	466	3.287	12.65	11.9053	A+6SD=5.76
4	60	12	DFFA	JHU03491.P037A10	424	580	39	110	164	385	2.866	10.8718	10.1271	A+6SD=5.76
9	49	14	DFFA	JHU10868.P114G02	413	550	36	101	151	377	2.974	11.4722	11.1111	A+6SD=5.76
9	50	14	DFFA	JHU10868.P114G02	465	572	36	101	149	429	3.161	12.9167	12.5556	A+6SD=5.76
5	43	6	DIXDC1	JHU06740.P071G01	3761	3799	39	116	181	3722	20.348	96.4359	95.9955	A+6SD=5.76
5	44	6	DIXDC1	JHU06740.P071G01	3463	3690	37	110	165	3426	21.697	93.5946	93.1542	A+6SD=5.76
13	11	19	DLG4	JHU12085.P127H11	280	366	35	92	148	245	1.851	8	7.8	A+6SD=5.76
13	12	19	DLG4	JHU12085.P127H11	275	362	35	98	149	240	1.772	7.85714	7.65714	A+6SD=5.76
17	53	25	DMP1	JHU19186.P195H12	525	591	38	99	135	487	3.644	13.8158	13.6558	A+6SD=5.76
17	54	25	DMP1	JHU19186.P195H12	572	682	35	87	125	537	4.76	16.3429	16.1828	A+6SD=5.76
5	29	10	DNAJB2	JHU05676.P060G09	747	873	37	106	165	710	4.648	20.1892	19.7487	A+6SD=5.76
5	30	10	DNAJB2	JHU05676.P060G09	738	853	36	106	160	702	4.669	20.5	20.0596	A+6SD=5.76
2	27	4	DNAJB3	JHU01773.P019E07	356	468	40	103	144	316	2.535	8.9	8.19057	A+6SD=5.76
2	28	4	DNAJB3	JHU01773.P019E07	296	417	40	109	169	256	1.822	7.4	6.69057	A+6SD=5.76
12	3	22	DNAJC11	JHU07801.P082A07	352	463	41	119	166	311	2.072	8.58537	8.04784	A+6SD=5.76
12	4	22	DNAJC11	JHU07801.P082A07	426	482	39	119	171	387	2.123	10.9231	10.3856	A+6SD=5.76
16	33	21	DNAJC6	JHU13719.P144B07	601	735	40	117	165	561	3.745	15.025	14.675	A+6SD=5.76
16	34	21	DNAJC6	JHU13719.P144B07	536	710	39	114	162	497	3.679	13.7436	13.3936	A+6SD=5.76
15	27	9	DOHH	JHU13137.P138D05	306	394	37	97	143	269	2.077	8.27027	8.03343	A+6SD=5.76
15	28	9	DOHH	JHU13137.P138D05	235	384	37	99	169	198	1.686	6.35135	6.11451	A+6SD=5.76
2	9	24	DOK1	JHU00601.P007E08	1072	1302	45	129	199	1027	5.894	23.8222	23.1128	A+6SD=5.76
2	10	24	DOK1	JHU00601.P007E08	1044	1198	44	119	162	1000	6.66	23.7273	23.0178	A+6SD=5.76
7	51	9	DPP3	JHU07031.P074D05	406	491	39	103	149	367	2.604	10.4103	10.0603	A+6SD=5.76
7	52	9	DPP3	JHU07031.P074D05	504	551	39	104	146	465	3.062	12.9231	12.5731	A+6SD=5.76
9	17	5	DPP3	JHU08467.P089H09	367	457	46	252	463	321	0.443	7.97826	7.61715	A+6SD=5.76
9	18	5	DPP3	JHU08467.P089H09	302	416	41	215	411	261	0.489	7.36585	7.00474	A+6SD=5.76
1	49	10	DPY30	JHU03411.P036G01	375	485	38	109	157	337	2.395	9.86842	9.20175	A+6SD=5.76
1	50	10	DPY30	JHU03411.P036G01	326	452	41	117	166	285	2.018	7.95122	7.28455	A+6SD=5.76
12	21	1	DRICH1	JHU09071.P095B05	2514	2537	37	107	154	2477	15.779	67.9459	67.4084	A+6SD=5.76
12	22	1	DRICH1	JHU09071.P095B05	2487	2441	40	122	183	2447	12.672	62.175	61.6375	A+6SD=5.76
6	21	10	DTD1	JHU05306.P056E05	375	471	39	117	175	336	2.023	9.61538	9.28205	A+6SD=5.76
6	22	10	DTD1	JHU05306.P056E05	373	441	39	111	165	334	2	9.5641	9.23077	A+6SD=5.76
1	17	3	DTNBP1	JHU00800.P009H11	504	614	40	120	183	464	2.699	12.6	11.9333	A+6SD=5.76
1	18	3	DTNBP1	JHU00800.P009H11	456	602	40	117	173	416	2.803	11.4	10.7333	A+6SD=5.76
13	1	17	DTNBP1	JHU11635.P122H03	2503	2421	36	101	157	2467	14.777	69.5278	69.3278	A+6SD=5.76
13	2	17	DTNBP1	JHU11635.P122H03	2404	2371	36	101	155	2368	14.645	66.7778	66.5778	A+6SD=5.76
4	45	25	DUSP22_frag	JHU02904.P031B08	637	854	51	138	200	586	3.58	12.4902	11.7455	A+6SD=5.76
4	46	25	DUSP22_frag	JHU02904.P031B08	735	871	43	121	187	692	4.011	17.093	16.3483	A+6SD=5.76
2	27	24	DYDC1	JHU01758.P019E08	1562	1885	41	123	185	1521	9.524	38.0976	37.3881	A+6SD=5.76
2	28	24	DYDC1	JHU01758.P019E08	1556	1894	42	119	162	1514	10.957	37.0476	36.3382	A+6SD=5.76
14	5	9	E2F6	JHU11637.P122F09	337	413	37	99	150	300	2.093	9.10811	8.86486	A+6SD=5.76
14	6	9	E2F6	JHU11637.P122F09	339	409	36	96	143	303	2.189	9.41667	9.17342	A+6SD=5.76
5	27	28	EAF1	JHU05677.P060G08	257	393	37	103	148	220	1.959	6.94595	6.5055	A+6SD=5.76
5	28	28	EAF1	JHU05677.P060G08	251	390	37	107	182	214	1.555	6.78378	6.34334	A+6SD=5.76
8	47	26	EEF2K	JHU06542.P069A12	1132	1365	40	112	154	1092	8.136	28.3	27.8	A+6SD=5.76
8	48	26	EEF2K	JHU06542.P069A12	1186	1370	40	114	226	1146	5.558	29.65	29.15	A+6SD=5.76
1	49	14	EFHC1	JHU03202.P034G02	760	941	38	105	147	722	5.687	20	19.3333	A+6SD=5.76
1	50	14	EFHC1	JHU03202.P034G02	709	900	40	114	171	669	4.596	17.725	17.0583	A+6SD=5.76
24	37	16	EGFR	JHU29137	466	592	41	113	168	425	2.851	11.3659	11.2606	A+6SD=5.76
24	38	16	EGFR	JHU29137	486	582	39	114	179	447	2.615	12.4615	12.3563	A+6SD=5.76
10	7	11	EIF2B5	JHU08287.P087F02	412	549	38	111	165	374	2.655	10.8421	10.4654	A+6SD=5.76
10	8	11	EIF2B5	JHU08287.P087F02	407	600	39	110	160	368	3.063	10.4359	10.0592	A+6SD=5.76
14	55	13	EIF4B	JHU15211.P160F02	365	480	38	94	132	327	2.924	9.60526	9.36202	A+6SD=5.76
14	56	13	EIF4B	JHU15211.P160F02	344	457	37	92	137	307	2.664	9.2973	9.05405	A+6SD=5.76
18	41	4	EIF4EBP1	JHU07703.P187E11	275	332	37	92	131	238	1.832	7.43243	7.25295	A+6SD=5.76
18	42	4	EIF4EBP1	JHU07703.P187E11	263	358	37	91	131	226	2.038	7.10811	6.92862	A+6SD=5.76
17	1	2	ELP5	JHU15292.P161G01	269	391	39	112	161	230	1.733	6.89744	6.73741	A+6SD=5.76
17	2	2	ELP5	JHU15292.P161G01	293	389	37	99	142	256	2.042	7.91892	7.75889	A+6SD=5.76
1	11	16	EMCN	JHU00603.P007G10	494	573	41	111	151	453	3.06	12.0488	11.3821	A+6SD=5.76
1	12	16	EMCN	JHU00603.P007G10	467	593	41	111	158	426	3.051	11.3902	10.7236	A+6SD=5.76
18	9	13	ENAH	JHU15981.P168F06	694	756	38	105	156	656	4.173	18.2632	18.0837	A+6SD=5.76
18	10	13	ENAH	JHU15981.P168F06	757	853	38	102	152	719	4.941	19.9211	19.7416	A+6SD=5.76
12	29	11	ENTHD2	JHU09416.P099B10	312	380	37	102	150	275	1.853	8.43243	7.89491	A+6SD=5.76
12	30	11	ENTHD2	JHU09416.P099B10	323	413	36	102	156	287	1.994	8.97222	8.4347	A+6SD=5.76
16	17	8	EPN1	JHU12367.P130A09	291	443	37	104	149	254	2.275	7.86486	7.51486	A+6SD=5.76
16	18	8	EPN1	JHU12367.P130A09	240	337	36	98	142	204	1.683	6.66667	6.31667	A+6SD=5.76
11	7	4	EPS8L1	JHU08289.P087C03	330	506	39	106	151	291	2.649	8.46154	8.09312	A+6SD=5.76
11	8	4	EPS8L1	JHU08289.P087C03	369	485	39	97	135	330	2.874	9.46154	9.09312	A+6SD=5.76
16	35	19	ERCC8	JHU13621.P143B11	302	402	37	106	151	265	1.96	8.16216	7.81216	A+6SD=5.76
16	36	19	ERCC8	JHU13621.P143B11	352	427	39	103	161	313	2.012	9.02564	8.67564	A+6SD=5.76
12	51	22	ERICH2	JHU10895.P114A07	601	682	39	107	146	562	3.938	15.4103	14.8727	A+6SD=5.76
12	52	22	ERICH2	JHU10895.P114A07	635	713	41	116	160	594	3.731	15.4878	14.9503	A+6SD=5.76
9	29	6	ERICH5	JHU09424.P099G09	397	488	37	99	144	360	2.701	10.7297	10.3686	A+6SD=5.76
9	30	6	ERICH5	JHU09424.P099G09	294	418	37	107	151	257	2.06	7.94595	7.58483	A+6SD=5.76
7	57	22	ERMN	JHU07443.P078C07	643	819	40	106	151	603	4.722	16.075	15.725	A+6SD=5.76
7	58	22	ERMN	JHU07443.P078C07	720	871	40	104	142	680	5.401	18	17.65	A+6SD=5.76
1	43	21	ERP27	JHU03011.P032H03	2263	2299	39	116	177	2224	12.333	58.0256	57.359	A+6SD=5.76
1	44	21	ERP27	JHU03011.P032H03	2144	2108	40	120	171	2104	11.626	53.6	52.9333	A+6SD=5.76
12	25	20	EXTL3	JHU09255.P097A03	962	1066	41	113	170	921	5.606	23.4634	22.9259	A+6SD=5.76
12	26	20	EXTL3	JHU09255.P097A03	993	1015	39	116	168	954	5.351	25.4615	24.924	A+6SD=5.76
18	35	25	EYA1	JHU19721.P183F12	849	905	40	100	143	809	5.629	21.225	21.0455	A+6SD=5.76
18	36	25	EYA1	JHU19721.P183F12	686	816	38	99	139	648	5.158	18.0526	17.8731	A+6SD=5.76
1	29	9	F13A1	JHU01660.P018H09	386	485	41	117	160	345	2.3	9.41463	8.74797	A+6SD=5.76
1	30	9	F13A1	JHU01660.P018H09	374	471	39	108	150	335	2.42	9.58974	8.92308	A+6SD=5.76
13	33	18	F2	JHU13729.P144G07	277	372	36	96	142	241	1.944	7.69444	7.49444	A+6SD=5.76
13	34	18	F2	JHU13729.P144G07	247	340	36	101	162	211	1.475	6.86111	6.66111	A+6SD=5.76
2	35	12	FABP4	JHU01951.P021E10	527	590	39	113	156	488	3.058	13.5128	12.8034	A+6SD=5.76
2	36	12	FABP4	JHU01951.P021E10	461	563	39	114	158	422	2.842	11.8205	11.1111	A+6SD=5.76
4	39	6	FAF1	JHU02528.P027A05	3055	2917	43	116	156	3012	17.955	71.0465	70.3018	A+6SD=5.76
4	40	6	FAF1	JHU02528.P027A05	3017	3008	40	113	166	2977	17.44	75.425	74.6803	A+6SD=5.76
13	13	2	FAM104B	JHU12283.P129G01	1050	1118	35	99	147	1015	6.932	30	29.8	A+6SD=5.76
13	14	2	FAM104B	JHU12283.P129G01	992	1098	36	112	366	956	2.694	27.5556	27.3556	A+6SD=5.76
18	1	12	FAM114A1	JHU15314.P161E02	335	448	37	95	139	298	2.54	9.05405	8.87457	A+6SD=5.76
18	2	12	FAM114A1	JHU15314.P161E02	300	428	38	103	179	262	1.816	7.89474	7.71525	A+6SD=5.76
12	13	24	FAM120B	JHU08667.P091A04	285	402	43	121	167	242	1.683	6.62791	6.09038	A+6SD=5.76
12	14	24	FAM120B	JHU08667.P091A04	298	385	41	125	178	257	1.461	7.26829	6.73077	A+6SD=5.76
14	23	24	FAM129A	JHU12860.P135E12	554	637	38	96	137	516	3.949	14.5789	14.3357	A+6SD=5.76
14	24	24	FAM129A	JHU12860.P135E12	604	677	37	94	136	567	4.287	16.3243	16.0811	A+6SD=5.76
8	29	1	FAM131B	JHU05594.P059B09	580	717	39	115	171	541	3.52	14.8718	14.3718	A+6SD=5.76
8	30	1	FAM131B	JHU05594.P059B09	483	651	39	112	160	444	3.369	12.3846	11.8846	A+6SD=5.76
14	15	8	FAM131B	JHU12373.P130E05	1074	1236	36	90	132	1038	8.682	29.8333	29.5901	A+6SD=5.76
14	16	8	FAM131B	JHU12373.P130E05	1243	1336	36	90	129	1207	9.659	34.5278	34.2845	A+6SD=5.76
20	23	12	FAM131B	JHU16409.P173A10	1084	1113	37	110	178	1047	5.635	29.2973	28.9815	A+6SD=5.76
20	24	12	FAM131B	JHU16409.P173A10	1102	1241	40	114	175	1062	6.44	27.55	27.2342	A+6SD=5.76
5	29	7	FAM131C	JHU05680.P060H09	288	404	39	118	162	249	1.765	7.38462	6.94417	A+6SD=5.76
5	30	7	FAM131C	JHU05680.P060H09	328	435	38	115	163	290	1.963	8.63158	8.19114	A+6SD=5.76
7	13	7	FAM175B	JHU04940.P052D01	374	471	41	117	169	333	2.095	9.12195	8.77195	A+6SD=5.76
7	14	7	FAM175B	JHU04940.P052D01	343	500	41	119	168	302	2.268	8.36585	8.01585	A+6SD=5.76
14	59	16	FAM21A	JHU15169.P159E10	972	1128	37	90	129	935	8.047	26.2703	26.027	A+6SD=5.76
14	60	16	FAM21A	JHU15169.P159E10	896	1051	38	99	150	858	6.347	23.5789	23.3357	A+6SD=5.76
17	25	17	FAM29A	JHU08382.P178H03	283	369	35	94	145	248	1.897	8.08571	7.92569	A+6SD=5.76
17	26	17	FAM29A	JHU08382.P178H03	262	402	35	98	152	227	2	7.48571	7.32569	A+6SD=5.76
6	57	17	FAM84A	JHU07431.P078F07	1789	1835	38	103	147	1751	11.782	47.0789	46.7456	A+6SD=5.76
6	58	17	FAM84A	JHU07431.P078F07	1637	1599	38	105	157	1599	9.516	43.0789	42.7456	A+6SD=5.76
10	19	24	FAP	JHU09048.P095E04	859	899	39	109	160	820	4.938	22.0256	21.649	A+6SD=5.76
10	20	24	FAP	JHU09048.P095E04	781	872	40	117	181	741	4.171	19.525	19.1483	A+6SD=5.76
9	9	1	FBXO2	JHU08293.P087H05	957	968	36	100	149	921	5.826	26.5833	26.2222	A+6SD=5.76
9	10	1	FBXO2	JHU08293.P087H05	791	912	36	97	139	755	5.863	21.9722	21.6111	A+6SD=5.76
2	27	28	FGL2	JHU01858.P020E08	1975	2109	43	121	183	1932	10.863	45.9302	45.2208	A+6SD=5.76
2	28	28	FGL2	JHU01858.P020E08	1941	2067	44	118	161	1897	12.106	44.1136	43.4042	A+6SD=5.76
20	7	12	FMN1	JHU15698.P165A02	494	602	36	104	161	458	3.093	13.7222	13.4064	A+6SD=5.76
20	8	12	FMN1	JHU15698.P165A02	467	599	37	103	164	430	3.024	12.6216	12.3058	A+6SD=5.76
18	53	3	FMO5	JHU08385.P193F11	227	323	37	94	139	190	1.647	6.13514	5.95565	A+6SD=5.76
18	54	3	FMO5	JHU08385.P193F11	224	315	37	99	152	187	1.421	6.05405	5.87457	A+6SD=5.76
18	35	14	FOXC2	JHU19731.P182E10	266	385	37	98	155	229	1.852	7.18919	7.0097	A+6SD=5.76
18	36	14	FOXC2	JHU19731.P182E10	258	376	37	97	146	221	1.911	6.97297	6.79349	A+6SD=5.76
2	55	25	FRMPD2	JHU03685.P039F04	874	963	42	113	152	832	5.592	20.8095	20.1001	A+6SD=5.76
2	56	25	FRMPD2	JHU03685.P039F04	583	754	43	119	159	540	3.994	13.5581	12.8487	A+6SD=5.76
9	15	6	FSIP1	JHU07906.P091G05	527	667	37	104	150	490	3.753	14.2432	13.8821	A+6SD=5.76
9	16	6	FSIP1	JHU07906.P091G05	602	714	40	195	429	562	1.21	15.05	14.6889	A+6SD=5.76
18	3	8	FTH1	JHU15414.P162E05	369	488	37	105	155	332	2.471	9.97297	9.79349	A+6SD=5.76
18	4	8	FTH1	JHU15414.P162E05	420	542	37	102	151	383	2.914	11.3514	11.1719	A+6SD=5.76
3	41	23	FTL	JHU02341.P025D12	461	600	43	116	165	418	2.933	10.7209	10.0795	A+6SD=5.76
3	42	23	FTL	JHU02341.P025D12	415	609	44	120	167	371	2.928	9.43182	8.79039	A+6SD=5.76
5	45	20	FTL	JHU06551.P069G07	291	403	39	110	154	252	1.903	7.46154	7.0211	A+6SD=5.76
5	46	20	FTL	JHU06551.P069G07	261	382	38	103	142	223	1.965	6.86842	6.42798	A+6SD=5.76
10	23	7	FTL	JHU09151.P096F09	333	424	37	100	143	296	2.266	9	8.62331	A+6SD=5.76
10	24	7	FTL	JHU09151.P096F09	356	460	36	99	146	320	2.473	9.88889	9.5122	A+6SD=5.76
8	37	3	FTSJ1	JHU06182.P065B03	308	405	39	113	167	269	1.749	7.89744	7.39744	A+6SD=5.76
8	38	3	FTSJ1	JHU06182.P065B03	262	360	38	106	148	224	1.716	6.89474	6.39474	A+6SD=5.76
15	53	25	GAB1	JHU14747.P155D12	392	510	38	101	163	354	2.509	10.3158	10.0789	A+6SD=5.76
15	54	25	GAB1	JHU14747.P155D12	341	486	38	99	150	303	2.58	8.97368	8.73684	A+6SD=5.76
8	29	25	GABPB1	JHU05598.P059B12	463	585	39	109	161	424	2.957	11.8718	11.3718	A+6SD=5.76
8	30	25	GABPB1	JHU05598.P059B12	402	534	42	118	168	360	2.476	9.57143	9.07143	A+6SD=5.76
10	53	6	GAD2	JHU10971.P115E09	357	455	39	104	152	318	2.309	9.15385	8.77716	A+6SD=5.76
10	54	6	GAD2	JHU10971.P115E09	358	454	38	104	149	320	2.349	9.42105	9.04436	A+6SD=5.76
1	47	29	GADD45G	JHU02812.P030H10	739	794	41	121	169	698	3.982	18.0244	17.3577	A+6SD=5.76
1	48	29	GADD45G	JHU02812.P030H10	685	798	41	122	166	644	4.072	16.7073	16.0407	A+6SD=5.76
2	51	18	GAGE2D	JHU03391.P036E07	1592	1622	40	107	149	1552	10.168	39.8	39.0906	A+6SD=5.76
2	52	18	GAGE2D	JHU03391.P036E07	1561	1531	41	123	173	1520	8.139	38.0732	37.3637	A+6SD=5.76
17	19	1	GAGE4	JHU16588.P175H01	332	470	36	98	148	296	2.514	9.22222	9.06219	A+6SD=5.76
17	20	1	GAGE4	JHU16588.P175H01	389	478	37	100	150	352	2.52	10.5135	10.3535	A+6SD=5.76
10	13	17	GALE	JHU08583.P090F03	332	434	39	110	168	293	1.929	8.51282	8.13613	A+6SD=5.76
10	14	17	GALE	JHU08583.P090F03	302	441	39	114	168	263	1.946	7.74359	7.3669	A+6SD=5.76
10	7	4	GAMT	JHU08296.P087E03	804	885	36	102	152	768	5.151	22.3333	21.9566	A+6SD=5.76
10	8	4	GAMT	JHU08296.P087E03	779	872	36	100	146	743	5.288	21.6389	21.2622	A+6SD=5.76
1	3	3	GAP43	JHU00030.P001H07	570	628	44	119	153	526	3.327	12.9545	12.2879	A+6SD=5.76
1	4	3	GAP43	JHU00030.P001H07	509	571	52	136	185	457	2.351	9.78846	9.12179	A+6SD=5.76
3	51	2	GAPDHS	JHU03103.P033C05	1016	1166	41	116	166	975	6.325	24.7805	24.1391	A+6SD=5.76
3	52	2	GAPDHS	JHU03103.P033C05	1139	1278	42	117	166	1097	6.994	27.119	26.4776	A+6SD=5.76
4	21	11	GAPVD1	JHU01372.P015B06	501	557	45	116	152	456	2.901	11.1333	10.3887	A+6SD=5.76
4	22	11	GAPVD1	JHU01372.P015B06	397	536	49	123	160	348	2.581	8.10204	7.35736	A+6SD=5.76
11	15	26	GARS	JHU08474.P089C08	415	533	38	105	153	377	2.797	10.9211	10.5526	A+6SD=5.76
11	16	26	GARS	JHU08474.P089C08	424	522	38	99	141	386	3	11.1579	10.7895	A+6SD=5.76
15	5	8	GARS	JHU11709.P122C09	425	558	39	110	165	386	2.715	10.8974	10.6606	A+6SD=5.76
15	6	8	GARS	JHU11709.P122C09	439	593	39	106	147	400	3.313	11.2564	11.0196	A+6SD=5.76
23	39	20	GATSL2	JHU10701.P225C07	229	375	37	102	143	192	1.909	6.18919	6.10811	A+6SD=5.76
23	40	20	GATSL2	JHU10701.P225C07	273	388	37	100	149	236	1.933	7.37838	7.2973	A+6SD=5.76
20	1	21	GBP5	JHU15603.P164B03	2280	2275	45	125	173	2235	12.428	50.6667	50.3509	A+6SD=5.76
20	2	21	GBP5	JHU15603.P164B03	2378	2280	53	138	195	2325	10.985	44.8679	44.5521	A+6SD=5.76
3	3	5	GCK	JHU00031.P001D05	615	717	50	139	207	565	2.792	12.3	11.6586	A+6SD=5.76
3	4	5	GCK	JHU00031.P001D05	630	719	46	138	201	584	2.891	13.6957	13.0542	A+6SD=5.76
15	29	12	GCLC	JHU13052.P137C10	774	864	37	97	140	737	5.479	20.9189	20.6821	A+6SD=5.76
15	30	12	GCLC	JHU13052.P137C10	763	830	38	104	153	725	4.745	20.0789	19.8421	A+6SD=5.76
7	43	6	GDA	JHU06755.P071C01	874	933	39	103	151	835	5.497	22.4103	22.0603	A+6SD=5.76
7	44	6	GDA	JHU06755.P071C01	839	968	40	105	151	799	5.715	20.975	20.625	A+6SD=5.76
13	23	29	GDI1	JHU12758.P134H10	638	731	40	111	164	598	3.78	15.95	15.75	A+6SD=5.76
13	24	29	GDI1	JHU12758.P134H10	664	734	38	112	163	626	3.816	17.4737	17.2737	A+6SD=5.76
9	7	30	GDI2	JHU08388.P088G02	412	481	36	98	143	376	2.678	11.4444	11.0833	A+6SD=5.76
9	8	30	GDI2	JHU08388.P088G02	452	544	37	101	149	415	2.973	12.2162	11.8551	A+6SD=5.76
1	19	25	GDPD5	JHU01374.P015H04	5866	5451	42	125	187	5824	28.481	139.667	139	A+6SD=5.76
1	20	25	GDPD5	JHU01374.P015H04	5956	5543	42	119	163	5914	33.276	141.81	141.143	A+6SD=5.76
10	35	27	GFOD1	JHU09703.P102F12	366	500	39	102	148	327	2.689	9.38462	9.00793	A+6SD=5.76
10	36	27	GFOD1	JHU09703.P102F12	378	444	40	102	144	338	2.375	9.45	9.07331	A+6SD=5.76
20	17	22	GGA3	JHU16186.P170A11	575	788	45	126	176	530	3.761	12.7778	12.462	A+6SD=5.76
20	18	22	GGA3	JHU16186.P170A11	618	768	43	125	182	575	3.533	14.3721	14.0563	A+6SD=5.76
5	51	18	GIMAP6	JHU07229.P076G07	474	668	39	115	168	435	3.292	12.1538	11.7134	A+6SD=5.76
5	52	18	GIMAP6	JHU07229.P076G07	489	632	39	111	157	450	3.318	12.5385	12.098	A+6SD=5.76
3	25	26	GLUL	JHU01583.P017C04	323	427	46	123	176	277	1.727	7.02174	6.38031	A+6SD=5.76
3	26	26	GLUL	JHU01583.P017C04	330	411	46	135	194	284	1.423	7.17391	6.53248	A+6SD=5.76
6	29	11	GLUL	JHU05602.P059F10	834	897	39	107	155	795	5.097	21.3846	21.0513	A+6SD=5.76
6	30	11	GLUL	JHU05602.P059F10	908	924	38	107	155	870	5.271	23.8947	23.5614	A+6SD=5.76
10	5	18	GNMT	JHU08003.P084E11	406	477	42	117	189	364	1.905	9.66667	9.28998	A+6SD=5.76
10	6	18	GNMT	JHU08003.P084E11	377	451	40	120	202	337	1.639	9.425	9.04831	A+6SD=5.76
10	55	21	GORASP1	JHU11448.P120F03	382	474	39	115	173	343	2.075	9.79487	9.41818	A+6SD=5.76
10	56	21	GORASP1	JHU11448.P120F03	362	492	40	117	183	322	2.049	9.05	8.67331	A+6SD=5.76
5	39	21	GOT1	JHU06460.P068H07	627	724	40	111	152	587	4.033	15.675	15.2346	A+6SD=5.76
5	40	21	GOT1	JHU06460.P068H07	576	699	41	108	143	535	4.133	14.0488	13.6083	A+6SD=5.76
13	53	8	GPI	JHU14648.P154G09	896	974	36	95	147	860	5.98	24.8889	24.6889	A+6SD=5.76
13	54	8	GPI	JHU14648.P154G09	681	825	37	99	147	644	4.939	18.4054	18.2054	A+6SD=5.76
5	21	31	GPKOW	JHU05314.P056H08	317	448	39	108	150	278	2.267	8.12821	7.68776	A+6SD=5.76
5	22	31	GPKOW	JHU05314.P056H08	306	407	39	107	155	267	1.935	7.84615	7.40571	A+6SD=5.76
11	29	4	GPS1	JHU09442.P099C11	315	411	38	98	135	277	2.319	8.28947	7.92105	A+6SD=5.76
11	30	4	GPS1	JHU09442.P099C11	292	369	39	100	139	253	1.935	7.48718	7.11876	A+6SD=5.76
14	1	14	GSN	JHU11646.P122E02	430	576	37	106	152	393	3.092	11.6216	11.3784	A+6SD=5.76
14	2	14	GSN	JHU11646.P122E02	455	586	39	110	156	416	3.051	11.6667	11.4234	A+6SD=5.76
16	23	12	GSN	JHU12662.P133A10	373	459	39	113	171	334	2.023	9.5641	9.2141	A+6SD=5.76
16	24	12	GSN	JHU12662.P133A10	378	458	38	115	168	340	2.042	9.94737	9.59737	A+6SD=5.76
4	35	13	GSTM3	JHU02243.P024B10	324	426	44	123	167	280	1.814	7.36364	6.61896	A+6SD=5.76
4	36	13	GSTM3	JHU02243.P024B10	318	406	48	130	176	270	1.568	6.625	5.88032	A+6SD=5.76
4	1	23	GTF2I	JHU00035.P001B04	991	1103	55	147	204	936	4.686	18.0182	17.2735	A+6SD=5.76
4	2	23	GTF2I	JHU00035.P001B04	952	1107	52	148	211	900	4.545	18.3077	17.563	A+6SD=5.76
20	17	20	GTF2I	JHU16094.P169A11	660	717	41	114	158	619	3.816	16.0976	15.7818	A+6SD=5.76
20	18	20	GTF2I	JHU16094.P169A11	490	609	40	112	160	450	3.106	12.25	11.9342	A+6SD=5.76
11	9	16	GTPBP3	JHU08298.P087C06	294	400	38	104	153	256	1.935	7.73684	7.36842	A+6SD=5.76
11	10	16	GTPBP3	JHU08298.P087C06	344	441	39	106	153	305	2.19	8.82051	8.45209	A+6SD=5.76
4	59	16	GTSF1	JHU03682.P039A10	255	351	37	110	158	218	1.525	6.89189	6.14721	A+6SD=5.76
4	60	16	GTSF1	JHU03682.P039A10	256	324	39	115	176	217	1.188	6.5641	5.81942	A+6SD=5.76
6	45	16	GUCY1B3	JHU06759.P071E06	880	1104	36	92	134	844	7.552	24.4444	24.1111	A+6SD=5.76
6	46	16	GUCY1B3	JHU06759.P071E06	926	1123	39	104	151	887	6.748	23.7436	23.4103	A+6SD=5.76
2	3	12	GUK1	JHU00036.P001E06	1099	1160	46	127	176	1053	5.869	23.8913	23.1819	A+6SD=5.76
2	4	12	GUK1	JHU00036.P001E06	1394	1403	41	118	169	1353	7.604	34	33.2906	A+6SD=5.76
3	21	7	HAT1_frag	JHU01484.P016D05	1787	1826	44	126	175	1743	9.714	40.6136	39.9722	A+6SD=5.76
3	22	7	HAT1_frag	JHU01484.P016D05	1719	1762	47	126	169	1672	9.68	36.5745	35.933	A+6SD=5.76
3	19	30	HAUS8	JHU01500.P016C02	891	1076	43	125	183	848	5.197	20.7209	20.0795	A+6SD=5.76
3	20	30	HAUS8	JHU01500.P016C02	792	1039	46	129	185	746	4.919	17.2174	16.576	A+6SD=5.76
10	1	21	HAX1	JHU08008.P084F03	279	370	37	100	151	242	1.788	7.54054	7.16385	A+6SD=5.76
10	2	21	HAX1	JHU08008.P084F03	247	392	39	100	139	208	2.101	6.33333	5.95664	A+6SD=5.76
15	21	18	HBE1	JHU12954.P136C07	230	359	38	102	157	192	1.637	6.05263	5.81579	A+6SD=5.76
15	22	18	HBE1	JHU12954.P136C07	347	428	40	108	165	307	1.939	8.675	8.43816	A+6SD=5.76
10	17	7	HBG1	JHU08775.P092F09	246	352	37	98	140	209	1.814	6.64865	6.27196	A+6SD=5.76
10	18	7	HBG1	JHU08775.P092F09	241	340	38	100	142	203	1.69	6.34211	5.96542	A+6SD=5.76
16	41	18	HCLS1	JHU14116.P148A11	409	512	43	118	163	366	2.417	9.51163	9.16163	A+6SD=5.76
16	42	18	HCLS1	JHU14116.P148A11	322	467	42	118	164	280	2.128	7.66667	7.31667	A+6SD=5.76
11	45	30	HDGFL1	JHU10686.P112C06	1246	1297	38	108	161	1208	7.385	32.7895	32.4211	A+6SD=5.76
11	46	30	HDGFL1	JHU10686.P112C06	1152	1240	39	113	162	1113	6.957	29.5385	29.17	A+6SD=5.76
14	21	23	HEATR3	JHU12667.P133F08	359	446	38	108	160	321	2.113	9.44737	9.20413	A+6SD=5.76
14	22	23	HEATR3	JHU12667.P133F08	347	422	39	110	159	308	1.962	8.89744	8.65419	A+6SD=5.76
18	49	31	HEPHL1	JHU19294.P196F04	897	999	39	106	162	858	5.512	23	22.8205	A+6SD=5.76
18	50	31	HEPHL1	JHU19294.P196F04	967	1031	39	118	213	928	4.286	24.7949	24.6154	A+6SD=5.76
15	29	14	HGH1	JHU13121.P138C10	277	399	37	106	241	240	1.216	7.48649	7.24964	A+6SD=5.76
15	30	14	HGH1	JHU13121.P138C10	339	431	37	97	137	302	2.438	9.16216	8.92532	A+6SD=5.76
10	15	1	HGS	JHU08677.P091F05	1480	1536	37	98	140	1443	10.271	40	39.6233	A+6SD=5.76
10	16	1	HGS	JHU08677.P091F05	1443	1607	37	104	154	1406	9.76	39	38.6233	A+6SD=5.76
16	59	16	HIF3A	JHU15123.P159A10	2496	2430	41	113	162	2455	14.302	60.878	60.528	A+6SD=5.76
16	60	16	HIF3A	JHU15123.P159A10	2401	2358	40	114	165	2361	13.6	60.025	59.675	A+6SD=5.76
8	23	8	HMCES	JHU05099.P054A09	293	397	38	104	143	255	2.049	7.71053	7.21053	A+6SD=5.76
8	24	8	HMCES	JHU05099.P054A09	241	431	37	112	166	204	1.922	6.51351	6.01351	A+6SD=5.76
6	23	6	HNRNPC	JHU05226.P055E09	318	422	39	125	335	279	0.887	8.15385	7.82051	A+6SD=5.76
6	24	6	HNRNPC	JHU05226.P055E09	358	495	39	105	146	319	2.671	9.17949	8.84615	A+6SD=5.76
10	13	6	HNRNPU	JHU08681.P091E01	473	623	38	100	143	435	3.657	12.4474	12.0707	A+6SD=5.76
10	14	6	HNRNPU	JHU08681.P091E01	380	604	37	106	161	343	3.093	10.2703	9.89358	A+6SD=5.76
16	35	10	HRAS	JHU13735.P144A09	482	571	38	107	153	444	3.033	12.6842	12.3342	A+6SD=5.76
16	36	10	HRAS	JHU13735.P144A09	589	690	37	103	146	552	4.021	15.9189	15.5689	A+6SD=5.76
13	1	27	HSCB	JHU11650.P122H04	292	404	36	100	148	256	2.054	8.11111	7.91111	A+6SD=5.76
13	2	27	HSCB	JHU11650.P122H04	295	392	37	103	144	258	2.007	7.97297	7.77297	A+6SD=5.76
18	31	4	HSF2	JHU19738.P183E03	769	821	37	90	130	732	5.623	20.7838	20.6043	A+6SD=5.76
18	32	4	HSF2	JHU19738.P183E03	688	825	38	100	145	650	5	18.1053	17.9258	A+6SD=5.76
18	47	7	HSP90B1	JHU00037.P192F09	243	354	37	94	137	206	1.898	6.56757	6.38808	A+6SD=5.76
18	48	7	HSP90B1	JHU00037.P192F09	255	333	37	89	134	218	1.821	6.89189	6.7124	A+6SD=5.76
10	23	28	HSPA2	JHU09160.P096E12	308	403	39	106	164	269	1.811	7.89744	7.52075	A+6SD=5.76
10	24	28	HSPA2	JHU09160.P096E12	259	345	39	114	179	220	1.291	6.64103	6.26434	A+6SD=5.76
15	29	17	HSPA2	JHU13150.P138D11	318	391	39	117	182	279	1.505	8.15385	7.917	A+6SD=5.76
15	30	17	HSPA2	JHU13150.P138D11	349	449	38	110	161	311	2.106	9.18421	8.94737	A+6SD=5.76
24	15	22	HSPA6	JHU18279.P210A07	249	330	38	114	200	211	1.08	6.55263	6.44737	A+6SD=5.76
24	16	22	HSPA6	JHU18279.P210A07	247	316	38	107	154	209	1.357	6.5	6.39474	A+6SD=5.76
10	11	19	HSPA8	JHU08299.P087F11	409	522	39	109	165	370	2.503	10.4872	10.1105	A+6SD=5.76
10	12	19	HSPA8	JHU08299.P087F11	338	433	39	118	187	299	1.684	8.66667	8.28998	A+6SD=5.76
4	47	22	HSPBP1	JHU02818.P030A11	286	355	40	112	155	246	1.568	7.15	6.40532	A+6SD=5.76
4	48	22	HSPBP1	JHU02818.P030A11	266	375	39	114	162	227	1.611	6.82051	6.07583	A+6SD=5.76
3	55	11	IDI2	JHU03694.P039D02	360	436	43	113	153	317	2.111	8.37209	7.73066	A+6SD=5.76
3	56	11	IDI2	JHU03694.P039D02	316	418	43	122	177	273	1.672	7.34884	6.70741	A+6SD=5.76
4	29	8	IDO1	JHU01676.P018A09	409	489	44	125	170	365	2.141	9.29545	8.55077	A+6SD=5.76
4	30	8	IDO1	JHU01676.P018A09	375	465	43	118	159	332	2.182	8.72093	7.97625	A+6SD=5.76
11	5	21	IFI27L2	JHU07995.P084D11	282	411	39	107	148	243	2.054	7.23077	6.86235	A+6SD=5.76
11	6	21	IFI27L2	JHU07995.P084D11	321	427	39	108	152	282	2.099	8.23077	7.86235	A+6SD=5.76
1	3	21	IFIT3	JHU00323.P004H07	311	418	43	120	160	268	1.863	7.23256	6.56589	A+6SD=5.76
1	4	21	IFIT3	JHU00323.P004H07	317	428	45	120	160	272	1.925	7.04444	6.37778	A+6SD=5.76
13	13	15	IGFBP1	JHU12293.P129H02	233	329	37	105	152	196	1.474	6.2973	6.0973	A+6SD=5.76
13	14	15	IGFBP1	JHU12293.P129H02	251	314	37	106	156	214	1.333	6.78378	6.58378	A+6SD=5.76
18	19	5	IGHA1	JHU16422.P173F01	840	916	38	103	153	802	5.314	22.1053	21.9258	A+6SD=5.76
18	20	5	IGHA1	JHU16422.P173F01	797	870	37	98	142	760	5.437	21.5405	21.3611	A+6SD=5.76
1	15	22	IGHG1	JHU00912.P010G07	16739	16180	41	119	176	16698	91.256	408.268	407.602	A+6SD=5.76
1	16	22	IGHG1	JHU00912.P010G07	16862	15483	39	114	171	16823	89.877	432.359	431.692	A+6SD=5.76
3	43	22	IGHG1	JHU02822.P030C03	28323	29708	45	126	172	28278	171.988	629.4	628.759	A+6SD=5.76
3	44	22	IGHG1	JHU02822.P030C03	27522	30512	48	139	198	27474	153.399	573.375	572.734	A+6SD=5.76
4	21	1	IGHG1	JHU01386.P015B05	7188	6584	53	145	240	7135	26.829	135.623	134.878	A+6SD=5.76
4	22	1	IGHG1	JHU01386.P015B05	6904	6163	45	141	269	6859	22.387	153.422	152.678	A+6SD=5.76
4	21	7	IGHG1	JHU01487.P016B05	60913	44110	52	554	4434	60861	9.823	1171.4	1170.66	A+6SD=5.76
4	22	7	IGHG1	JHU01487.P016B05	60721	44077	53	321	2767	60668	15.814	1145.68	1144.93	A+6SD=5.76
5	45	17	IGHG1	JHU06646.P070H07	16736	17136	38	108	156	16698	109.154	440.421	439.981	A+6SD=5.76
5	46	17	IGHG1	JHU06646.P070H07	15799	15578	38	118	177	15761	87.345	415.763	415.323	A+6SD=5.76
6	43	1	IGHG1	JHU06762.P071F01	38101	36580	44	123	182	38057	200.313	865.932	865.598	A+6SD=5.76
6	44	1	IGHG1	JHU06762.P071F01	35691	35345	44	128	193	35647	182.472	811.159	810.826	A+6SD=5.76
7	43	1	IGHG1	JHU06761.P071D01	30414	32295	41	107	153	30373	210.379	741.805	741.455	A+6SD=5.76
7	44	1	IGHG1	JHU06761.P071D01	30475	30563	41	108	155	30434	196.484	743.293	742.943	A+6SD=5.76
10	3	22	IGHG1	JHU07813.P082E07	388	525	37	106	243	351	1.724	10.4865	10.1098	A+6SD=5.76
10	4	22	IGHG1	JHU07813.P082E07	476	587	37	99	167	439	2.922	12.8649	12.4882	A+6SD=5.76
11	11	11	IGHG1	JHU08301.P087D10	14575	14406	40	114	162	14535	88.222	364.375	364.007	A+6SD=5.76
11	12	11	IGHG1	JHU08301.P087D10	13964	13458	41	115	161	13923	82.876	340.585	340.217	A+6SD=5.76
12	9	16	IGHG1	JHU08300.P087A06	14352	13986	46	123	169	14306	82.03	312	311.462	A+6SD=5.76
12	10	16	IGHG1	JHU08300.P087A06	14222	13570	46	132	210	14176	63.99	309.174	308.636	A+6SD=5.76
12	3	17	IGHG1	JHU07812.P082B07	8038	7773	39	115	159	7999	48.164	206.103	205.565	A+6SD=5.76
12	4	17	IGHG1	JHU07812.P082B07	8102	7686	41	119	167	8061	45.311	197.61	197.072	A+6SD=5.76
13	57	16	IGHG1	JHU15128.P159G06	5183	5109	36	98	153	5147	32.752	143.972	143.772	A+6SD=5.76
13	58	16	IGHG1	JHU15128.P159G06	4864	4798	37	103	149	4827	31.51	131.459	131.259	A+6SD=5.76
13	59	25	IGHG1	JHU15130.P159H12	12499	12570	36	94	152	12463	82.079	347.194	346.994	A+6SD=5.76
13	60	25	IGHG1	JHU15130.P159H12	12380	12201	37	107	206	12343	58.709	334.595	334.395	A+6SD=5.76
14	59	11	IGHG1	JHU15129.P159F10	6989	6874	37	100	146	6952	46.397	188.892	188.649	A+6SD=5.76
14	60	11	IGHG1	JHU15129.P159F10	6939	6674	39	97	141	6900	46.645	177.923	177.68	A+6SD=5.76
15	55	10	IGHG1	JHU15226.P160C01	11062	10876	40	100	136	11022	79.235	276.55	276.313	A+6SD=5.76
15	56	10	IGHG1	JHU15226.P160C01	11026	10799	41	106	147	10985	72.741	268.927	268.69	A+6SD=5.76
15	57	21	IGHG1	JHU15224.P160D07	35625	35443	41	108	157	35584	225.064	868.902	868.666	A+6SD=5.76
15	58	21	IGHG1	JHU15224.P160D07	32887	35630	43	118	167	32844	212.647	764.814	764.577	A+6SD=5.76
16	55	10	IGHG1	JHU15225.P160A01	1196	1319	41	119	170	1155	7.059	29.1707	28.8207	A+6SD=5.76
16	56	10	IGHG1	JHU15225.P160A01	692	786	38	106	148	654	4.595	18.2105	17.8605	A+6SD=5.76
16	59	28	IGHG1	JHU15223.P160A12	28167	26764	57	133	169	28110	157.58	494.158	493.808	A+6SD=5.76
16	60	28	IGHG1	JHU15223.P160A12	26305	25336	55	140	178	26250	141.551	478.273	477.923	A+6SD=5.76
17	27	4	IGHG1	JHU15994.P179G07	44067	41959	40	124	239	44027	175.042	1101.67	1101.51	A+6SD=5.76
17	28	4	IGHG1	JHU15994.P179G07	40806	39836	41	145	338	40765	117.429	995.268	995.108	A+6SD=5.76
17	7	13	IGHG1	JHU15993.P168H02	14673	14126	38	105	153	14635	91.641	386.132	385.972	A+6SD=5.76
17	8	13	IGHG1	JHU15993.P168H02	11892	12200	37	105	155	11855	78.032	321.405	321.245	A+6SD=5.76
17	27	18	IGHG1	JHU15994.P180G07	32557	34201	40	119	210	32517	162.295	813.925	813.765	A+6SD=5.76
17	28	18	IGHG1	JHU15994.P180G07	34645	35640	43	129	190	34602	186.9	805.698	805.538	A+6SD=5.76
17	19	23	IGHG1	JHU16423.P173H04	15261	14465	37	105	158	15224	90.886	412.459	412.299	A+6SD=5.76
17	20	23	IGHG1	JHU16423.P173H04	14913	14769	37	107	182	14876	80.56	403.054	402.894	A+6SD=5.76
18	11	7	IGHG1	JHU15997.P168F09	17455	16641	38	108	171	17417	96.684	459.342	459.163	A+6SD=5.76
18	12	7	IGHG1	JHU15997.P168F09	18181	17356	38	103	152	18143	113.507	478.447	478.268	A+6SD=5.76
19	23	2	IGHG1	JHU16425.P173C09	14842	14248	40	101	146	14802	96.897	371.05	370.866	A+6SD=5.76
19	24	2	IGHG1	JHU16425.P173C09	14412	14456	39	103	162	14373	88.599	369.538	369.354	A+6SD=5.76
19	11	7	IGHG1	JHU15996.P168D09	23698	23777	41	107	148	23657	159.932	578	577.816	A+6SD=5.76
19	12	7	IGHG1	JHU15996.P168D09	24123	24047	41	111	155	24082	154.426	588.366	588.182	A+6SD=5.76
19	11	10	IGHG1	JHU15995.P168C09	23566	24136	40	104	145	23526	165.738	589.15	588.966	A+6SD=5.76
19	12	10	IGHG1	JHU15995.P168C09	23976	24377	41	109	160	23935	151.675	584.78	584.596	A+6SD=5.76
19	43	15	IGHG1	JHU01874.P189D02	20914	22038	40	118	168	20874	130.476	522.85	522.666	A+6SD=5.76
19	44	15	IGHG1	JHU01874.P189D02	20672	22219	40	114	162	20632	136.451	516.8	516.616	A+6SD=5.76
20	3	3	IGHG1	JHU15327.P161B07	28186	25745	43	125	191	28143	134.136	655.488	655.173	A+6SD=5.76
20	4	3	IGHG1	JHU15327.P161B07	26679	25122	44	130	192	26635	130.167	606.341	606.025	A+6SD=5.76
20	19	5	IGHG1	JHU16426.P173B01	24292	22797	44	129	188	24248	120.574	552.091	551.775	A+6SD=5.76
20	20	5	IGHG1	JHU16426.P173B01	22707	21908	43	121	172	22664	126.669	528.07	527.754	A+6SD=5.76
12	15	4	IGHG3	JHU08684.P091A07	19456	20405	39	108	152	19417	133.533	498.872	498.334	A+6SD=5.76
12	16	4	IGHG3	JHU08684.P091A07	20099	20058	41	123	171	20058	116.579	490.22	489.682	A+6SD=5.76
20	11	7	IGHG3	JHU15998.P168B09	21025	19417	37	118	179	20988	107.816	568.243	567.927	A+6SD=5.76
20	12	7	IGHG3	JHU15998.P168B09	20085	19746	41	119	169	20044	116.136	489.878	489.562	A+6SD=5.76
2	53	25	IGHG4	JHU03305.P035F12	4418	4289	43	123	162	4375	25.716	102.744	102.035	A+6SD=5.76
2	54	25	IGHG4	JHU03305.P035F12	4369	4376	41	115	163	4328	26.141	106.561	105.852	A+6SD=5.76
6	21	18	IGK	JHU05320.P056E07	13369	11572	40	131	245	13329	46.698	334.225	333.892	A+6SD=5.76
6	22	18	IGK	JHU05320.P056E07	12844	11469	41	121	206	12803	55.087	313.268	312.935	A+6SD=5.76
1	45	17	IGKC	JHU02823.P030H07	320	449	40	120	180	280	1.828	8	7.33333	A+6SD=5.76
1	46	17	IGKC	JHU02823.P030H07	298	425	40	113	157	258	1.987	7.45	6.78333	A+6SD=5.76
4	59	22	IGKC	JHU03585.P038A11	1042	1265	44	122	175	998	6.531	23.6818	22.9371	A+6SD=5.76
4	60	22	IGKC	JHU03585.P038A11	1128	1195	40	115	167	1088	6.467	28.2	27.4553	A+6SD=5.76
7	41	10	IGKC	JHU06466.P068C09	1567	1580	40	111	152	1527	9.664	39.175	38.825	A+6SD=5.76
7	42	10	IGKC	JHU06466.P068C09	1630	1659	40	118	169	1590	9.118	40.75	40.4	A+6SD=5.76
11	19	2	IGKC	JHU08868.P093C01	4802	4700	40	105	148	4762	31.047	120.05	119.682	A+6SD=5.76
11	20	2	IGKC	JHU08868.P093C01	4886	4728	39	104	150	4847	30.827	125.282	124.914	A+6SD=5.76
11	19	12	IGKC	JHU08867.P093C02	9022	8115	39	111	162	8983	49.407	231.333	230.965	A+6SD=5.76
11	20	12	IGKC	JHU08867.P093C02	8581	8147	40	113	161	8541	49.901	214.525	214.157	A+6SD=5.76
12	19	15	IGKC	JHU08866.P093B02	710	770	40	107	147	670	4.51	17.75	17.2125	A+6SD=5.76
12	20	15	IGKC	JHU08866.P093B02	702	809	41	115	161	661	4.311	17.122	16.5844	A+6SD=5.76
12	27	22	IGKC	JHU09354.P098A07	549	632	45	123	163	504	3.123	12.2	11.6625	A+6SD=5.76
12	28	22	IGKC	JHU09354.P098A07	433	551	42	124	169	391	2.527	10.3095	9.772	A+6SD=5.76
13	57	19	IGKC	JHU15132.P159H07	489	580	35	91	138	454	3.543	13.9714	13.7714	A+6SD=5.76
13	58	19	IGKC	JHU15132.P159H07	478	573	34	84	126	444	3.881	14.0588	13.8588	A+6SD=5.76
13	55	21	IGKC	JHU15233.P160H03	1376	1442	35	95	149	1341	9.04	39.3143	39.1143	A+6SD=5.76
13	56	21	IGKC	JHU15233.P160H03	1320	1440	36	98	153	1284	8.771	36.6667	36.4667	A+6SD=5.76
13	59	28	IGKC	JHU15227.P160G12	1606	1667	37	100	150	1569	10.447	43.4054	43.2054	A+6SD=5.76
13	60	28	IGKC	JHU15227.P160G12	1729	1802	38	103	146	1691	11.637	45.5	45.3	A+6SD=5.76
14	57	4	IGKC	JHU15131.P159E07	1182	1273	37	98	139	1145	8.453	31.9459	31.7027	A+6SD=5.76
14	58	4	IGKC	JHU15131.P159E07	1217	1272	38	97	141	1179	8.333	32.0263	31.7831	A+6SD=5.76
14	57	19	IGKC	JHU15133.P159F07	497	568	38	102	149	459	3.128	13.0789	12.8357	A+6SD=5.76
14	58	19	IGKC	JHU15133.P159F07	470	575	37	95	147	433	3.265	12.7027	12.4595	A+6SD=5.76
14	59	31	IGKC	JHU15229.P160F12	800	941	41	110	157	759	5.293	19.5122	19.269	A+6SD=5.76
14	60	31	IGKC	JHU15229.P160F12	808	937	43	111	156	765	5.295	18.7907	18.5475	A+6SD=5.76
15	55	18	IGKC	JHU15231.P160C03	1364	1399	37	101	151	1327	8.596	36.8649	36.628	A+6SD=5.76
15	56	18	IGKC	JHU15231.P160C03	1340	1397	38	105	163	1302	7.926	35.2632	35.0263	A+6SD=5.76
15	55	21	IGKC	JHU15232.P160D03	345	439	37	98	147	308	2.32	9.32432	9.08748	A+6SD=5.76
15	56	21	IGKC	JHU15232.P160D03	331	413	39	100	146	292	2.144	8.48718	8.25034	A+6SD=5.76
15	59	28	IGKC	JHU15228.P160C12	6027	5567	40	116	159	5987	34.283	150.675	150.438	A+6SD=5.76
15	60	28	IGKC	JHU15228.P160C12	5962	5715	41	114	154	5921	36.37	145.415	145.178	A+6SD=5.76
16	57	18	IGKC	JHU15230.P160A07	4478	4072	49	132	180	4429	21.889	91.3878	91.0378	A+6SD=5.76
16	58	18	IGKC	JHU15230.P160A07	4202	4096	46	124	170	4156	23.365	91.3478	90.9978	A+6SD=5.76
16	57	24	IGKC	JHU15137.P159A08	344	438	50	134	181	294	1.68	6.88	6.53	A+6SD=5.76
16	58	24	IGKC	JHU15137.P159A08	340	416	50	131	184	290	1.549	6.8	6.45	A+6SD=5.76
17	21	12	IGKC	JHU16430.P173G06	773	875	37	104	149	736	5.174	20.8919	20.7319	A+6SD=5.76
17	22	12	IGKC	JHU16430.P173G06	836	957	37	101	146	799	5.863	22.5946	22.4346	A+6SD=5.76
17	13	23	IGKC	JHU16098.P169H04	3157	3228	36	98	148	3121	21.149	87.6944	87.5344	A+6SD=5.76
17	14	23	IGKC	JHU16098.P169H04	3151	3123	37	100	145	3114	20.848	85.1622	85.0021	A+6SD=5.76
19	21	3	IGKC	JHU16432.P173D07	1662	1717	40	98	143	1622	11.322	41.55	41.3658	A+6SD=5.76
19	22	3	IGKC	JHU16432.P173D07	1720	1804	40	99	137	1680	12.445	43	42.8158	A+6SD=5.76
19	45	3	IGKC	JHU02036.P189D07	637	727	38	94	139	599	4.554	16.7632	16.5789	A+6SD=5.76
19	46	3	IGKC	JHU02036.P189D07	677	761	38	96	140	639	4.75	17.8158	17.6316	A+6SD=5.76
19	21	26	IGKC	JHU16433.P173C08	1335	1351	39	105	152	1296	8.197	34.2308	34.0466	A+6SD=5.76
19	22	26	IGKC	JHU16433.P173C08	1356	1394	38	98	137	1318	9.46	35.6842	35.5	A+6SD=5.76
20	21	20	IGKC	JHU16431.P173A07	9880	9427	43	116	162	9837	57.475	229.767	229.452	A+6SD=5.76
20	22	20	IGKC	JHU16431.P173A07	9465	8812	43	121	193	9422	45.031	220.116	219.8	A+6SD=5.76
20	15	25	IGKC	JHU16293.P171B08	431	569	43	124	171	388	2.602	10.0233	9.70747	A+6SD=5.76
20	16	25	IGKC	JHU16293.P171B08	537	656	47	121	166	490	3.223	11.4255	11.1097	A+6SD=5.76
2	55	19	IGL@	JHU03695.P039F03	65535	53893	53	163	275	65482	195.382	1236.51	1235.8	A+6SD=5.76
2	56	19	IGL@	JHU03695.P039F03	65535	53811	53	167	271	65482	197.948	1236.51	1235.8	A+6SD=5.76
10	19	12	IGL@	JHU08871.P093E02	16984	16967	41	123	176	16943	95.705	414.244	413.867	A+6SD=5.76
10	20	12	IGL@	JHU08871.P093E02	16677	16569	40	121	195	16637	84.349	416.925	416.548	A+6SD=5.76
10	19	15	IGL@	JHU08870.P093F02	12938	12561	38	100	143	12900	87.14	340.474	340.097	A+6SD=5.76
10	20	15	IGL@	JHU08870.P093F02	12349	12903	39	109	159	12310	80.465	316.641	316.264	A+6SD=5.76
11	9	22	IGL@	JHU08200.P086C07	15829	15161	40	112	162	15789	92.895	395.725	395.357	A+6SD=5.76
11	10	22	IGL@	JHU08200.P086C07	14567	13871	39	117	176	14528	78.148	373.513	373.144	A+6SD=5.76
15	57	4	IGL@	JHU15135.P159C07	4484	4270	38	96	137	4446	30.467	118	117.763	A+6SD=5.76
15	58	4	IGL@	JHU15135.P159C07	4313	4355	39	104	161	4274	26.404	110.59	110.353	A+6SD=5.76
15	57	16	IGL@	JHU15134.P159C06	18090	16961	41	102	144	18049	117.076	441.22	440.983	A+6SD=5.76
15	58	16	IGL@	JHU15134.P159C06	18634	17294	43	123	206	18591	83.354	433.349	433.112	A+6SD=5.76
17	11	10	IGL@	JHU16000.P168G09	8352	8075	36	96	134	8316	59.545	232	231.84	A+6SD=5.76
17	12	10	IGL@	JHU16000.P168G09	8301	7764	37	107	159	8264	48.157	224.351	224.191	A+6SD=5.76
17	1	26	IGL@	JHU15329.P161G04	455	586	37	101	149	418	3.255	12.2973	12.1373	A+6SD=5.76
17	2	26	IGL@	JHU15329.P161G04	492	623	36	99	148	456	3.541	13.6667	13.5066	A+6SD=5.76
18	19	2	IGL@	JHU16436.P173E01	797	864	37	95	132	760	5.826	21.5405	21.3611	A+6SD=5.76
18	20	2	IGL@	JHU16436.P173E01	811	860	37	94	130	774	5.892	21.9189	21.7394	A+6SD=5.76
19	1	5	IGL@	JHU15328.P161D01	14438	13439	40	109	161	14398	82.795	360.95	360.766	A+6SD=5.76
19	2	5	IGL@	JHU15328.P161D01	14394	13709	40	113	174	14354	78.138	359.85	359.666	A+6SD=5.76
19	23	5	IGL@	JHU16435.P173D09	8936	8425	40	107	154	8896	54.013	223.4	223.216	A+6SD=5.76
19	24	5	IGL@	JHU16435.P173D09	8751	8199	40	104	143	8711	56.608	218.775	218.591	A+6SD=5.76
20	15	16	IGL@	JHU16294.P171A06	2623	2646	41	207	898	2582	2.716	63.9756	63.6598	A+6SD=5.76
20	16	16	IGL@	JHU16294.P171A06	2430	2490	41	130	193	2389	12.228	59.2683	58.9525	A+6SD=5.76
20	21	26	IGL@	JHU16434.P173A08	35736	32347	50	139	207	35686	155.594	714.72	714.404	A+6SD=5.76
20	22	26	IGL@	JHU16434.P173A08	33648	32687	49	141	204	33599	159.539	686.694	686.378	A+6SD=5.76
9	3	3	IGLC2	JHU07717.P081H07	4092	4167	38	110	161	4054	25.199	107.684	107.323	A+6SD=5.76
9	4	3	IGLC2	JHU07717.P081H07	3987	3831	36	101	157	3951	23.758	110.75	110.389	A+6SD=5.76
13	25	1	IGLL5	JHU13243.P139H01	1625	1700	37	104	160	1588	9.975	43.9189	43.7189	A+6SD=5.76
13	26	1	IGLL5	JHU13243.P139H01	1783	1783	37	101	155	1746	10.852	48.1892	47.9892	A+6SD=5.76
4	59	11	IL32	JHU03696.P039B10	329	466	39	116	169	290	2.071	8.4359	7.69122	A+6SD=5.76
4	60	11	IL32	JHU03696.P039B10	362	491	39	113	157	323	2.408	9.28205	8.53737	A+6SD=5.76
16	5	17	ING3	JHU11705.P122B11	343	431	40	117	167	303	1.88	8.575	8.225	A+6SD=5.76
16	6	17	ING3	JHU11705.P122B11	309	434	41	115	159	268	2.006	7.53659	7.18659	A+6SD=5.76
9	9	21	INO80E	JHU08371.P088H07	2324	2470	39	108	154	2285	15.338	59.5897	59.2286	A+6SD=5.76
9	10	21	INO80E	JHU08371.P088H07	2254	2326	36	108	159	2218	13.95	62.6111	62.25	A+6SD=5.76
6	19	7	ISCA2	JHU05322.P056F01	238	359	39	109	158	199	1.582	6.10256	5.76923	A+6SD=5.76
6	20	7	ISCA2	JHU05322.P056F01	308	487	39	111	151	269	2.49	7.89744	7.5641	A+6SD=5.76
13	49	30	ITCH	JHU14846.P156G02	423	530	39	100	136	384	3.162	10.8462	10.6462	A+6SD=5.76
13	50	30	ITCH	JHU14846.P156G02	442	538	37	101	153	405	2.856	11.9459	11.7459	A+6SD=5.76
9	41	19	ITGB1BP2	JHU10218.P107H11	423	540	35	103	155	388	2.819	12.0857	11.7246	A+6SD=5.76
9	42	19	ITGB1BP2	JHU10218.P107H11	425	510	36	101	154	389	2.656	11.8056	11.4444	A+6SD=5.76
12	35	17	JMJD6	JHU09735.P102B11	316	434	39	116	176	277	1.807	8.10256	7.56504	A+6SD=5.76
12	36	17	JMJD6	JHU09735.P102B11	401	479	40	111	155	361	2.374	10.025	9.48748	A+6SD=5.76
8	25	29	KCNAB1	JHU05510.P058B02	1843	1963	41	124	177	1802	10.39	44.9512	44.4512	A+6SD=5.76
8	26	29	KCNAB1	JHU05510.P058B02	1645	1823	43	125	173	1602	9.815	38.2558	37.7558	A+6SD=5.76
6	49	16	KCNAB2	JHU07150.P075E02	1126	1235	39	104	148	1087	7.642	28.8718	28.5385	A+6SD=5.76
6	50	16	KCNAB2	JHU07150.P075E02	964	1107	39	109	160	925	6.238	24.7179	24.3846	A+6SD=5.76
7	49	1	KCNAB2	JHU07151.P075D01	673	835	39	107	151	634	4.821	17.2564	16.9064	A+6SD=5.76
7	50	1	KCNAB2	JHU07151.P075D01	636	810	39	108	153	597	4.588	16.3077	15.9577	A+6SD=5.76
14	57	21	KCTD21-AS1	JHU15242.P160F07	407	520	37	102	150	370	2.787	11	10.7568	A+6SD=5.76
14	58	21	KCTD21-AS1	JHU15242.P160F07	402	523	38	97	138	364	3.087	10.5789	10.3357	A+6SD=5.76
20	41	13	KDM4D	JHU10691.P188B10	456	555	37	106	152	419	2.954	12.3243	12.0085	A+6SD=5.76
20	42	13	KDM4D	JHU10691.P188B10	528	610	37	105	152	491	3.322	14.2703	13.9545	A+6SD=5.76
2	39	26	KEAP1	JHU02347.P025E08	277	410	41	111	159	236	1.881	6.7561	6.04667	A+6SD=5.76
2	40	26	KEAP1	JHU02347.P025E08	272	370	40	106	148	232	1.784	6.8	6.09057	A+6SD=5.76
8	21	26	KIAA0513	JHU05042.P053A08	348	492	40	111	146	308	2.61	8.7	8.2	A+6SD=5.76
8	22	26	KIAA0513	JHU05042.P053A08	355	500	43	122	167	312	2.263	8.25581	7.75581	A+6SD=5.76
2	21	11	KIF6	JHU01394.P015F06	592	683	39	111	170	553	3.365	15.1795	14.4701	A+6SD=5.76
2	22	11	KIF6	JHU01394.P015F06	506	646	40	115	161	466	3.298	12.65	11.9406	A+6SD=5.76
19	13	27	KIZ	JHU16162.P170D04	405	590	37	98	142	368	3.465	10.9459	10.7617	A+6SD=5.76
19	14	27	KIZ	JHU16162.P170D04	444	573	39	105	150	405	3.12	11.3846	11.2004	A+6SD=5.76
20	35	10	KJ898030	JHU19826.P184A09	935	1125	38	115	172	897	5.872	24.6053	24.2895	A+6SD=5.76
20	36	10	KJ898030	JHU19826.P184A09	959	1137	37	109	157	922	6.548	25.9189	25.6031	A+6SD=5.76
9	1	31	KJ901215	JHU08036.P084H04	516	667	38	104	151	478	3.728	13.5789	13.2178	A+6SD=5.76
9	2	31	KJ901215	JHU08036.P084H04	503	643	39	106	157	464	3.42	12.8974	12.5363	A+6SD=5.76
18	23	12	KJ901215	JHU16463.P173E10	447	618	37	101	168	410	3.077	12.0811	11.9016	A+6SD=5.76
18	24	12	KJ901215	JHU16463.P173E10	439	598	37	100	165	402	3.018	11.8649	11.6854	A+6SD=5.76
19	23	15	KJ901215	JHU16463.P173D10	785	924	37	98	147	748	5.619	21.2162	21.032	A+6SD=5.76
19	24	15	KJ901215	JHU16463.P173D10	819	966	36	95	143	783	6.091	22.75	22.5658	A+6SD=5.76
15	17	31	KJ901523	JHU12585.P132D12	5612	5321	40	109	152	5572	34.289	140.3	140.063	A+6SD=5.76
15	18	31	KJ901523	JHU12585.P132D12	5669	5315	40	112	155	5629	33.568	141.725	141.488	A+6SD=5.76
2	33	30	KJ902696	JHU09345.P024E06	292	393	43	119	167	249	1.641	6.7907	6.08127	A+6SD=5.76
2	34	30	KJ902696	JHU09345.P024E06	314	431	41	112	152	273	2.099	7.65854	6.94911	A+6SD=5.76
10	25	15	KLC2	JHU09266.P097F02	415	566	36	94	137	379	3.445	11.5278	11.1511	A+6SD=5.76
10	26	15	KLC2	JHU09266.P097F02	411	573	36	99	148	375	3.203	11.4167	11.04	A+6SD=5.76
18	13	19	KLC3	JHU16297.P171F03	534	741	37	98	140	497	4.593	14.4324	14.2529	A+6SD=5.76
18	14	19	KLC3	JHU16297.P171F03	599	747	37	100	145	562	4.462	16.1892	16.0097	A+6SD=5.76
8	7	10	KLF7	JHU04560.P048A01	248	387	38	113	167	210	1.641	6.52632	6.02632	A+6SD=5.76
8	8	10	KLF7	JHU04560.P048A01	254	384	40	117	165	214	1.618	6.35	5.85	A+6SD=5.76
13	59	29	KLHL14	JHU15051.P158H10	756	784	37	102	165	719	4.133	20.4324	20.2324	A+6SD=5.76
13	60	29	KLHL14	JHU15051.P158H10	676	757	37	110	182	639	3.555	18.2703	18.0703	A+6SD=5.76
1	49	12	KLHL3_frag	JHU03111.P033G02	424	542	41	113	155	383	2.768	10.3415	9.6748	A+6SD=5.76
1	50	12	KLHL3_frag	JHU03111.P033G02	469	583	43	122	169	426	2.728	10.907	10.2403	A+6SD=5.76
5	43	19	KPNA2	JHU06765.P071H03	370	487	37	100	139	333	2.784	10	9.55956	A+6SD=5.76
5	44	19	KPNA2	JHU06765.P071H03	350	432	37	104	150	313	2.187	9.45946	9.01902	A+6SD=5.76
4	23	7	KPNA3	JHU01488.P016B09	339	465	50	317	2827	289	0.052	6.78	6.03532	A+6SD=5.76
4	24	7	KPNA3	JHU01488.P016B09	335	434	45	127	183	290	1.678	7.44444	6.69976	A+6SD=5.76
4	43	13	KV205	JHU03021.P032B02	1600	1623	42	126	190	1558	7.879	38.0952	37.3506	A+6SD=5.76
4	44	13	KV205	JHU03021.P032B02	1548	1594	42	128	195	1506	7.518	36.8571	36.1125	A+6SD=5.76
17	39	29	KV205	JHU03021.P186H06	984	1022	37	97	138	947	6.703	26.5946	26.4346	A+6SD=5.76
17	40	29	KV205	JHU03021.P186H06	977	1069	37	94	137	940	7.117	26.4054	26.2454	A+6SD=5.76
2	55	5	L3HYPDH	JHU03473.P037F01	753	837	40	111	154	713	4.714	18.825	18.1156	A+6SD=5.76
2	56	5	L3HYPDH	JHU03473.P037F01	622	698	40	108	150	582	3.933	15.55	14.8406	A+6SD=5.76
3	11	1	LARP4	JHU00624.P007D09	626	692	49	128	167	577	3.377	12.7755	12.1341	A+6SD=5.76
3	12	1	LARP4	JHU00624.P007D09	598	678	46	124	169	552	3.278	13	12.3586	A+6SD=5.76
19	3	7	LAX1	JHU15620.P164D05	569	761	40	122	263	529	2.43	14.225	14.0408	A+6SD=5.76
19	4	7	LAX1	JHU15620.P164D05	722	828	40	102	143	682	5.077	18.05	17.8658	A+6SD=5.76
2	17	32	LDB3	JHU00913.P010E12	677	730	50	135	197	627	3.02	13.54	12.8306	A+6SD=5.76
2	18	32	LDB3	JHU00913.P010E12	468	617	47	121	165	421	3.006	9.95745	9.24802	A+6SD=5.76
1	55	2	LDOC1	JHU03509.P037G01	570	665	45	125	176	525	3.068	12.6667	12	A+6SD=5.76
1	56	2	LDOC1	JHU03509.P037G01	590	671	45	128	176	545	3.085	13.1111	12.4444	A+6SD=5.76
1	55	5	LDOC1	JHU03509.P037H01	528	639	40	115	160	488	3.275	13.2	12.5333	A+6SD=5.76
1	56	5	LDOC1	JHU03509.P037H01	633	684	45	126	171	588	3.263	14.0667	13.4	A+6SD=5.76
17	3	1	LOR	JHU15534.P163H05	230	328	36	94	134	194	1.746	6.38889	6.22886	A+6SD=5.76
17	4	1	LOR	JHU15534.P163H05	248	359	35	91	137	213	1.956	7.08571	6.92569	A+6SD=5.76
11	19	4	LSP1	JHU09072.P095C03	636	836	40	118	182	596	3.945	15.9	15.5316	A+6SD=5.76
11	20	4	LSP1	JHU09072.P095C03	658	840	41	110	155	617	4.71	16.0488	15.6804	A+6SD=5.76
6	31	21	LTA4H	JHU06102.P064F03	329	431	40	111	160	289	2	8.225	7.89167	A+6SD=5.76
6	32	21	LTA4H	JHU06102.P064F03	294	404	40	110	159	254	1.849	7.35	7.01667	A+6SD=5.76
3	45	20	MAGEA8	JHU02742.P029C07	482	551	43	116	153	439	2.843	11.2093	10.5679	A+6SD=5.76
3	46	20	MAGEA8	JHU02742.P029C07	449	563	44	119	164	405	2.707	10.2045	9.56312	A+6SD=5.76
11	21	22	MAGEA9	JHU08970.P094C07	348	450	40	113	165	308	2.042	8.7	8.33158	A+6SD=5.76
11	22	22	MAGEA9	JHU08970.P094C07	409	516	42	118	162	367	2.457	9.7381	9.36967	A+6SD=5.76
9	31	19	MAGEB6	JHU09841.P103H03	269	411	36	109	170	233	1.776	7.47222	7.11111	A+6SD=5.76
9	32	19	MAGEB6	JHU09841.P103H03	262	344	36	105	155	226	1.542	7.27778	6.91667	A+6SD=5.76
7	39	2	MAGEC2	JHU06193.P065C05	1096	1234	40	107	152	1056	7.414	27.4	27.05	A+6SD=5.76
7	40	2	MAGEC2	JHU06193.P065C05	1072	1254	39	108	156	1033	7.346	27.4872	27.1372	A+6SD=5.76
22	33	25	MAGI1	JHU18003.P223F08	511	635	38	94	134	473	4.037	13.4474	13.3902	A+6SD=5.76
22	34	25	MAGI1	JHU18003.P223F08	523	670	37	94	167	486	3.449	14.1351	14.078	A+6SD=5.76
11	51	16	MAP3K7CL	JHU10953.P115C06	302	478	39	114	161	263	2.261	7.74359	7.37517	A+6SD=5.76
11	52	16	MAP3K7CL	JHU10953.P115C06	247	396	40	119	172	207	1.61	6.175	5.80658	A+6SD=5.76
10	21	3	MAP4	JHU08885.P093F07	738	794	36	90	155	702	4.542	20.5	20.1233	A+6SD=5.76
10	22	3	MAP4	JHU08885.P093F07	786	906	37	106	180	749	4.444	21.2432	20.8666	A+6SD=5.76
9	13	11	MAPK7	JHU08694.P091H02	547	727	38	106	154	509	4.032	14.3947	14.0336	A+6SD=5.76
9	14	11	MAPK7	JHU08694.P091H02	563	672	39	105	151	524	3.755	14.4359	14.0748	A+6SD=5.76
5	47	3	MAPK9	JHU06558.P069H11	336	408	39	111	165	297	1.8	8.61538	8.17494	A+6SD=5.76
5	48	3	MAPK9	JHU06558.P069H11	307	406	36	104	157	271	1.924	8.52778	8.08734	A+6SD=5.76
3	25	25	MARC2	JHU01787.P019D04	43575	41299	47	126	182	43528	226.225	927.128	926.486	A+6SD=5.76
3	26	25	MARC2	JHU01787.P019D04	44505	41948	48	134	192	44457	217.781	927.188	926.546	A+6SD=5.76
23	21	15	MARCKS	JHU18576.P213D06	297	457	36	92	138	261	2.645	8.25	8.16892	A+6SD=5.76
23	22	15	MARCKS	JHU18576.P213D06	325	428	36	89	127	289	2.669	9.02778	8.9467	A+6SD=5.76
20	23	15	MARCKSL1	JHU16451.P173B10	266	376	37	104	150	229	1.813	7.18919	6.8734	A+6SD=5.76
20	24	15	MARCKSL1	JHU16451.P173B10	247	327	40	112	167	207	1.287	6.175	5.85921	A+6SD=5.76
13	25	15	MBLAC1	JHU13065.P137H02	508	562	35	94	143	473	3.273	14.5143	14.3143	A+6SD=5.76
13	26	15	MBLAC1	JHU13065.P137H02	471	540	35	101	154	436	2.851	13.4571	13.2571	A+6SD=5.76
9	53	1	MED22	JHU11024.P115H09	596	643	36	104	155	560	3.477	16.5556	16.1944	A+6SD=5.76
9	54	1	MED22	JHU11024.P115H09	534	617	39	114	241	495	2.087	13.6923	13.3312	A+6SD=5.76
16	37	17	MED4	JHU13943.P146B03	326	454	41	114	164	285	2.073	7.95122	7.60122	A+6SD=5.76
16	38	17	MED4	JHU13943.P146B03	349	463	39	109	159	310	2.226	8.94872	8.59872	A+6SD=5.76
4	35	26	MED7	JHU01944.P021A12	452	600	45	134	217	407	2.147	10.0444	9.29976	A+6SD=5.76
4	36	26	MED7	JHU01944.P021A12	434	556	53	141	218	381	1.904	8.18868	7.444	A+6SD=5.76
20	9	13	MFF	JHU15965.P168B06	268	422	40	111	157	228	1.981	6.7	6.38421	A+6SD=5.76
20	10	13	MFF	JHU15965.P168B06	402	506	40	112	160	362	2.463	10.05	9.73421	A+6SD=5.76
19	23	18	MLEC	JHU29112.P176C11	408	505	40	108	164	368	2.421	10.2	10.0158	A+6SD=5.76
19	24	18	MLEC	JHU29112.P176C11	376	472	40	109	164	336	2.213	9.4	9.21579	A+6SD=5.76
7	41	29	MMADHC	JHU06245.P066D10	321	439	39	111	156	282	2.103	8.23077	7.88077	A+6SD=5.76
7	42	29	MMADHC	JHU06245.P066D10	313	444	39	109	159	274	2.107	8.02564	7.67564	A+6SD=5.76
2	45	1	MRFAP1L1	JHU02929.P031F05	805	849	41	112	156	764	4.724	19.6341	18.9247	A+6SD=5.76
2	46	1	MRFAP1L1	JHU02929.P031F05	767	901	42	114	160	725	4.919	18.2619	17.5525	A+6SD=5.76
16	21	29	MRI1	JHU12776.P134B06	313	421	45	134	195	268	1.472	6.95556	6.60556	A+6SD=5.76
16	22	29	MRI1	JHU12776.P134B06	345	442	49	136	194	296	1.577	7.04082	6.69082	A+6SD=5.76
11	43	12	MTERF4	JHU10416.P109C02	246	327	39	109	158	207	1.38	6.30769	5.93927	A+6SD=5.76
11	44	12	MTERF4	JHU10416.P109C02	270	349	39	102	149	231	1.658	6.92308	6.55466	A+6SD=5.76
18	39	30	MTERF4	JHU13646.P188E06	234	329	38	98	144	196	1.604	6.15789	5.97841	A+6SD=5.76
18	40	30	MTERF4	JHU13646.P188E06	258	347	38	100	151	220	1.636	6.78947	6.60999	A+6SD=5.76
10	37	13	MTHFD1	JHU10328.P108F02	414	564	37	97	143	377	3.266	11.1892	10.8125	A+6SD=5.76
10	38	13	MTHFD1	JHU10328.P108F02	409	534	38	100	149	371	2.913	10.7632	10.3865	A+6SD=5.76
13	55	31	MTMR14	JHU15248.P160H04	3294	3204	39	104	147	3255	21.088	84.4615	84.2615	A+6SD=5.76
13	56	31	MTMR14	JHU15248.P160H04	3243	3279	37	104	155	3206	20.484	87.6486	87.4486	A+6SD=5.76
14	59	28	MTTP	JHU15249.P160E12	65535	58684	45	137	229	65490	255.664	1456.33	1456.09	A+6SD=5.76
14	60	28	MTTP	JHU15249.P160E12	65535	60083	46	156	255	65489	235.008	1424.67	1424.43	A+6SD=5.76
6	21	8	MTUS2	JHU05128.P054E05	370	550	39	113	159	331	2.748	9.48718	9.15385	A+6SD=5.76
6	22	8	MTUS2	JHU05128.P054E05	355	508	39	113	162	316	2.438	9.10256	8.76923	A+6SD=5.76
13	1	22	MUS81	JHU11666.P122G03	265	342	35	93	138	230	1.804	7.57143	7.37143	A+6SD=5.76
13	2	22	MUS81	JHU11666.P122G03	256	358	35	98	152	221	1.711	7.31429	7.11429	A+6SD=5.76
1	53	9	MVP	JHU03230.P034H09	1855	1946	42	120	190	1813	9.611	44.1667	43.5	A+6SD=5.76
1	54	9	MVP	JHU03230.P034H09	1950	2008	42	118	162	1908	11.667	46.4286	45.7619	A+6SD=5.76
13	57	15	MYLK	JHU14956.P157H06	308	399	36	100	150	272	1.993	8.55556	8.35556	A+6SD=5.76
13	58	15	MYLK	JHU14956.P157H06	280	349	36	94	138	244	1.848	7.77778	7.57778	A+6SD=5.76
22	35	20	N4BP1	JHU17835.P221E11	1010	1061	37	93	149	973	6.497	27.2973	27.2402	A+6SD=5.76
22	36	20	N4BP1	JHU17835.P221E11	977	1052	36	91	138	941	6.964	27.1389	27.0817	A+6SD=5.76
13	21	18	N6AMT2	JHU12977.P136G07	445	550	35	99	149	410	3.027	12.7143	12.5143	A+6SD=5.76
13	22	18	N6AMT2	JHU12977.P136G07	395	484	35	95	138	360	2.819	11.2857	11.0857	A+6SD=5.76
12	53	25	NACA	JHU10995.P115B12	452	526	42	120	166	410	2.446	10.7619	10.2244	A+6SD=5.76
12	54	25	NACA	JHU10995.P115B12	379	511	43	121	172	336	2.267	8.81395	8.27643	A+6SD=5.76
10	15	11	NADSYN1	JHU08698.P091F06	307	393	37	111	165	270	1.709	8.2973	7.92061	A+6SD=5.76
10	16	11	NADSYN1	JHU08698.P091F06	292	405	38	110	158	254	1.867	7.68421	7.30752	A+6SD=5.76
14	7	12	NAMPT	JHU11960.P125E02	410	494	37	102	148	373	2.649	11.0811	10.8378	A+6SD=5.76
14	8	12	NAMPT	JHU11960.P125E02	428	496	37	103	159	391	2.472	11.5676	11.3243	A+6SD=5.76
6	39	30	NAP1L1	JHU06475.P068E06	642	719	41	112	150	601	4.047	15.6585	15.3252	A+6SD=5.76
6	40	30	NAP1L1	JHU06475.P068E06	719	789	42	113	152	677	4.447	17.119	16.7857	A+6SD=5.76
15	55	15	NAPG	JHU14957.P157D02	269	386	37	95	140	232	2.079	7.27027	7.03343	A+6SD=5.76
15	56	15	NAPG	JHU14957.P157D02	272	372	37	95	143	235	1.937	7.35135	7.11451	A+6SD=5.76
4	37	19	NASP	JHU02553.P027B03	3551	3397	45	125	178	3506	18.382	78.9111	78.1664	A+6SD=5.76
4	38	19	NASP	JHU02553.P027B03	3601	3396	44	120	173	3557	18.936	81.8409	81.0962	A+6SD=5.76
10	21	15	NASP	JHU08890.P093F06	2326	2493	42	119	171	2284	13.883	55.381	55.0043	A+6SD=5.76
10	22	15	NASP	JHU08890.P093F06	2259	2312	43	126	175	2216	12.491	52.5349	52.1582	A+6SD=5.76
19	35	5	Nc2b	JHU19567.P181D09	431	560	39	101	148	392	3.101	11.0513	10.8671	A+6SD=5.76
19	36	5	Nc2b	JHU19567.P181D09	537	602	39	99	143	498	3.517	13.7692	13.585	A+6SD=5.76
17	33	31	NCOA3	JHU19919.P184H08	307	471	37	93	136	270	2.779	8.2973	8.13727	A+6SD=5.76
17	34	31	NCOA3	JHU19919.P184H08	344	461	38	97	144	306	2.528	9.05263	8.8926	A+6SD=5.76
16	19	2	NDN	JHU12685.P133A01	253	321	37	105	154	216	1.403	6.83784	6.48784	A+6SD=5.76
16	20	2	NDN	JHU12685.P133A01	264	338	38	112	181	226	1.249	6.94737	6.59737	A+6SD=5.76
3	35	18	NDUFB2	JHU02259.P024C11	349	466	45	123	175	304	1.96	7.75556	7.11413	A+6SD=5.76
3	36	18	NDUFB2	JHU02259.P024C11	338	425	41	119	167	297	1.832	8.2439	7.60247	A+6SD=5.76
16	27	21	NEDD4L	JHU13360.P140B07	1164	1291	39	111	167	1125	7.066	29.8462	29.4962	A+6SD=5.76
16	28	21	NEDD4L	JHU13360.P140B07	1169	1329	40	115	169	1129	7.183	29.225	28.875	A+6SD=5.76
7	33	5	NEK10	JHU05805.P061D05	300	432	40	104	148	260	2.216	7.5	7.15	A+6SD=5.76
7	34	5	NEK10	JHU05805.P061D05	360	462	41	106	147	319	2.422	8.78049	8.43049	A+6SD=5.76
8	59	10	NEUROD6	JHU07348.P080A09	525	609	37	102	144	488	3.521	14.1892	13.6892	A+6SD=5.76
8	60	10	NEUROD6	JHU07348.P080A09	474	582	38	105	151	436	3.159	12.4737	11.9737	A+6SD=5.76
23	9	17	NFKB2	JHU16665.P206D07	527	696	37	94	141	490	4.27	14.2432	14.1622	A+6SD=5.76
23	10	17	NFKB2	JHU16665.P206D07	530	726	35	92	135	495	4.696	15.1429	15.0618	A+6SD=5.76
4	45	24	NFKBIB	JHU02938.P031A08	1392	1481	44	115	153	1348	8.928	31.6364	30.8917	A+6SD=5.76
4	46	24	NFKBIB	JHU02938.P031A08	1381	1478	42	112	153	1339	8.928	32.881	32.1363	A+6SD=5.76
14	45	16	NFU1	JHU14404.P151E06	1192	1261	37	104	167	1155	6.928	32.2162	31.973	A+6SD=5.76
14	46	16	NFU1	JHU14404.P151E06	1194	1280	37	102	154	1157	7.649	32.2703	32.027	A+6SD=5.76
20	21	14	NG_015859.1_frag	JHU16515.P174A06	311	424	39	109	159	272	1.981	7.97436	7.65857	A+6SD=5.76
20	22	14	NG_015859.1_frag	JHU16515.P174A06	282	387	38	105	152	244	1.855	7.42105	7.10526	A+6SD=5.76
5	55	23	NID2	JHU07642.P077H04	414	561	64	146	188	350	2.207	6.46875	6.02831	A+6SD=5.76
5	56	23	NID2	JHU07642.P077H04	403	561	58	141	180	345	2.333	6.94828	6.50783	A+6SD=5.76
13	3	27	NIF3L1	JHU11669.P122H08	242	356	37	104	145	205	1.738	6.54054	6.34054	A+6SD=5.76
13	4	27	NIF3L1	JHU11669.P122H08	233	322	35	94	137	198	1.664	6.65714	6.45714	A+6SD=5.76
11	45	17	NMRK2	JHU10518.P110D07	1579	1630	40	113	162	1539	9.364	39.475	39.1066	A+6SD=5.76
11	46	17	NMRK2	JHU10518.P110D07	1536	1655	40	113	160	1496	9.638	38.4	38.0316	A+6SD=5.76
9	19	16	NOL3	JHU09079.P095G02	2539	2423	40	128	244	2499	9.406	63.475	63.1139	A+6SD=5.76
9	20	16	NOL3	JHU09079.P095G02	2903	2652	37	121	203	2866	12.468	78.4595	78.0983	A+6SD=5.76
19	33	2	Nol3	JHU19589.P181C05	7187	7026	41	116	167	7146	41.377	175.293	175.108	A+6SD=5.76
19	34	2	Nol3	JHU19589.P181C05	7727	7768	40	106	161	7687	47.59	193.175	192.991	A+6SD=5.76
2	47	9	NOL4	JHU02837.P030F09	766	862	39	111	152	727	4.941	19.641	18.9316	A+6SD=5.76
2	48	9	NOL4	JHU02837.P030F09	648	762	39	109	160	609	4.081	16.6154	15.906	A+6SD=5.76
14	59	25	NOSTRIN	JHU15153.P159F12	326	470	40	104	156	286	2.346	8.15	7.90676	A+6SD=5.76
14	60	25	NOSTRIN	JHU15153.P159F12	347	456	43	123	173	304	1.925	8.06977	7.82652	A+6SD=5.76
11	29	5	NSFL1C	JHU09275.P097D09	880	989	39	101	144	841	6.167	22.5641	22.1957	A+6SD=5.76
11	30	5	NSFL1C	JHU09275.P097D09	936	1005	39	104	144	897	6.257	24	23.6316	A+6SD=5.76
11	3	6	NTF4	JHU07928.P083C05	340	436	40	118	170	300	1.871	8.5	8.13158	A+6SD=5.76
11	4	6	NTF4	JHU07928.P083C05	335	401	41	117	170	294	1.671	8.17073	7.80231	A+6SD=5.76
11	3	16	NTF4	JHU07928.P083C06	252	355	39	105	144	213	1.736	6.46154	6.09312	A+6SD=5.76
11	4	16	NTF4	JHU07928.P083C06	289	366	40	109	149	249	1.725	7.225	6.85658	A+6SD=5.76
20	55	1	NUDT14	JHU16889.P199B01	492	613	38	105	159	454	3.195	12.9474	12.6316	A+6SD=5.76
20	56	1	NUDT14	JHU16889.P199B01	539	665	39	111	163	500	3.399	13.8205	13.5047	A+6SD=5.76
16	9	17	NXN	JHU12028.P126B07	267	374	38	110	155	229	1.703	7.02632	6.67632	A+6SD=5.76
16	10	17	NXN	JHU12028.P126B07	283	405	38	108	147	245	2.02	7.44737	7.09737	A+6SD=5.76
20	7	15	NXPH2	JHU15729.P165B02	2203	2186	40	113	170	2163	12.194	55.075	54.7592	A+6SD=5.76
20	8	15	NXPH2	JHU15729.P165B02	2342	2370	41	114	161	2301	14.012	57.122	56.8062	A+6SD=5.76
12	39	17	OCM	JHU10126.P106B07	287	386	40	116	184	247	1.467	7.175	6.63748	A+6SD=5.76
12	40	17	OCM	JHU10126.P106B07	250	340	39	119	195	211	1.133	6.41026	5.87273	A+6SD=5.76
17	11	22	OFD1_frag	JHU15818.P166G11	489	616	36	96	140	453	3.714	13.5833	13.4233	A+6SD=5.76
17	12	22	OFD1_frag	JHU15818.P166G11	484	623	36	102	187	448	2.786	13.4444	13.2844	A+6SD=5.76
19	3	20	OGFOD3	JHU15317.P161C07	384	491	39	110	158	345	2.411	9.84615	9.66194	A+6SD=5.76
19	4	20	OGFOD3	JHU15317.P161C07	268	406	38	108	159	230	1.874	7.05263	6.86842	A+6SD=5.76
9	11	1	OGFR	JHU08317.P087H09	733	824	36	103	149	697	4.839	20.3611	20	A+6SD=5.76
9	12	1	OGFR	JHU08317.P087H09	847	892	36	105	152	811	5.178	23.5278	23.1667	A+6SD=5.76
9	17	31	OGFRL1	JHU08798.P092H12	299	364	36	99	164	263	1.616	8.30556	7.94444	A+6SD=5.76
9	18	31	OGFRL1	JHU08798.P092H12	278	398	37	102	157	241	1.885	7.51351	7.1524	A+6SD=5.76
10	25	23	OIP5	JHU09276.P097F04	348	472	40	117	167	308	2.126	8.7	8.32331	A+6SD=5.76
10	26	23	OIP5	JHU09276.P097F04	252	415	39	112	164	213	1.848	6.46154	6.08485	A+6SD=5.76
7	55	21	OLFML2B	JHU07352.P080D03	1323	1342	39	106	147	1284	8.408	33.9231	33.5731	A+6SD=5.76
7	56	21	OLFML2B	JHU07352.P080D03	1224	1219	39	113	164	1185	6.744	31.3846	31.0346	A+6SD=5.76
13	23	10	OPTN	JHU12982.P136G09	268	374	36	99	149	232	1.846	7.44444	7.24444	A+6SD=5.76
13	24	10	OPTN	JHU12982.P136G09	250	395	35	92	138	215	2.196	7.14286	6.94286	A+6SD=5.76
16	37	19	OPTN	JHU14029.P147B03	398	475	40	109	151	358	2.424	9.95	9.6	A+6SD=5.76
16	38	19	OPTN	JHU14029.P147B03	363	461	45	121	155	318	2.194	8.06667	7.71667	A+6SD=5.76
7	35	28	OTUB1	JHU06108.P064C12	412	485	41	112	154	371	2.422	10.0488	9.69878	A+6SD=5.76
7	36	28	OTUB1	JHU06108.P064C12	407	513	39	102	142	368	2.894	10.4359	10.0859	A+6SD=5.76
9	25	32	OTUB1	JHU09373.P098G04	530	599	37	102	157	493	3.166	14.3243	13.9632	A+6SD=5.76
9	26	32	OTUB1	JHU09373.P098G04	501	585	36	104	165	465	2.915	13.9167	13.5556	A+6SD=5.76
14	59	19	OTUD5	JHU15158.P159F11	287	407	37	98	146	250	2.116	7.75676	7.51351	A+6SD=5.76
14	60	19	OTUD5	JHU15158.P159F11	355	475	37	95	135	318	2.815	9.59459	9.35135	A+6SD=5.76
8	5	28	OTUD6B	JHU04190.P044A12	397	499	44	117	158	353	2.418	9.02273	8.52273	A+6SD=5.76
8	6	28	OTUD6B	JHU04190.P044A12	374	539	46	126	174	328	2.374	8.13043	7.63043	A+6SD=5.76
8	5	31	OTUD6B	JHU04190.P044B12	469	590	40	115	159	429	2.987	11.725	11.225	A+6SD=5.76
8	6	31	OTUD6B	JHU04190.P044B12	421	516	44	124	167	377	2.347	9.56818	9.06818	A+6SD=5.76
12	29	29	PACSIN1	JHU09374.P098B10	317	424	44	139	204	273	1.397	7.20455	6.66702	A+6SD=5.76
12	30	29	PACSIN1	JHU09374.P098B10	315	401	43	151	233	272	1.073	7.32558	6.78806	A+6SD=5.76
11	43	2	PAGE5	JHU10427.P109C01	630	742	40	103	140	590	4.564	15.75	15.3816	A+6SD=5.76
11	44	2	PAGE5	JHU10427.P109C01	551	641	40	108	208	511	2.563	13.775	13.4066	A+6SD=5.76
14	7	22	PAGE5	JHU12035.P126E03	302	409	37	98	144	265	2.16	8.16216	7.91892	A+6SD=5.76
14	8	22	PAGE5	JHU12035.P126E03	335	426	38	94	133	297	2.496	8.81579	8.57255	A+6SD=5.76
3	33	8	PAIP1	JHU02075.P022C05	1971	1951	42	117	170	1929	10.788	46.9286	46.2871	A+6SD=5.76
3	34	8	PAIP1	JHU02075.P022C05	1810	1934	41	107	152	1769	12.02	44.1463	43.5049	A+6SD=5.76
5	43	1	PARS2	JHU06781.P071H01	924	1042	36	103	159	888	5.906	25.6667	25.2262	A+6SD=5.76
5	44	1	PARS2	JHU06781.P071H01	904	1053	38	109	160	866	5.9	23.7895	23.349	A+6SD=5.76
2	35	13	PBDC1	JHU02226.P024F10	366	508	41	121	175	325	2.211	8.92683	8.2174	A+6SD=5.76
2	36	13	PBDC1	JHU02226.P024F10	438	562	40	118	166	398	2.675	10.95	10.2406	A+6SD=5.76
6	57	8	PBK	JHU07458.P078E05	702	776	37	99	147	665	4.605	18.973	18.6396	A+6SD=5.76
6	58	8	PBK	JHU07458.P078E05	703	783	37	93	134	666	5.149	19	18.6667	A+6SD=5.76
9	21	6	PCMTD1	JHU09086.P095G05	1082	1295	38	114	164	1044	7.201	28.4737	28.1126	A+6SD=5.76
9	22	6	PCMTD1	JHU09086.P095G05	1159	1241	39	112	164	1120	6.884	29.7179	29.3568	A+6SD=5.76
23	31	24	PDIA2	JHU18017.P223C04	1025	1126	37	100	142	988	7.225	27.7027	27.6216	A+6SD=5.76
23	32	24	PDIA2	JHU18017.P223C04	924	972	37	102	146	887	5.959	24.973	24.8919	A+6SD=5.76
15	59	31	PDK2	JHU15253.P160D12	289	407	39	103	148	250	2.054	7.41026	7.17341	A+6SD=5.76
15	60	31	PDK2	JHU15253.P160D12	264	356	40	112	160	224	1.525	6.6	6.36316	A+6SD=5.76
12	11	6	PDPK1	JHU08321.P087A09	328	447	38	111	158	290	2.127	8.63158	8.09406	A+6SD=5.76
12	12	6	PDPK1	JHU08321.P087A09	347	448	39	116	173	308	1.919	8.89744	8.35991	A+6SD=5.76
19	21	29	PGK1	JHU16547.P174D06	556	706	39	122	194	517	3.01	14.2564	14.0722	A+6SD=5.76
19	22	29	PGK1	JHU16547.P174D06	459	574	39	120	193	420	2.352	11.7692	11.585	A+6SD=5.76
10	17	6	PGM2	JHU08703.P091E09	275	361	38	107	152	237	1.671	7.23684	6.86015	A+6SD=5.76
10	18	6	PGM2	JHU08703.P091E09	262	329	38	106	154	224	1.448	6.89474	6.51805	A+6SD=5.76
2	37	23	PGM3	JHU02364.P025F04	588	772	43	120	160	545	4.075	13.6744	12.965	A+6SD=5.76
2	38	23	PGM3	JHU02364.P025F04	569	684	39	113	164	530	3.482	14.5897	13.8803	A+6SD=5.76
2	17	28	PHF21A	JHU01110.P012E12	1092	1155	45	126	171	1047	6.018	24.2667	23.5572	A+6SD=5.76
2	18	28	PHF21A	JHU01110.P012E12	1139	1173	49	133	178	1090	5.843	23.2449	22.5355	A+6SD=5.76
5	43	16	PIK3R5	JHU06783.P071G02	730	869	38	109	166	692	4.578	19.2105	18.7701	A+6SD=5.76
5	44	16	PIK3R5	JHU06783.P071G02	758	865	40	113	173	718	4.347	18.95	18.5096	A+6SD=5.76
6	13	10	PIM2	JHU04963.P052E01	1146	1201	37	104	162	1109	6.772	30.973	30.6396	A+6SD=5.76
6	14	10	PIM2	JHU04963.P052E01	1122	1188	39	108	153	1083	7.059	28.7692	28.4359	A+6SD=5.76
7	5	18	PITPNC1	JHU04197.P044C11	290	412	41	111	148	249	2.034	7.07317	6.72317	A+6SD=5.76
7	6	18	PITPNC1	JHU04197.P044C11	261	392	41	115	158	220	1.753	6.36585	6.01585	A+6SD=5.76
5	39	9	PKIB	JHU06315.P066H05	261	385	37	102	145	224	1.952	7.05405	6.61361	A+6SD=5.76
5	40	9	PKIB	JHU06315.P066H05	257	349	36	103	149	221	1.651	7.13889	6.69845	A+6SD=5.76
4	39	22	PLEKHA8	JHU02463.P026A07	322	446	40	116	160	282	2.063	8.05	7.30532	A+6SD=5.76
4	40	22	PLEKHA8	JHU02463.P026A07	320	445	42	124	170	278	1.888	7.61905	6.87437	A+6SD=5.76
2	51	5	PLEKHS1	JHU03080.P033F05	393	551	43	119	168	350	2.571	9.13953	8.43011	A+6SD=5.76
2	52	5	PLEKHS1	JHU03080.P033F05	402	533	45	124	172	357	2.378	8.93333	8.2239	A+6SD=5.76
16	57	5	PMEPA1	JHU14980.P157B05	271	377	38	111	175	233	1.52	7.13158	6.78158	A+6SD=5.76
16	58	5	PMEPA1	JHU14980.P157B05	262	366	40	109	164	222	1.567	6.55	6.2	A+6SD=5.76
13	27	8	PMVK	JHU13183.P138G05	289	374	35	99	158	254	1.741	8.25714	8.05714	A+6SD=5.76
13	28	8	PMVK	JHU13183.P138G05	290	393	35	98	151	255	1.954	8.28571	8.08571	A+6SD=5.76
10	35	13	PNMA2	JHU09951.P104F10	221	356	36	112	249	185	0.98	6.13889	5.7622	A+6SD=5.76
10	36	13	PNMA2	JHU09951.P104F10	265	363	37	104	163	228	1.589	7.16216	6.78547	A+6SD=5.76
18	1	6	PNMA2	JHU15552.P163E01	458	535	37	102	154	421	2.812	12.3784	12.1989	A+6SD=5.76
18	2	6	PNMA2	JHU15552.P163E01	457	583	37	102	154	420	3.123	12.3514	12.1719	A+6SD=5.76
9	37	11	PNMA5	JHU10240.P107H02	246	350	36	106	164	210	1.488	6.83333	6.47222	A+6SD=5.76
9	38	11	PNMA5	JHU10240.P107H02	289	382	37	109	163	252	1.675	7.81081	7.4497	A+6SD=5.76
11	53	25	PNP	JHU10998.P115D12	613	721	40	114	156	573	3.891	15.325	14.9566	A+6SD=5.76
11	54	25	PNP	JHU10998.P115D12	471	564	39	109	154	432	2.955	12.0769	11.7085	A+6SD=5.76
2	25	25	PP2D1	JHU01746.P019F04	414	512	42	112	151	372	2.649	9.85714	9.14771	A+6SD=5.76
2	26	25	PP2D1	JHU01746.P019F04	446	551	43	116	165	403	2.636	10.3721	9.66266	A+6SD=5.76
13	31	13	PPM1F	JHU13758.P144H02	770	864	36	103	152	734	5.007	21.3889	21.1889	A+6SD=5.76
13	32	13	PPM1F	JHU13758.P144H02	882	963	35	96	139	847	6.237	25.2	25	A+6SD=5.76
18	21	23	PPM1F	JHU16459.P173F08	888	962	38	102	163	850	5.276	23.3684	23.1889	A+6SD=5.76
18	22	23	PPM1F	JHU16459.P173F08	1069	1132	38	95	141	1031	7.355	28.1316	27.9521	A+6SD=5.76
12	21	27	PPM1G	JHU08990.P094B08	889	955	41	119	162	848	5.16	21.6829	21.1454	A+6SD=5.76
12	22	27	PPM1G	JHU08990.P094B08	855	937	44	122	165	811	4.939	19.4318	18.8943	A+6SD=5.76
7	23	31	PPP2R1A	JHU05345.P056D12	281	382	41	109	154	240	1.773	6.85366	6.50366	A+6SD=5.76
7	24	31	PPP2R1A	JHU05345.P056D12	312	451	43	127	295	269	1.098	7.25581	6.90581	A+6SD=5.76
9	49	19	PPP2R1B	JHU11006.P115H03	278	374	35	100	153	243	1.791	7.94286	7.58175	A+6SD=5.76
9	50	19	PPP2R1B	JHU11006.P115H03	429	1996	35	101	159	394	11.918	12.2571	11.896	A+6SD=5.76
17	15	15	PPP4R3A	JHU16132.P169H06	431	554	37	106	171	394	2.62	11.6486	11.4886	A+6SD=5.76
17	16	15	PPP4R3A	JHU16132.P169H06	356	480	37	102	145	319	2.607	9.62162	9.46159	A+6SD=5.76
9	59	21	PPP6R2	JHU11491.P120H11	432	529	36	95	138	396	3.145	12	11.6389	A+6SD=5.76
9	60	21	PPP6R2	JHU11491.P120H11	487	592	36	97	145	451	3.414	13.5278	13.1667	A+6SD=5.76
19	7	7	PRB3_frag	JHU16024.P168D01	285	433	38	104	161	247	2.043	7.5	7.31579	A+6SD=5.76
19	8	7	PRB3_frag	JHU16024.P168D01	317	460	39	107	161	278	2.193	8.12821	7.94399	A+6SD=5.76
18	49	21	PRB4	JHU19325.P196F03	288	379	37	95	149	251	1.906	7.78378	7.6043	A+6SD=5.76
18	50	21	PRB4	JHU19325.P196F03	234	391	37	94	140	197	2.121	6.32432	6.14484	A+6SD=5.76
10	23	32	PRDX1	JHU08992.P094E12	496	554	38	98	142	458	3.211	13.0526	12.6759	A+6SD=5.76
10	24	32	PRDX1	JHU08992.P094E12	343	444	40	110	157	303	2.127	8.575	8.19831	A+6SD=5.76
9	33	17	PRH1	JHU09767.P102H07	379	500	35	96	145	344	2.786	10.8286	10.4675	A+6SD=5.76
9	34	17	PRH1	JHU09767.P102H07	332	426	36	103	149	296	2.168	9.22222	8.86111	A+6SD=5.76
13	59	24	PRH1	JHU15163.P159G12	577	692	37	96	143	540	4.168	15.5946	15.3946	A+6SD=5.76
13	60	24	PRH1	JHU15163.P159G12	537	633	36	99	148	501	3.608	14.9167	14.7167	A+6SD=5.76
2	27	18	PRIM2	JHU01893.P020E07	390	536	40	111	160	350	2.656	9.75	9.04057	A+6SD=5.76
2	28	18	PRIM2	JHU01893.P020E07	427	522	40	117	175	387	2.314	10.675	9.96557	A+6SD=5.76
19	13	12	PRKAR2B	JHU16126.P169C02	658	753	37	98	140	621	4.679	17.7838	17.5996	A+6SD=5.76
19	14	12	PRKAR2B	JHU16126.P169C02	587	700	39	99	148	548	4.061	15.0513	14.8671	A+6SD=5.76
16	19	17	PRKCDBP	JHU12795.P134B03	267	345	38	116	167	229	1.371	7.02632	6.67632	A+6SD=5.76
16	20	17	PRKCDBP	JHU12795.P134B03	256	319	40	127	264	216	0.727	6.4	6.05	A+6SD=5.76
8	37	11	PRKCZ	JHU06400.P067B02	479	656	39	127	349	440	1.516	12.2821	11.7821	A+6SD=5.76
8	38	11	PRKCZ	JHU06400.P067B02	468	620	38	125	348	430	1.422	12.3158	11.8158	A+6SD=5.76
5	49	16	PRLHR	JHU07163.P075G02	297	431	38	109	153	259	2.105	7.81579	7.37535	A+6SD=5.76
5	50	16	PRLHR	JHU07163.P075G02	327	437	40	116	158	287	2.032	8.175	7.73456	A+6SD=5.76
1	1	23	PRMT2	JHU00072.P001H04	383	472	45	128	184	338	1.87	8.51111	7.84444	A+6SD=5.76
1	2	23	PRMT2	JHU00072.P001H04	391	1947	41	202	1260	350	1.385	9.53659	8.86992	A+6SD=5.76
19	37	3	PRMT3	JHU19932.P185D03	309	438	38	96	139	271	2.46	8.13158	7.94737	A+6SD=5.76
19	38	3	PRMT3	JHU19932.P185D03	373	464	40	105	152	333	2.362	9.325	9.14079	A+6SD=5.76
24	13	12	PRR27	JHU18162.P209A02	441	546	37	99	147	404	3.041	11.9189	11.8137	A+6SD=5.76
24	14	12	PRR27	JHU18162.P209A02	412	505	37	95	136	375	3.015	11.1351	11.0299	A+6SD=5.76
1	53	14	PRRC2B	JHU03219.P034G10	595	826	43	110	152	552	4.711	13.8372	13.1705	A+6SD=5.76
1	54	14	PRRC2B	JHU03219.P034G10	687	822	40	111	154	647	4.617	17.175	16.5083	A+6SD=5.76
6	53	10	PRRT2	JHU07266.P076E09	364	502	38	106	149	326	2.658	9.57895	9.24561	A+6SD=5.76
6	54	10	PRRT2	JHU07266.P076E09	332	454	39	104	150	293	2.333	8.51282	8.17949	A+6SD=5.76
1	55	19	PSMA3	JHU03721.P039H03	1507	1599	39	107	147	1468	10.15	38.641	37.9744	A+6SD=5.76
1	56	19	PSMA3	JHU03721.P039H03	1292	1331	40	109	148	1252	8.257	32.3	31.6333	A+6SD=5.76
5	35	20	PSMA3	JHU05813.P061G11	1079	1131	36	101	146	1043	7.055	29.9722	29.5318	A+6SD=5.76
5	36	20	PSMA3	JHU05813.P061G11	1012	1090	38	100	136	974	7.279	26.6316	26.1911	A+6SD=5.76
15	53	27	PSMB6	JHU14684.P154D12	319	434	37	100	143	282	2.336	8.62162	8.38478	A+6SD=5.76
15	54	27	PSMB6	JHU14684.P154D12	291	422	37	103	151	254	2.113	7.86486	7.62802	A+6SD=5.76
14	31	7	PSMC3	JHU13762.P144F01	1993	2077	37	98	164	1956	12.067	53.8649	53.6216	A+6SD=5.76
14	32	7	PSMC3	JHU13762.P144F01	1977	2021	37	97	151	1940	12.742	53.4324	53.1892	A+6SD=5.76
4	11	20	PSME1	JHU00451.P005A11	320	437	46	124	172	274	1.82	6.95652	6.21184	A+6SD=5.76
4	12	20	PSME1	JHU00451.P005A11	312	440	41	121	172	271	1.855	7.60976	6.86508	A+6SD=5.76
12	43	19	PTPN12	JHU10628.P111B03	412	599	45	126	173	367	2.734	9.15556	8.61803	A+6SD=5.76
12	44	19	PTPN12	JHU10628.P111B03	367	508	47	120	161	320	2.41	7.80851	7.27099	A+6SD=5.76
3	43	7	PTPN2	JHU03047.P032D01	317	455	41	113	158	276	2.165	7.73171	7.09028	A+6SD=5.76
3	44	7	PTPN2	JHU03047.P032D01	305	421	40	104	140	265	2.264	7.625	6.98357	A+6SD=5.76
1	57	9	PUF60	JHU03630.P038H05	296	401	42	120	167	254	1.683	7.04762	6.38095	A+6SD=5.76
1	58	9	PUF60	JHU03630.P038H05	389	477	40	117	158	349	2.278	9.725	9.05833	A+6SD=5.76
17	31	14	PURA	JHU19679.P182G02	525	607	35	94	143	490	3.587	15	14.84	A+6SD=5.76
17	32	14	PURA	JHU19679.P182G02	536	651	35	96	143	501	3.881	15.3143	15.1543	A+6SD=5.76
20	23	29	PVALB	JHU16554.P174B10	290	372	44	120	169	246	1.491	6.59091	6.27512	A+6SD=5.76
20	24	29	PVALB	JHU16554.P174B10	331	399	46	123	169	285	1.633	7.19565	6.87986	A+6SD=5.76
13	23	5	QARS	JHU12694.P133H09	260	345	36	96	141	224	1.766	7.22222	7.02222	A+6SD=5.76
13	24	5	QARS	JHU12694.P133H09	216	309	36	96	141	180	1.511	6	5.8	A+6SD=5.76
13	29	17	QDPR	JHU13192.P138H11	259	378	35	97	158	224	1.778	7.4	7.2	A+6SD=5.76
13	30	17	QDPR	JHU13192.P138H11	243	320	35	94	151	208	1.497	6.94286	6.74286	A+6SD=5.76
10	17	3	QKI	JHU08508.P089F11	317	447	36	100	154	281	2.253	8.80556	8.42887	A+6SD=5.76
10	18	3	QKI	JHU08508.P089F11	313	435	37	100	150	276	2.233	8.45946	8.08277	A+6SD=5.76
8	37	12	QPRT	JHU06209.P065A02	362	513	39	112	151	323	2.656	9.28205	8.78205	A+6SD=5.76
8	38	12	QPRT	JHU06209.P065A02	364	506	38	121	341	326	1.129	9.57895	9.07895	A+6SD=5.76
13	57	32	RAB11FIP1	JHU15069.P158G08	787	980	39	103	149	748	5.886	20.1795	19.9795	A+6SD=5.76
13	58	32	RAB11FIP1	JHU15069.P158G08	781	977	37	100	152	744	5.77	21.1081	20.9081	A+6SD=5.76
5	59	7	RAB34	JHU07366.P080H09	284	411	39	112	163	245	1.834	7.28205	6.84161	A+6SD=5.76
5	60	7	RAB34	JHU07366.P080H09	252	351	39	109	152	213	1.592	6.46154	6.0211	A+6SD=5.76
9	21	28	RAD23A	JHU09187.P096G08	242	370	37	106	153	205	1.725	6.54054	6.17943	A+6SD=5.76
9	22	28	RAD23A	JHU09187.P096G08	274	362	36	97	143	238	1.853	7.61111	7.25	A+6SD=5.76
17	7	31	RAD23A	JHU16026.P168H04	456	551	37	104	151	419	2.96	12.3243	12.1643	A+6SD=5.76
17	8	31	RAD23A	JHU16026.P168H04	574	643	36	100	153	538	3.549	15.9444	15.7844	A+6SD=5.76
10	5	13	RALGDS	JHU08031.P084F10	375	509	37	96	137	338	3.015	10.1351	9.75845	A+6SD=5.76
10	6	13	RALGDS	JHU08031.P084F10	489	579	41	114	168	448	2.768	11.9268	11.5501	A+6SD=5.76
18	11	6	RALY	JHU15931.P167E09	240	338	38	96	135	202	1.793	6.31579	6.1363	A+6SD=5.76
18	12	6	RALY	JHU15931.P167E09	275	361	38	94	137	237	1.949	7.23684	7.05735	A+6SD=5.76
10	21	16	RALYL	JHU09069.P095E06	327	482	37	104	149	290	2.537	8.83784	8.46115	A+6SD=5.76
10	22	16	RALYL	JHU09069.P095E06	297	429	38	103	147	259	2.218	7.81579	7.4391	A+6SD=5.76
16	23	23	RANGAP1	JHU12697.P133B12	343	436	41	114	160	302	2.013	8.36585	8.01585	A+6SD=5.76
16	24	23	RANGAP1	JHU12697.P133B12	324	453	41	118	165	283	2.03	7.90244	7.55244	A+6SD=5.76
17	11	17	RAP1GDS1	JHU15826.P166H11	624	697	36	101	151	588	3.947	17.3333	17.1733	A+6SD=5.76
17	12	17	RAP1GDS1	JHU15826.P166H11	585	737	36	97	145	549	4.414	16.25	16.09	A+6SD=5.76
16	17	3	RASGRP3	JHU12324.P129B11	260	363	37	95	137	223	1.956	7.02703	6.67703	A+6SD=5.76
16	18	3	RASGRP3	JHU12324.P129B11	262	359	36	100	145	226	1.786	7.27778	6.92778	A+6SD=5.76
17	33	8	RASSF7	JHU19614.P182G05	258	356	35	98	151	223	1.709	7.37143	7.2114	A+6SD=5.76
17	34	8	RASSF7	JHU19614.P182G05	233	345	36	100	144	197	1.701	6.47222	6.31219	A+6SD=5.76
12	17	17	RBM12	JHU08611.P090B11	436	588	42	119	164	394	2.86	10.381	9.84343	A+6SD=5.76
12	18	17	RBM12	JHU08611.P090B11	403	544	40	117	170	363	2.512	10.075	9.53748	A+6SD=5.76
10	17	15	RBM42	JHU08491.P089F10	271	408	37	100	144	234	2.139	7.32432	6.94764	A+6SD=5.76
10	18	15	RBM42	JHU08491.P089F10	243	601	37	95	138	206	3.667	6.56757	6.19088	A+6SD=5.76
10	49	10	RBPJ	JHU11111.P116E01	339	431	37	103	149	302	2.201	9.16216	8.78547	A+6SD=5.76
10	50	10	RBPJ	JHU11111.P116E01	268	388	36	101	146	232	1.966	7.44444	7.06776	A+6SD=5.76
11	35	27	RBPJ	JHU09770.P102D12	2805	2851	40	111	157	2765	17.452	70.125	69.7566	A+6SD=5.76
11	36	27	RBPJ	JHU09770.P102D12	2854	2894	41	110	148	2813	18.811	69.6098	69.2413	A+6SD=5.76
15	31	6	RBPJ	JHU13657.P143C01	2070	2039	37	92	133	2033	14.639	55.9459	55.7091	A+6SD=5.76
15	32	6	RBPJ	JHU13657.P143C01	2049	2037	37	99	140	2012	13.843	55.3784	55.1415	A+6SD=5.76
10	35	32	RDH10	JHU09772.P102E12	335	441	39	111	166	296	1.988	8.58974	8.21305	A+6SD=5.76
10	36	32	RDH10	JHU09772.P102E12	361	476	40	109	158	321	2.323	9.025	8.64831	A+6SD=5.76
6	5	6	RFX4	JHU04105.P043E09	638	795	43	152	845	595	0.761	14.8372	14.5039	A+6SD=5.76
6	6	6	RFX4	JHU04105.P043E09	544	801	40	157	865	504	0.745	13.6	13.2667	A+6SD=5.76
12	35	11	RHOXF2	JHU09849.P103B10	334	424	39	163	858	295	0.304	8.5641	8.02658	A+6SD=5.76
12	36	11	RHOXF2	JHU09849.P103B10	341	428	40	163	847	301	0.313	8.525	7.98748	A+6SD=5.76
11	29	2	RLBP1	JHU09292.P097C09	331	432	38	100	141	293	2.355	8.71053	8.34211	A+6SD=5.76
11	30	2	RLBP1	JHU09292.P097C09	299	424	39	107	153	260	2.072	7.66667	7.29825	A+6SD=5.76
7	23	30	RNF219	JHU05289.P056C10	4382	4617	40	124	296	4342	15.179	109.55	109.2	A+6SD=5.76
7	24	30	RNF219	JHU05289.P056C10	4325	4611	43	134	299	4282	14.973	100.581	100.231	A+6SD=5.76
1	29	18	RNF25	JHU01895.P020G11	804	948	37	105	153	767	5.51	21.7297	21.0631	A+6SD=5.76
1	30	18	RNF25	JHU01895.P020G11	771	966	40	113	157	731	5.433	19.275	18.6083	A+6SD=5.76
10	21	14	RPL18A	JHU08995.P094E06	18743	18035	37	111	168	18706	106.69	506.568	506.191	A+6SD=5.76
10	22	14	RPL18A	JHU08995.P094E06	17937	17302	40	120	177	17897	97.073	448.425	448.048	A+6SD=5.76
3	35	7	RPL36AL	JHU02279.P024D09	453	564	41	111	155	412	2.923	11.0488	10.4074	A+6SD=5.76
3	36	7	RPL36AL	JHU02279.P024D09	461	573	41	118	167	420	2.725	11.2439	10.6025	A+6SD=5.76
18	41	13	RTN2	JHU14879.P188F10	474	570	36	95	139	438	3.417	13.1667	12.9872	A+6SD=5.76
18	42	13	RTN2	JHU14879.P188F10	588	689	35	86	131	553	4.603	16.8	16.6205	A+6SD=5.76
9	9	16	RTN4	JHU08334.P087G06	734	843	39	116	164	695	4.433	18.8205	18.4594	A+6SD=5.76
9	10	16	RTN4	JHU08334.P087G06	740	831	40	119	164	700	4.341	18.5	18.1389	A+6SD=5.76
13	57	29	RTN4	JHU15075.P158H06	563	683	36	92	137	527	4.314	15.6389	15.4389	A+6SD=5.76
13	58	29	RTN4	JHU15075.P158H06	481	602	37	96	141	444	3.589	13	12.8	A+6SD=5.76
14	57	29	RTN4	JHU15074.P158F06	520	664	40	102	149	480	3.772	13	12.7568	A+6SD=5.76
14	58	29	RTN4	JHU15074.P158F06	479	642	40	97	130	439	4.192	11.975	11.7318	A+6SD=5.76
14	27	10	RUBCN	JHU13348.P140E05	637	724	37	97	146	600	4.295	17.2162	16.973	A+6SD=5.76
14	28	10	RUBCN	JHU13348.P140E05	656	764	37	93	135	619	4.97	17.7297	17.4865	A+6SD=5.76
18	43	23	RUVBL1	JHU02091.P189F04	1277	1383	37	99	151	1240	8.503	34.5135	34.334	A+6SD=5.76
18	44	23	RUVBL1	JHU02091.P189F04	1205	1320	39	100	140	1166	8.714	30.8974	30.7179	A+6SD=5.76
1	39	4	RUVBL2	JHU02568.P027G07	641	709	39	118	178	602	3.32	16.4359	15.7692	A+6SD=5.76
1	40	4	RUVBL2	JHU02568.P027G07	617	691	39	110	153	578	3.797	15.8205	15.1538	A+6SD=5.76
2	57	15	S100B	JHU03534.P037F06	290	373	42	119	170	248	1.494	6.90476	6.19533	A+6SD=5.76
2	58	15	S100B	JHU03534.P037F06	291	396	40	112	158	251	1.797	7.275	6.56557	A+6SD=5.76
3	51	25	SAA2	JHU03340.P035D08	323	433	44	124	172	279	1.797	7.34091	6.69948	A+6SD=5.76
3	52	25	SAA2	JHU03340.P035D08	284	417	41	117	162	243	1.852	6.92683	6.2854	A+6SD=5.76
18	37	23	SAFB	JHU19935.P185F04	400	502	38	97	138	362	2.935	10.5263	10.3468	A+6SD=5.76
18	38	23	SAFB	JHU19935.P185F04	381	499	38	91	129	343	3.163	10.0263	9.84683	A+6SD=5.76
7	45	20	SART3	JHU06610.P069C07	687	948	36	92	135	651	6.341	19.0833	18.7333	A+6SD=5.76
7	46	20	SART3	JHU06610.P069C07	612	836	38	103	145	574	5.055	16.1053	15.7553	A+6SD=5.76
6	41	6	SCG2	JHU06408.P067E09	1090	1388	39	100	140	1051	9.2	27.9487	27.6154	A+6SD=5.76
6	42	6	SCG2	JHU06408.P067E09	1017	1361	39	100	142	978	8.88	26.0769	25.7436	A+6SD=5.76
15	57	18	SCLT1	JHU15264.P160C07	54023	44373	45	280	1548	53978	28.484	1200.51	1200.27	A+6SD=5.76
15	58	18	SCLT1	JHU15264.P160C07	51245	47916	46	239	1373	51199	34.725	1114.02	1113.78	A+6SD=5.76
1	21	7	SCRN2	JHU01515.P016H05	312	370	39	111	154	273	1.682	8	7.33333	A+6SD=5.76
1	22	7	SCRN2	JHU01515.P016H05	307	423	37	111	160	270	1.95	8.2973	7.63063	A+6SD=5.76
15	49	6	SDCBP	JHU14785.P155C01	502	623	39	102	147	463	3.544	12.8718	12.635	A+6SD=5.76
15	50	6	SDCBP	JHU14785.P155C01	475	570	39	104	158	436	2.949	12.1795	11.9426	A+6SD=5.76
3	55	3	SEC13	JHU03536.P037D03	295	384	41	119	162	254	1.636	7.19512	6.55369	A+6SD=5.76
3	56	3	SEC13	JHU03536.P037D03	302	382	41	628	4739	261	-0.052	7.36585	6.72443	A+6SD=5.76
5	39	13	SEPHS1	JHU06506.P068H06	331	438	36	98	147	295	2.313	9.19444	8.754	A+6SD=5.76
5	40	13	SEPHS1	JHU06506.P068H06	327	426	35	99	152	292	2.151	9.34286	8.90241	A+6SD=5.76
1	53	28	SESN2	JHU03435.P036G12	451	583	43	130	181	408	2.503	10.4884	9.82171	A+6SD=5.76
1	54	28	SESN2	JHU03435.P036G12	532	636	41	126	206	491	2.476	12.9756	12.3089	A+6SD=5.76
8	59	11	SESTD1	JHU07568.P079B10	928	996	37	101	144	891	6.215	25.0811	24.5811	A+6SD=5.76
8	60	11	SESTD1	JHU07568.P079B10	875	945	37	108	156	838	5.365	23.6486	23.1486	A+6SD=5.76
14	59	12	SET	JHU14968.P157E10	699	787	37	100	148	662	4.642	18.8919	18.6486	A+6SD=5.76
14	60	12	SET	JHU14968.P157E10	596	694	38	101	154	558	3.851	15.6842	15.441	A+6SD=5.76
10	19	7	SF3B4	JHU09195.P096F01	276	388	38	100	144	238	2	7.26316	6.88647	A+6SD=5.76
10	20	7	SF3B4	JHU09195.P096F01	253	380	38	104	151	215	1.828	6.65789	6.28121	A+6SD=5.76
19	43	24	SH3BGR	JHU09966.P191C04	474	576	37	102	155	437	3.058	12.8108	12.6266	A+6SD=5.76
19	44	24	SH3BGR	JHU09966.P191C04	422	541	37	100	152	385	2.901	11.4054	11.2212	A+6SD=5.76
23	17	22	SH3BP1	JHU18315.P210C11	453	525	37	94	148	416	2.912	12.2432	12.1622	A+6SD=5.76
23	18	22	SH3BP1	JHU18315.P210C11	414	529	37	98	151	377	2.854	11.1892	11.1081	A+6SD=5.76
16	41	23	SH3GL2	JHU13864.P145B12	341	447	42	117	156	299	2.115	8.11905	7.76905	A+6SD=5.76
16	42	23	SH3GL2	JHU13864.P145B12	296	464	40	112	151	256	2.331	7.4	7.05	A+6SD=5.76
6	5	16	SHCBP1	JHU04112.P043E10	3189	2950	39	107	149	3150	19.081	81.7692	81.4359	A+6SD=5.76
6	6	16	SHCBP1	JHU04112.P043E10	3055	3010	39	113	162	3016	17.883	78.3333	78	A+6SD=5.76
6	3	5	SHFM1	JHU03919.P041F05	772	849	41	114	154	731	4.773	18.8293	18.4959	A+6SD=5.76
6	4	5	SHFM1	JHU03919.P041F05	808	868	42	116	159	766	4.73	19.2381	18.9048	A+6SD=5.76
16	57	11	SIRPB1	JHU15174.P159B06	18171	17117	41	124	174	18130	97.661	443.195	442.845	A+6SD=5.76
16	58	11	SIRPB1	JHU15174.P159B06	17781	16860	40	119	169	17741	99.059	444.525	444.175	A+6SD=5.76
8	45	22	SIRT1	JHU06689.P070A07	3375	3260	41	114	156	3334	20.167	82.3171	81.8171	A+6SD=5.76
8	46	22	SIRT1	JHU06689.P070A07	3279	3080	40	109	149	3239	19.94	81.975	81.475	A+6SD=5.76
12	5	19	SKP1	JHU07945.P083B11	417	477	40	117	175	377	2.057	10.425	9.88748	A+6SD=5.76
12	6	19	SKP1	JHU07945.P083B11	439	526	40	116	170	399	2.412	10.975	10.4375	A+6SD=5.76
17	11	7	SLAMF6	JHU16030.P168H09	279	370	36	101	152	243	1.77	7.75	7.58997	A+6SD=5.76
17	12	7	SLAMF6	JHU16030.P168H09	270	358	37	96	136	233	1.926	7.2973	7.13727	A+6SD=5.76
10	19	2	SLC7A10	JHU08911.P093E01	263	366	37	100	144	226	1.847	7.10811	6.73142	A+6SD=5.76
10	20	2	SLC7A10	JHU08911.P093E01	237	338	38	99	137	199	1.745	6.23684	5.86015	A+6SD=5.76
12	11	26	SLC7A6OS	JHU08138.P085A12	585	669	41	123	170	544	3.212	14.2683	13.7308	A+6SD=5.76
12	12	26	SLC7A6OS	JHU08138.P085A12	598	652	41	124	176	557	3	14.5854	14.0478	A+6SD=5.76
20	31	6	SMAD7	JHU19748.P183A01	303	422	38	107	150	265	2.1	7.97368	7.65789	A+6SD=5.76
20	32	6	SMAD7	JHU19748.P183A01	378	456	38	100	146	340	2.438	9.94737	9.63158	A+6SD=5.76
11	21	13	SMARCE1	JHU09199.P096D06	318	428	39	101	138	279	2.37	8.15385	7.78543	A+6SD=5.76
11	22	13	SMARCE1	JHU09199.P096D06	304	404	39	105	144	265	2.076	7.79487	7.42645	A+6SD=5.76
4	45	2	SNX1	JHU02776.P029A05	516	616	41	112	150	475	3.36	12.5854	11.8407	A+6SD=5.76
4	46	2	SNX1	JHU02776.P029A05	529	654	49	121	164	480	3.25	10.7959	10.0512	A+6SD=5.76
10	11	29	SNX16	JHU08237.P086F10	862	1035	39	106	159	823	5.843	22.1026	21.7259	A+6SD=5.76
10	12	29	SNX16	JHU08237.P086F10	879	983	39	104	152	840	5.783	22.5385	22.1618	A+6SD=5.76
12	9	6	SNX33	JHU08338.P087A05	2965	3260	39	110	149	2926	21.141	76.0256	75.4881	A+6SD=5.76
12	10	6	SNX33	JHU08338.P087A05	2994	3234	40	107	149	2954	20.987	74.85	74.3125	A+6SD=5.76
15	43	14	SNX9	JHU14342.P150C02	608	762	38	119	348	570	1.848	16	15.7632	A+6SD=5.76
15	44	14	SNX9	JHU14342.P150C02	636	735	37	104	159	599	3.969	17.1892	16.9523	A+6SD=5.76
1	53	30	SP100	JHU03441.P036G10	763	916	39	112	162	724	4.963	19.5641	18.8974	A+6SD=5.76
1	54	30	SP100	JHU03441.P036G10	752	885	41	119	170	711	4.506	18.3415	17.6748	A+6SD=5.76
24	29	12	SPANXN2	JHU17493.P217A10	337	443	38	104	152	299	2.23	8.86842	8.76316	A+6SD=5.76
24	30	12	SPANXN2	JHU17493.P217A10	310	420	38	107	176	272	1.778	8.15789	8.05263	A+6SD=5.76
1	13	2	SPN	JHU00850.P009G01	419	513	45	157	658	374	0.541	9.31111	8.64444	A+6SD=5.76
1	14	2	SPN	JHU00850.P009G01	467	572	40	125	186	427	2.403	11.675	11.0083	A+6SD=5.76
19	17	3	SPP1	JHU16134.P169D11	835	946	40	102	147	795	5.741	20.875	20.6908	A+6SD=5.76
19	18	3	SPP1	JHU16134.P169D11	912	973	40	100	139	872	6.281	22.8	22.6158	A+6SD=5.76
13	57	12	SPRR3	JHU14973.P157G06	255	354	37	105	170	218	1.465	6.89189	6.69189	A+6SD=5.76
13	58	12	SPRR3	JHU14973.P157G06	258	368	36	101	148	222	1.804	7.16667	6.96667	A+6SD=5.76
7	13	10	SPSB2	JHU04978.P052C01	374	501	40	119	167	334	2.287	9.35	9	A+6SD=5.76
7	14	10	SPSB2	JHU04978.P052C01	407	511	41	111	149	366	2.685	9.92683	9.57683	A+6SD=5.76
15	5	1	SRRT	JHU11715.P123D09	337	421	39	101	144	298	2.222	8.64103	8.40418	A+6SD=5.76
15	6	1	SRRT	JHU11715.P123D09	330	401	39	104	142	291	2.092	8.46154	8.2247	A+6SD=5.76
2	59	15	SSBP3	JHU03538.P037F10	312	520	40	117	163	272	2.472	7.8	7.09057	A+6SD=5.76
2	60	15	SSBP3	JHU03538.P037F10	379	499	40	113	158	339	2.443	9.475	8.76557	A+6SD=5.76
5	39	30	SSBP4	JHU06511.P068G06	605	808	38	113	162	567	4.29	15.9211	15.4806	A+6SD=5.76
5	40	30	SSBP4	JHU06511.P068G06	649	791	38	104	150	611	4.58	17.0789	16.6385	A+6SD=5.76
16	19	19	SSC5D_frag	JHU12875.P135B03	424	492	40	109	150	384	2.553	10.6	10.25	A+6SD=5.76
16	20	19	SSC5D_frag	JHU12875.P135B03	481	551	40	115	160	441	2.725	12.025	11.675	A+6SD=5.76
4	49	3	STAM	JHU03151.P033B03	1281	1728	42	124	217	1239	7.392	30.5	29.7553	A+6SD=5.76
4	50	3	STAM	JHU03151.P033B03	1475	1975	43	120	171	1432	10.848	34.3023	33.5576	A+6SD=5.76
2	53	22	STAT3	JHU03250.P034E11	283	406	41	116	163	242	1.779	6.90244	6.19301	A+6SD=5.76
2	54	22	STAT3	JHU03250.P034E11	298	424	44	124	168	254	1.786	6.77273	6.0633	A+6SD=5.76
16	53	9	STAT4	JHU14690.P154B09	488	636	41	118	165	447	3.139	11.9024	11.5524	A+6SD=5.76
16	54	9	STAT4	JHU14690.P154B09	520	653	40	114	164	480	3.287	13	12.65	A+6SD=5.76
13	9	6	SUFU	JHU12140.P127G05	701	764	36	103	154	665	4.292	19.4722	19.2722	A+6SD=5.76
13	10	6	SUFU	JHU12140.P127G05	705	811	35	99	145	670	4.91	20.1429	19.9429	A+6SD=5.76
2	37	26	SULT1A1	JHU02381.P025E04	311	411	43	123	173	268	1.665	7.23256	6.52313	A+6SD=5.76
2	38	26	SULT1A1	JHU02381.P025E04	310	414	44	121	166	266	1.765	7.04545	6.33602	A+6SD=5.76
12	39	3	SULT2B1	JHU10060.P105B07	1220	1418	39	113	164	1181	7.957	31.2821	30.7445	A+6SD=5.76
12	40	3	SULT2B1	JHU10060.P105B07	1050	1188	39	111	155	1011	6.948	26.9231	26.3856	A+6SD=5.76
13	49	11	SUOX	JHU14805.P155H02	412	504	37	97	149	375	2.732	11.1351	10.9351	A+6SD=5.76
13	50	11	SUOX	JHU14805.P155H02	455	531	37	104	150	418	2.847	12.2973	12.0973	A+6SD=5.76
20	37	20	Supt6h	JHU19985.P185A03	2109	2072	41	117	164	2068	11.921	51.439	51.1232	A+6SD=5.76
20	38	20	Supt6h	JHU19985.P185A03	2291	2203	38	110	158	2253	13.247	60.2895	59.9737	A+6SD=5.76
13	31	1	SYAP1	JHU13677.P143H01	328	433	36	95	137	292	2.467	9.11111	8.91111	A+6SD=5.76
13	32	1	SYAP1	JHU13677.P143H01	285	384	36	90	136	249	2.162	7.91667	7.71667	A+6SD=5.76
1	3	22	SYF2	JHU01332.P002G07	437	517	43	125	168	394	2.333	10.1628	9.49612	A+6SD=5.76
1	4	22	SYF2	JHU01332.P002G07	440	493	45	125	164	395	2.244	9.77778	9.11111	A+6SD=5.76
6	9	18	TANK	JHU04595.P048E07	304	445	43	123	170	261	1.894	7.06977	6.73643	A+6SD=5.76
6	10	18	TANK	JHU04595.P048E07	357	455	39	110	156	318	2.212	9.15385	8.82051	A+6SD=5.76
16	19	5	TARBP2	JHU12709.P133B01	325	413	38	105	158	287	1.949	8.55263	8.20263	A+6SD=5.76
16	20	5	TARBP2	JHU12709.P133B01	355	444	37	102	144	318	2.375	9.59459	9.24459	A+6SD=5.76
9	53	19	TBC1D13	JHU11025.P115H11	457	533	34	96	144	423	3.035	13.4412	13.0801	A+6SD=5.76
9	54	19	TBC1D13	JHU11025.P115H11	387	499	34	86	133	353	3.105	11.3824	11.0212	A+6SD=5.76
13	15	10	TBC1D9B	JHU12621.P132G05	572	644	36	114	224	536	2.366	15.8889	15.6889	A+6SD=5.76
13	16	10	TBC1D9B	JHU12621.P132G05	653	749	38	106	161	615	3.994	17.1842	16.9842	A+6SD=5.76
9	17	29	TCOF1	JHU08626.P090H10	455	664	39	103	149	416	3.765	11.6667	11.3056	A+6SD=5.76
9	18	29	TCOF1	JHU08626.P090H10	512	640	38	108	164	474	3.244	13.4737	13.1126	A+6SD=5.76
10	1	13	TCP11	JHU08046.P084F02	266	358	40	115	169	226	1.438	6.65	6.27331	A+6SD=5.76
10	2	13	TCP11	JHU08046.P084F02	258	396	37	105	156	221	1.865	6.97297	6.59628	A+6SD=5.76
17	7	28	TCP11	JHU16041.P168G04	233	347	37	101	156	196	1.577	6.2973	6.13727	A+6SD=5.76
17	8	28	TCP11	JHU16041.P168G04	225	330	36	101	151	189	1.517	6.25	6.08997	A+6SD=5.76
9	19	12	TERF1	JHU08919.P093G02	256	364	36	108	162	220	1.58	7.11111	6.75	A+6SD=5.76
9	20	12	TERF1	JHU08919.P093G02	291	402	37	109	167	254	1.754	7.86486	7.50375	A+6SD=5.76
2	31	18	TEX264	JHU02290.P024E03	571	691	40	115	167	531	3.449	14.275	13.5656	A+6SD=5.76
2	32	18	TEX264	JHU02290.P024E03	561	643	43	124	174	518	2.983	13.0465	12.3371	A+6SD=5.76
17	29	32	TEX33	JHU07207.P178G12	620	654	37	98	143	583	3.888	16.7568	16.5967	A+6SD=5.76
17	30	32	TEX33	JHU07207.P178G12	613	708	37	105	160	576	3.769	16.5676	16.4075	A+6SD=5.76
19	23	28	TFDP1	JHU01524.P176C12	238	365	38	104	149	200	1.752	6.26316	6.07895	A+6SD=5.76
19	24	28	TFDP1	JHU01524.P176C12	226	329	37	103	155	189	1.458	6.10811	5.9239	A+6SD=5.76
11	11	7	TGM1	JHU08437.P088D09	254	354	37	100	142	217	1.789	6.86486	6.49644	A+6SD=5.76
11	12	7	TGM1	JHU08437.P088D09	249	335	37	95	138	212	1.739	6.72973	6.36131	A+6SD=5.76
11	11	10	TGM1	JHU08437.P088C09	1470	1463	41	113	157	1429	8.599	35.8537	35.4852	A+6SD=5.76
11	12	10	TGM1	JHU08437.P088C09	1474	1508	40	107	150	1434	9.34	36.85	36.4816	A+6SD=5.76
3	33	32	TGM4	JHU02100.P022C08	402	542	43	120	165	359	2.558	9.34884	8.70741	A+6SD=5.76
3	34	32	TGM4	JHU02100.P022C08	342	466	41	116	157	301	2.229	8.34146	7.70003	A+6SD=5.76
19	37	21	THOP1	JHU12713.P188D03	298	395	37	103	155	261	1.884	8.05405	7.86984	A+6SD=5.76
19	38	21	THOP1	JHU12713.P188D03	321	417	37	99	144	284	2.208	8.67568	8.49147	A+6SD=5.76
18	15	4	THYN1	JHU16333.P171E07	338	454	37	105	210	301	1.662	9.13514	8.95565	A+6SD=5.76
18	16	4	THYN1	JHU16333.P171E07	318	444	38	96	139	280	2.504	8.36842	8.18893	A+6SD=5.76
8	41	32	TIPIN	JHU06997.P066A12	363	462	52	130	174	311	1.908	6.98077	6.48077	A+6SD=5.76
8	42	32	TIPIN	JHU06997.P066A12	313	453	45	121	166	268	2	6.95556	6.45556	A+6SD=5.76
17	37	10	TLE4	JHU15183.P188G01	274	385	36	103	166	238	1.699	7.61111	7.45108	A+6SD=5.76
17	38	10	TLE4	JHU15183.P188G01	263	351	36	95	142	227	1.803	7.30556	7.14553	A+6SD=5.76
1	51	17	TM4SF19	JHU03255.P034H07	555	647	40	119	166	515	3.181	13.875	13.2083	A+6SD=5.76
1	52	17	TM4SF19	JHU03255.P034H07	488	615	42	121	166	446	2.976	11.619	10.9524	A+6SD=5.76
3	25	16	TMEM116	JHU01814.P019C02	2653	2690	46	126	171	2607	14.994	57.6739	57.0325	A+6SD=5.76
3	26	16	TMEM116	JHU01814.P019C02	2651	2651	49	131	176	2602	14.318	54.102	53.4606	A+6SD=5.76
5	43	4	TMEM209	JHU06751.P071G03	438	562	37	99	147	401	3.15	11.8378	11.3974	A+6SD=5.76
5	44	4	TMEM209	JHU06751.P071G03	380	502	37	113	167	343	2.329	10.2703	9.82983	A+6SD=5.76
6	1	20	TMEM44	JHU03930.P041E03	716	844	39	111	154	677	4.76	18.359	18.0256	A+6SD=5.76
6	2	20	TMEM44	JHU03930.P041E03	656	784	39	110	158	617	4.266	16.8205	16.4872	A+6SD=5.76
8	21	17	TMOD4	JHU05172.P054B07	279	373	41	116	158	238	1.627	6.80488	6.30488	A+6SD=5.76
8	22	17	TMOD4	JHU05172.P054B07	282	397	41	113	157	241	1.809	6.87805	6.37805	A+6SD=5.76
3	35	20	TNNC2	JHU02011.P021C11	931	971	40	111	157	891	5.478	23.275	22.6336	A+6SD=5.76
3	36	20	TNNC2	JHU02011.P021C11	934	999	41	115	162	893	5.457	22.7805	22.1391	A+6SD=5.76
6	33	12	TOM1	JHU05842.P061E06	863	995	38	101	140	825	6.386	22.7105	22.3772	A+6SD=5.76
6	34	12	TOM1	JHU05842.P061E06	873	1025	37	98	139	836	6.669	23.5946	23.2613	A+6SD=5.76
16	13	17	TOM1L2	JHU12430.P130B03	1218	1400	40	114	167	1178	7.701	30.45	30.1	A+6SD=5.76
16	14	17	TOM1L2	JHU12430.P130B03	1069	1240	38	106	144	1031	7.875	28.1316	27.7816	A+6SD=5.76
16	43	7	TPD52L1	JHU14501.P152B01	420	512	38	105	154	382	2.643	11.0526	10.7026	A+6SD=5.76
16	44	7	TPD52L1	JHU14501.P152B01	374	483	36	104	154	338	2.461	10.3889	10.0389	A+6SD=5.76
10	37	11	TPH1	JHU10261.P107F02	344	459	37	104	190	307	1.868	9.2973	8.92061	A+6SD=5.76
10	38	11	TPH1	JHU10261.P107F02	393	485	38	103	183	355	2.087	10.3421	9.96542	A+6SD=5.76
5	45	22	TPM2	JHU06700.P070G07	546	718	40	119	174	506	3.443	13.65	13.2096	A+6SD=5.76
5	46	22	TPM2	JHU06700.P070G07	522	673	42	121	195	480	2.831	12.4286	11.9881	A+6SD=5.76
16	21	23	TRAPPC12	JHU12719.P133B08	530	626	40	109	148	490	3.493	13.25	12.9	A+6SD=5.76
16	22	23	TRAPPC12	JHU12719.P133B08	559	638	39	107	153	520	3.471	14.3333	13.9833	A+6SD=5.76
18	13	8	TRGC1	JHU16241.P170E01	266	359	37	98	142	229	1.838	7.18919	7.0097	A+6SD=5.76
18	14	8	TRGC1	JHU16241.P170E01	253	348	37	107	208	216	1.159	6.83784	6.65835	A+6SD=5.76
14	57	18	TRIM65	JHU15280.P160E07	461	574	38	99	146	423	3.253	12.1316	11.8883	A+6SD=5.76
14	58	18	TRIM65	JHU15280.P160E07	552	664	38	101	154	514	3.656	14.5263	14.2831	A+6SD=5.76
9	45	6	TSNAXIP1	JHU10643.P111G05	493	575	38	105	160	455	2.938	12.9737	12.6126	A+6SD=5.76
9	46	6	TSNAXIP1	JHU10643.P111G05	527	594	37	108	169	490	2.876	14.2432	13.8821	A+6SD=5.76
3	37	20	TSTA3	JHU02388.P025C03	387	487	44	118	163	343	2.264	8.79545	8.15403	A+6SD=5.76
3	38	20	TSTA3	JHU02388.P025C03	406	510	42	115	162	364	2.438	9.66667	9.02524	A+6SD=5.76
14	53	28	TTC1	JHU14894.P156E12	450	552	40	108	160	410	2.775	11.25	11.0068	A+6SD=5.76
14	54	28	TTC1	JHU14894.P156E12	522	613	40	113	162	482	3.086	13.05	12.8068	A+6SD=5.76
7	27	15	TXNDC11_frag	JHU05463.P057D06	251	364	39	115	166	212	1.5	6.4359	6.0859	A+6SD=5.76
7	28	15	TXNDC11_frag	JHU05463.P057D06	277	374	39	116	170	238	1.518	7.10256	6.75256	A+6SD=5.76
22	19	12	TXNDC2	JHU18604.P213E02	1880	1853	36	92	137	1844	12.854	52.2222	52.1651	A+6SD=5.76
22	20	12	TXNDC2	JHU18604.P213E02	1719	1876	37	95	138	1682	12.906	46.4595	46.4023	A+6SD=5.76
13	49	27	TYMP	JHU14640.P154H04	558	667	37	97	164	521	3.476	15.0811	14.8811	A+6SD=5.76
13	50	27	TYMP	JHU14640.P154H04	528	701	36	99	148	492	4.068	14.6667	14.4667	A+6SD=5.76
10	19	19	UBA2	JHU09094.P095F03	916	1005	37	100	143	879	6.329	24.7568	24.3801	A+6SD=5.76
10	20	19	UBA2	JHU09094.P095F03	979	1036	38	104	141	941	6.61	25.7632	25.3865	A+6SD=5.76
1	59	20	UBA5	JHU03542.P037G11	661	884	40	118	181	621	4.232	16.525	15.8583	A+6SD=5.76
1	60	20	UBA5	JHU03542.P037G11	637	808	41	120	179	596	3.844	15.5366	14.8699	A+6SD=5.76
10	13	24	UBA7	JHU08728.P091E04	468	622	38	102	152	430	3.421	12.3158	11.9391	A+6SD=5.76
10	14	24	UBA7	JHU08728.P091E04	602	1025	38	100	142	564	6.514	15.8421	15.4654	A+6SD=5.76
19	23	29	UBAP2	JHU29111.P174D10	422	549	40	109	154	382	2.857	10.55	10.3658	A+6SD=5.76
19	24	29	UBAP2	JHU29111.P174D10	402	526	40	104	142	362	2.972	10.05	9.86579	A+6SD=5.76
4	41	8	UBE2R2	JHU02491.P026A09	1436	1415	43	122	165	1393	7.836	33.3953	32.6507	A+6SD=5.76
4	42	8	UBE2R2	JHU02491.P026A09	1159	1151	39	120	173	1120	5.96	29.7179	28.9733	A+6SD=5.76
5	31	7	UBE3A	JHU06140.P064H01	502	637	39	120	178	463	2.904	12.8718	12.4314	A+6SD=5.76
5	32	7	UBE3A	JHU06140.P064H01	486	581	39	118	169	447	2.74	12.4615	12.0211	A+6SD=5.76
12	17	12	UBE3A	JHU08531.P089A10	569	681	40	111	152	529	3.75	14.225	13.6875	A+6SD=5.76
12	18	12	UBE3A	JHU08531.P089A10	602	715	39	111	161	563	3.752	15.4359	14.8984	A+6SD=5.76
9	11	3	UNC119	JHU08153.P085H11	271	389	38	119	245	233	1.102	7.13158	6.77047	A+6SD=5.76
9	12	3	UNC119	JHU08153.P085H11	248	375	39	116	170	209	1.524	6.35897	5.99786	A+6SD=5.76
3	31	21	UNC45A	JHU02301.P024D03	432	580	41	113	156	391	2.994	10.5366	9.89516	A+6SD=5.76
3	32	21	UNC45A	JHU02301.P024D03	429	573	42	110	157	387	2.949	10.2143	9.57286	A+6SD=5.76
11	11	4	USH1C	JHU08441.P087C11	766	969	39	106	163	727	5.294	19.641	19.2726	A+6SD=5.76
11	12	4	USH1C	JHU08441.P087C11	785	984	40	111	172	745	5.076	19.625	19.2566	A+6SD=5.76
11	9	7	USH1C	JHU08441.P088D05	500	640	39	103	151	461	3.556	12.8205	12.4521	A+6SD=5.76
11	10	7	USH1C	JHU08441.P088D05	475	611	38	94	137	437	3.774	12.5	12.1316	A+6SD=5.76
13	49	9	USP15	JHU14702.P154H01	499	705	36	104	173	463	3.474	13.8611	13.6611	A+6SD=5.76
13	50	9	USP15	JHU14702.P154H01	484	623	36	104	168	448	3.089	13.4444	13.2444	A+6SD=5.76
18	39	19	USP4	JHU09017.P187F07	686	790	37	94	138	649	5.043	18.5405	18.3611	A+6SD=5.76
18	40	19	USP4	JHU09017.P187F07	724	788	37	92	129	687	5.395	19.5676	19.3881	A+6SD=5.76
22	31	29	USP7	JHU17961.P222F02	239	338	37	95	146	202	1.664	6.45946	6.40232	A+6SD=5.76
22	32	29	USP7	JHU17961.P222F02	262	374	37	104	164	225	1.646	7.08108	7.02394	A+6SD=5.76
18	45	29	VAT1L	JHU06864.P190F06	233	347	39	99	146	194	1.699	5.97436	5.79487	A+6SD=5.76
18	46	29	VAT1L	JHU06864.P190F06	297	418	38	98	154	259	2.078	7.81579	7.6363	A+6SD=5.76
7	47	24	VCY	JHU06803.P071C12	742	880	38	102	150	704	5.187	19.5263	19.1763	A+6SD=5.76
7	48	24	VCY	JHU06803.P071C12	760	848	38	101	145	722	5.152	20	19.65	A+6SD=5.76
3	43	14	VDAC1	JHU02868.P030C02	4093	4177	41	115	155	4052	26.206	99.8293	99.1878	A+6SD=5.76
3	44	14	VDAC1	JHU02868.P030C02	3840	3934	40	118	166	3800	22.988	96	95.3586	A+6SD=5.76
12	3	27	VRK2	JHU15471.P082B08	474	611	41	118	209	433	2.359	11.561	11.0235	A+6SD=5.76
12	4	27	VRK2	JHU15471.P082B08	504	610	40	112	157	464	3.172	12.6	12.0625	A+6SD=5.76
18	45	11	VWA5A	JHU11757.P191F06	309	405	35	86	129	274	2.473	8.82857	8.64908	A+6SD=5.76
18	46	11	VWA5A	JHU11757.P191F06	310	422	37	96	140	273	2.329	8.37838	8.19889	A+6SD=5.76
19	49	4	VWA8	JHU19205.P195C03	1278	1307	37	95	145	1241	8.359	34.5405	34.3563	A+6SD=5.76
19	50	4	VWA8	JHU19205.P195C03	1225	1293	39	101	143	1186	8.336	31.4103	31.226	A+6SD=5.76
1	49	9	WAS	JHU03263.P034H01	294	432	43	117	164	251	1.921	6.83721	6.17054	A+6SD=5.76
1	50	9	WAS	JHU03263.P034H01	295	418	40	117	167	255	1.802	7.375	6.70833	A+6SD=5.76
5	33	12	WASF2	JHU05846.P061G06	534	675	39	118	165	495	3.376	13.6923	13.2519	A+6SD=5.76
5	34	12	WASF2	JHU05846.P061G06	569	667	38	114	164	531	3.372	14.9737	14.5332	A+6SD=5.76
5	57	31	WDR54	JHU07386.P080H08	3809	3580	37	105	149	3772	23.322	102.946	102.506	A+6SD=5.76
5	58	31	WDR54	JHU07386.P080H08	3638	3468	37	96	138	3601	24.435	98.3243	97.8839	A+6SD=5.76
12	37	27	WDR55	JHU10168.P106B04	320	431	45	118	154	275	2.032	7.11111	6.57359	A+6SD=5.76
12	38	27	WDR55	JHU10168.P106B04	367	472	41	117	166	326	2.139	8.95122	8.4137	A+6SD=5.76
6	23	30	WRAP53	JHU05372.P056E10	466	582	39	116	169	427	2.757	11.9487	11.6154	A+6SD=5.76
6	24	30	WRAP53	JHU05372.P056E10	477	586	42	121	176	435	2.642	11.3571	11.0238	A+6SD=5.76
13	17	15	WWP1	JHU12347.P129H10	325	402	35	91	134	290	2.321	9.28571	9.08571	A+6SD=5.76
13	18	15	WWP1	JHU12347.P129H10	293	412	35	92	139	258	2.302	8.37143	8.17143	A+6SD=5.76
11	25	13	XAGE3	JHU09595.P100D02	419	577	39	108	155	380	3.026	10.7436	10.3752	A+6SD=5.76
11	26	13	XAGE3	JHU09595.P100D02	394	496	38	106	151	356	2.583	10.3684	10	A+6SD=5.76
17	37	1	XPA	JHU09882.P187H01	570	690	35	91	135	535	4.437	16.2857	16.1257	A+6SD=5.76
17	38	1	XPA	JHU09882.P187H01	624	707	36	100	155	588	3.916	17.3333	17.1733	A+6SD=5.76
20	39	4	XRCC4	JHU03452.P187A07	3146	2905	37	102	161	3109	17.41	85.027	84.7112	A+6SD=5.76
20	40	4	XRCC4	JHU03452.P187A07	3148	3053	41	114	172	3107	17.087	76.7805	76.4647	A+6SD=5.76
11	11	9	ZADH2	JHU08252.P086D09	549	683	40	112	161	509	3.547	13.725	13.3566	A+6SD=5.76
11	12	9	ZADH2	JHU08252.P086D09	505	668	39	109	164	466	3.409	12.9487	12.5803	A+6SD=5.76
2	45	14	ZCCHC7	JHU02874.P030E06	308	403	43	117	166	265	1.723	7.16279	6.45336	A+6SD=5.76
2	46	14	ZCCHC7	JHU02874.P030E06	322	416	41	110	155	281	1.974	7.85366	7.14423	A+6SD=5.76
2	19	14	ZG16B	JHU01250.P014E02	315	425	45	120	167	270	1.826	7	6.29057	A+6SD=5.76
2	20	14	ZG16B	JHU01250.P014E02	313	443	44	118	159	269	2.044	7.11364	6.40421	A+6SD=5.76
2	43	22	ZNF23	JHU02877.P030E03	339	451	43	123	178	296	1.843	7.88372	7.17429	A+6SD=5.76
2	44	22	ZNF23	JHU02877.P030E03	410	541	42	128	188	368	2.197	9.7619	9.05247	A+6SD=5.76
18	23	15	ZNF254	JHU15476.P173F10	593	743	37	95	143	556	4.531	16.027	15.8475	A+6SD=5.76
18	24	15	ZNF254	JHU15476.P173F10	561	711	37	98	143	524	4.287	15.1622	14.9827	A+6SD=5.76
4	43	19	ZNF330	JHU02976.P031B03	667	776	43	115	154	624	4.292	15.5116	14.7669	A+6SD=5.76
4	44	19	ZNF330	JHU02976.P031B03	664	803	40	110	149	624	4.651	16.6	15.8553	A+6SD=5.76
10	1	31	ZNF333	JHU08062.P084F04	369	570	40	106	161	329	2.882	9.225	8.84831	A+6SD=5.76
10	2	31	ZNF333	JHU08062.P084F04	393	550	40	108	160	353	2.763	9.825	9.44831	A+6SD=5.76
10	37	12	ZNF428	JHU10075.P105E02	817	850	37	99	144	780	5.215	22.0811	21.7044	A+6SD=5.76
10	38	12	ZNF428	JHU10075.P105E02	827	891	39	101	138	788	5.725	21.2051	20.8284	A+6SD=5.76
16	13	29	ZNF428	JHU12441.P130B02	586	655	46	125	169	540	3.136	12.7391	12.3891	A+6SD=5.76
16	14	29	ZNF428	JHU12441.P130B02	515	638	44	123	176	471	2.926	11.7045	11.3545	A+6SD=5.76
22	5	26	ZNF696	JHU17111.P201E12	1408	1487	37	96	145	1371	9.593	38.0541	37.9969	A+6SD=5.76
22	6	26	ZNF696	JHU17111.P201E12	1358	1427	37	94	136	1321	9.801	36.7027	36.6456	A+6SD=5.76
17	33	25	ZNF746	JHU29101.P183H08	646	701	36	96	138	610	4.384	17.9444	17.7844	A+6SD=5.76
17	34	25	ZNF746	JHU29101.P183H08	680	773	37	103	152	643	4.408	18.3784	18.2183	A+6SD=5.76
11	13	10	ZPR1	JHU08829.P092C01	402	588	41	111	154	361	3.097	9.80488	9.43646	A+6SD=5.76
11	14	10	ZPR1	JHU08829.P092C01	433	533	39	113	169	394	2.485	11.1026	10.7341	A+6SD=5.76

## Sheet: A3
Microarray				Microarray
Block	Row	Column	Gene Name	ID	F635 Median	F635 Mean	B635 Median	B635 Mean	B635 SD	F635 Median - B635 Median	SNR 635	I	Î	Cutoff：A+6SD
20	37	23	A0jns7	JHU19895.P185B04	533	609	37	105	156	496	3.231	14.4054	14.211	A+6SD=5.33
20	38	23	A0jns7	JHU19895.P185B04	570	682	36	105	154	534	3.747	15.8333	15.6389	A+6SD=5.33
5	43	23	AAGAB	JHU06550.P069H04	399	462	35	110	239	364	1.473	11.4	11.2235	A+6SD=5.33
5	44	23	AAGAB	JHU06550.P069H04	371	454	34	101	233	337	1.515	10.9118	10.7353	A+6SD=5.33
18	19	12	AAMP	JHU16389.P173E02	247	334	36	93	139	211	1.734	6.86111	6.71825	A+6SD=5.33
18	20	12	AAMP	JHU16389.P173E02	306	373	35	90	137	271	2.066	8.74286	8.6	A+6SD=5.33
12	23	27	AARSD1	JHU08928.P094B12	305	418	39	121	191	266	1.555	7.82051	7.48718	A+6SD=5.33
12	24	27	AARSD1	JHU08928.P094B12	389	471	44	121	184	345	1.902	8.84091	8.50758	A+6SD=5.33
19	31	1	ABCA2	JHU19766.P183D01	770	925	38	100	155	732	5.323	20.2632	20.152	A+6SD=5.33
19	32	1	ABCA2	JHU19766.P183D01	870	924	38	94	135	832	6.148	22.8947	22.7836	A+6SD=5.33
11	17	23	ABHD4	JHU08449.P089D12	329	2824	38	106	159	291	17.094	8.65789	8.44168	A+6SD=5.33
11	18	23	ABHD4	JHU08449.P089D12	246	361	40	113	155	206	1.6	6.15	5.93378	A+6SD=5.33
2	7	28	ABI1	JHU00289.P008E04	488	597	42	118	172	446	2.785	11.619	11.2656	A+6SD=5.33
2	8	28	ABI1	JHU00289.P008E04	465	1330	42	115	163	423	7.454	11.0714	10.718	A+6SD=5.33
3	1	28	ABI1	JHU00289.P004C04	398	544	41	119	192	357	2.214	9.70732	9.42954	A+6SD=5.33
3	2	28	ABI1	JHU00289.P004C04	393	534	40	123	201	353	2.045	9.825	9.54722	A+6SD=5.33
2	47	27	ACBD6	JHU02785.P030F12	679	731	39	99	144	640	4.389	17.4103	17.0568	A+6SD=5.33
2	48	27	ACBD6	JHU02785.P030F12	577	644	38	110	173	539	3.087	15.1842	14.8308	A+6SD=5.33
9	47	20	ACRC	JHU10368.P109G11	194	297	34	90	135	160	1.533	5.70588	5.48366	A+6SD=5.33
9	48	20	ACRC	JHU10368.P109G11	241	320	34	90	130	207	1.769	7.08824	6.86601	A+6SD=5.33
9	11	24	ACSBG1	JHU08259.P087G12	287	400	35	102	178	252	1.674	8.2	7.97778	A+6SD=5.33
9	12	24	ACSBG1	JHU08259.P087G12	341	428	35	99	176	306	1.869	9.74286	9.52063	A+6SD=5.33
14	3	4	ACSL4	JHU11713.P123E07	214	305	38	99	140	176	1.471	5.63158	5.43713	A+6SD=5.33
14	4	4	ACSL4	JHU11713.P123E07	279	339	37	97	143	242	1.692	7.54054	7.3461	A+6SD=5.33
14	27	1	ADD1	JHU13212.P139F05	290	435	36	93	134	254	2.552	8.05556	7.86111	A+6SD=5.33
14	28	1	ADD1	JHU13212.P139F05	281	415	36	92	137	245	2.358	7.80556	7.61111	A+6SD=5.33
12	13	11	AFAP1L2	JHU08646.P091B02	641	733	37	106	155	604	4.045	17.3243	16.991	A+6SD=5.33
12	14	11	AFAP1L2	JHU08646.P091B02	585	750	36	113	172	549	3.703	16.25	15.9167	A+6SD=5.33
2	3	5	AK6	JHU00087.P001F05	384	483	38	109	159	346	2.352	10.1053	9.75181	A+6SD=5.33
2	4	5	AK6	JHU00087.P001F05	419	532	40	113	167	379	2.509	10.475	10.1215	A+6SD=5.33
19	57	32	AKAP8L	JHU19450.P198C08	218	336	38	102	157	180	1.49	5.73684	5.62573	A+6SD=5.33
19	58	32	AKAP8L	JHU19450.P198C08	235	344	38	97	135	197	1.83	6.18421	6.0731	A+6SD=5.33
23	17	26	AKAP8L	JHU18151.P209C12	240	354	36	97	146	204	1.76	6.66667	6.61111	A+6SD=5.33
23	18	26	AKAP8L	JHU18151.P209C12	300	412	36	93	141	264	2.262	8.33333	8.27778	A+6SD=5.33
1	51	2	AKNAD1	JHU03083.P033G05	690	930	37	96	143	653	5.832	18.6486	18.3514	A+6SD=5.33
1	52	2	AKNAD1	JHU03083.P033G05	608	758	35	96	151	573	4.384	17.3714	17.0741	A+6SD=5.33
3	37	6	AKR1B1	JHU02500.P027C01	310	410	38	96	135	272	2.326	8.15789	7.88012	A+6SD=5.33
3	38	6	AKR1B1	JHU02500.P027C01	310	402	39	100	139	271	2.173	7.94872	7.67094	A+6SD=5.33
4	49	22	AKR1C1	JHU03170.P034A03	325	443	37	104	144	288	2.354	8.78378	8.41536	A+6SD=5.33
4	50	22	AKR1C1	JHU03170.P034A03	321	421	37	106	148	284	2.128	8.67568	8.30725	A+6SD=5.33
17	27	22	ALDH1L1	JHU08161.P178G07	270	358	36	96	145	234	1.807	7.5	7.35714	A+6SD=5.33
17	28	22	ALDH1L1	JHU08161.P178G07	229	360	36	107	161	193	1.571	6.36111	6.21825	A+6SD=5.33
3	43	16	ALDOC	JHU02884.P031C02	474	547	38	96	142	436	3.176	12.4737	12.1959	A+6SD=5.33
3	44	16	ALDOC	JHU02884.P031C02	393	469	38	100	143	355	2.58	10.3421	10.0643	A+6SD=5.33
1	55	15	ANAPC15	JHU03470.P037H02	806	849	35	98	153	771	4.908	23.0286	22.7313	A+6SD=5.33
1	56	15	ANAPC15	JHU03470.P037H02	724	819	35	97	141	689	5.121	20.6857	20.3884	A+6SD=5.33
14	27	13	ANAPC2	JHU13310.P140F06	647	748	36	93	139	611	4.712	17.9722	17.7778	A+6SD=5.33
14	28	13	ANAPC2	JHU13310.P140F06	647	824	36	95	140	611	5.207	17.9722	17.7778	A+6SD=5.33
11	19	17	ANKHD1	JHU08930.P094D03	509	589	36	102	159	473	3.063	14.1389	13.9227	A+6SD=5.33
11	20	17	ANKHD1	JHU08930.P094D03	458	561	38	107	157	420	2.892	12.0526	11.8364	A+6SD=5.33
16	15	28	ANKHD1	JHU12543.P132A08	549	624	38	116	176	511	2.886	14.4474	14.2251	A+6SD=5.33
16	16	28	ANKHD1	JHU12543.P132A08	567	640	39	121	173	528	3	14.5385	14.3162	A+6SD=5.33
16	17	2	ANKRD17	JHU12257.P129A09	249	332	36	94	136	213	1.75	6.91667	6.69444	A+6SD=5.33
16	18	2	ANKRD17	JHU12257.P129A09	201	291	36	93	136	165	1.456	5.58333	5.36111	A+6SD=5.33
12	57	17	ANKRD45	JHU11235.P118B07	214	302	36	107	162	178	1.204	5.94444	5.61111	A+6SD=5.33
12	58	17	ANKRD45	JHU11235.P118B07	213	295	36	104	157	177	1.217	5.91667	5.58333	A+6SD=5.33
4	31	19	ANP32A	JHU02115.P023B03	332	409	40	115	165	292	1.782	8.3	7.93158	A+6SD=5.33
4	32	19	ANP32A	JHU02115.P023B03	281	390	40	118	173	241	1.572	7.025	6.65658	A+6SD=5.33
18	27	5	ANXA6	JHU03948.P177F05	667	767	36	100	153	631	4.359	18.5278	18.3849	A+6SD=5.33
18	28	5	ANXA6	JHU03948.P177F05	789	867	36	96	146	753	5.281	21.9167	21.7738	A+6SD=5.33
14	13	31	ANXA9	JHU12544.P132F04	349	446	38	97	142	311	2.458	9.18421	8.98977	A+6SD=5.33
14	14	31	ANXA9	JHU12544.P132F04	310	413	37	99	142	273	2.211	8.37838	8.18393	A+6SD=5.33
4	13	11	AP1AR	JHU00980.P011B02	485	572	37	100	146	448	3.233	13.1081	12.7397	A+6SD=5.33
4	14	11	AP1AR	JHU00980.P011B02	408	520	36	103	151	372	2.762	11.3333	10.9649	A+6SD=5.33
15	21	16	AP3S1	JHU12829.P135C06	330	408	36	99	156	294	1.981	9.16667	9.02381	A+6SD=5.33
15	22	16	AP3S1	JHU12829.P135C06	252	388	36	99	152	216	1.901	7	6.85714	A+6SD=5.33
23	31	31	APBA1	JHU18056.P224D04	335	474	35	92	139	300	2.748	9.57143	9.51587	A+6SD=5.33
23	32	31	APBA1	JHU18056.P224D04	353	461	36	93	140	317	2.629	9.80556	9.75	A+6SD=5.33
11	25	15	APPL2	JHU09225.P097D02	1398	1451	40	147	268	1358	4.866	34.95	34.7338	A+6SD=5.33
11	26	15	APPL2	JHU09225.P097D02	1342	1426	46	173	288	1296	4.351	29.1739	28.9577	A+6SD=5.33
3	25	19	ARG1	JHU01738.P019D03	281	376	37	100	148	244	1.865	7.59459	7.31682	A+6SD=5.33
3	26	19	ARG1	JHU01738.P019D03	338	402	37	95	146	301	2.103	9.13514	8.85736	A+6SD=5.33
15	59	24	ARL2BP	JHU15098.P159C12	343	415	36	94	139	307	2.309	9.52778	9.38492	A+6SD=5.33
15	60	24	ARL2BP	JHU15098.P159C12	334	433	37	95	136	297	2.485	9.02703	8.88417	A+6SD=5.33
14	49	29	ASAP2	JHU14635.P154F02	1477	1616	38	100	140	1439	10.829	38.8684	38.674	A+6SD=5.33
14	50	29	ASAP2	JHU14635.P154F02	1646	1804	39	101	146	1607	11.664	42.2051	42.0107	A+6SD=5.33
9	15	22	ASMTL	JHU08546.P090G07	251	378	34	87	131	217	2.221	7.38235	7.16013	A+6SD=5.33
9	16	22	ASMTL	JHU08546.P090G07	268	357	35	88	135	233	1.993	7.65714	7.43492	A+6SD=5.33
13	25	32	ASNA1	JHU13116.P138G04	1073	1163	37	97	143	1036	7.455	29	28.8286	A+6SD=5.33
13	26	32	ASNA1	JHU13116.P138G04	1085	1168	36	96	142	1049	7.549	30.1389	29.9675	A+6SD=5.33
13	55	13	ASRGL1	JHU15196.P160H02	319	388	35	94	137	284	2.146	9.11429	8.94286	A+6SD=5.33
13	56	13	ASRGL1	JHU15196.P160H02	322	396	35	95	134	287	2.246	9.2	9.02857	A+6SD=5.33
11	7	31	ATCAY	JHU08359.P088D04	1379	1453	36	102	188	1343	7.186	38.3056	38.0893	A+6SD=5.33
11	8	31	ATCAY	JHU08359.P088D04	1202	1313	37	105	188	1165	6.426	32.4865	32.2703	A+6SD=5.33
1	57	7	ATF6	JHU03751.P040H05	626	724	38	110	167	588	3.677	16.4737	16.1764	A+6SD=5.33
1	58	7	ATF6	JHU03751.P040H05	624	754	38	107	163	586	3.969	16.4211	16.1238	A+6SD=5.33
10	21	12	ATP1A3	JHU08835.P093E06	1640	1657	36	100	149	1604	10.45	45.5556	45.3187	A+6SD=5.33
10	22	12	ATP1A3	JHU08835.P093E06	1657	1683	36	103	156	1621	10.128	46.0278	45.7909	A+6SD=5.33
8	21	32	ATXN3	JHU05092.P054A08	1972	2005	41	200	1377	1931	1.311	48.0976	47.8118	A+6SD=5.33
8	22	32	ATXN3	JHU05092.P054A08	1923	1963	42	223	1516	1881	1.148	45.7857	45.5	A+6SD=5.33
17	43	12	BABAM1	JHU02539.P189G02	252	345	35	101	159	217	1.535	7.2	7.05714	A+6SD=5.33
17	44	12	BABAM1	JHU02539.P189G02	346	431	35	97	149	311	2.242	9.88571	9.74286	A+6SD=5.33
20	35	13	BACH1	JHU19795.P184B10	2593	2608	36	99	139	2557	18.05	72.0278	71.8333	A+6SD=5.33
20	36	13	BACH1	JHU19795.P184B10	2438	2599	35	98	150	2403	16.673	69.6571	69.4627	A+6SD=5.33
3	55	15	BAG6	JHU03468.P037D02	251	412	37	104	164	214	1.878	6.78378	6.50601	A+6SD=5.33
3	56	15	BAG6	JHU03468.P037D02	318	437	37	99	142	281	2.38	8.59459	8.31682	A+6SD=5.33
10	15	6	BAP1	JHU08650.P091E05	303	412	36	108	459	267	0.662	8.41667	8.17982	A+6SD=5.33
10	16	6	BAP1	JHU08650.P091E05	266	346	36	91	126	230	2.024	7.38889	7.15205	A+6SD=5.33
24	17	13	BASP1	JHU18435.P212B10	267	364	35	85	119	232	2.345	7.62857	7.57143	A+6SD=5.33
24	18	13	BASP1	JHU18435.P212B10	261	366	35	95	138	226	1.964	7.45714	7.4	A+6SD=5.33
20	5	27	BC031259.1_frag	JHU15432.P162B12	1469	1522	42	116	190	1427	7.4	34.9762	34.7817	A+6SD=5.33
20	6	27	BC031259.1_frag	JHU15432.P162B12	1465	1481	43	122	201	1422	6.761	34.0698	33.8753	A+6SD=5.33
12	19	12	BC034142.1_frag	JHU08869.P093A02	612	769	36	104	158	576	4.209	17	16.6667	A+6SD=5.33
12	20	12	BC034142.1_frag	JHU08869.P093A02	681	779	35	98	151	646	4.51	19.4571	19.1238	A+6SD=5.33
15	45	15	BC035666_frag	JHU14203.P149D06	373	528	38	104	149	335	2.846	9.81579	9.67293	A+6SD=5.33
15	46	15	BC035666_frag	JHU14203.P149D06	420	539	39	113	164	381	2.598	10.7692	10.6264	A+6SD=5.33
5	39	31	BC054893.1_frag	JHU06467.P068H08	6130	6325	36	101	155	6094	40.155	170.278	170.101	A+6SD=5.33
5	40	31	BC054893.1_frag	JHU06467.P068H08	6251	6316	37	104	149	6214	41.691	168.946	168.769	A+6SD=5.33
17	17	25	BC063682.1_frag	JHU16278.P171H12	1159	1366	36	93	131	1123	9.718	32.1944	32.0516	A+6SD=5.33
17	18	25	BC063682.1_frag	JHU16278.P171H12	1093	1336	35	88	131	1058	9.527	31.2286	31.0857	A+6SD=5.33
18	19	15	BC067366.1_frag	JHU16408.P173F02	204	292	36	92	128	168	1.563	5.66667	5.52381	A+6SD=5.33
18	20	15	BC067366.1_frag	JHU16408.P173F02	215	300	36	91	129	179	1.62	5.97222	5.82937	A+6SD=5.33
18	35	30	BC070062.1_frag	JHU19845.P184E10	1444	1729	39	112	182	1405	8.885	37.0256	36.8828	A+6SD=5.33
18	36	30	BC070062.1_frag	JHU19845.P184E10	1560	1765	38	108	161	1522	10.292	41.0526	40.9098	A+6SD=5.33
20	1	20	BC070352.1_frag	JHU15330.P161A03	1764	1763	39	117	166	1725	9.916	45.2308	45.0363	A+6SD=5.33
20	2	20	BC070352.1_frag	JHU15330.P161A03	1824	1801	39	113	162	1785	10.42	46.7692	46.5748	A+6SD=5.33
18	1	2	BC071784_frag	JHU15367.P161E01	293	408	37	108	169	256	1.775	7.91892	7.77606	A+6SD=5.33
18	2	2	BC071784_frag	JHU15367.P161E01	307	425	39	117	173	268	1.78	7.87179	7.72894	A+6SD=5.33
18	15	1	BC073937.1_frag	JHU16292.P171F05	290	432	37	100	150	253	2.213	7.83784	7.69498	A+6SD=5.33
18	16	1	BC073937.1_frag	JHU16292.P171F05	396	507	36	95	148	360	2.784	11	10.8571	A+6SD=5.33
17	11	31	BC089413	JHU16001.P168H12	2788	2848	38	107	162	2750	16.92	73.3684	73.2256	A+6SD=5.33
17	12	31	BC089413	JHU16001.P168H12	2909	2802	37	102	158	2872	17.089	78.6216	78.4788	A+6SD=5.33
18	11	10	BC089418	JHU16002.P168E09	21754	19793	39	119	193	21715	101.938	557.795	557.652	A+6SD=5.33
18	12	10	BC089418	JHU16002.P168E09	20920	20043	41	124	189	20879	105.392	510.244	510.101	A+6SD=5.33
15	1	7	BCAT1	JHU11812.P124D01	2617	2641	39	152	915	2578	2.72	67.1026	66.9597	A+6SD=5.33
15	2	7	BCAT1	JHU11812.P124D01	2613	2506	39	106	154	2574	15.584	67	66.8571	A+6SD=5.33
6	43	21	BCL10	JHU06828.P072F03	261	375	37	104	156	224	1.737	7.05405	6.86486	A+6SD=5.33
6	44	21	BCL10	JHU06828.P072F03	297	382	36	102	181	261	1.547	8.25	8.06081	A+6SD=5.33
15	11	25	BCL6	JHU12067.P127D12	246	389	37	94	131	209	2.252	6.64865	6.50579	A+6SD=5.33
15	12	25	BCL6	JHU12067.P127D12	253	377	37	96	138	216	2.036	6.83784	6.69498	A+6SD=5.33
12	17	8	BEGAIN	JHU08593.P090A09	403	553	37	103	152	366	2.961	10.8919	10.5586	A+6SD=5.33
12	18	8	BEGAIN	JHU08593.P090A09	352	518	36	101	151	316	2.762	9.77778	9.44444	A+6SD=5.33
12	51	6	BEX5	JHU10997.P115A05	471	570	35	94	143	436	3.329	13.4571	13.1238	A+6SD=5.33
12	52	6	BEX5	JHU10997.P115A05	408	536	34	91	145	374	3.069	12	11.6667	A+6SD=5.33
14	17	10	BRAT1	JHU12557.P132E09	430	523	36	86	129	394	3.388	11.9444	11.75	A+6SD=5.33
14	18	10	BRAT1	JHU12557.P132E09	368	419	35	86	132	333	2.523	10.5143	10.3198	A+6SD=5.33
7	47	12	BRD9	JHU06530.P069C10	447	601	37	102	154	410	3.24	12.0811	11.9144	A+6SD=5.33
7	48	12	BRD9	JHU06530.P069C10	435	581	37	95	141	398	3.447	11.7568	11.5901	A+6SD=5.33
6	19	28	C11orf73	JHU05288.P056E04	386	490	38	94	137	348	2.891	10.1579	9.96871	A+6SD=5.33
6	20	28	C11orf73	JHU05288.P056E04	393	479	38	98	134	355	2.843	10.3421	10.1529	A+6SD=5.33
2	15	17	C18orf25	JHU00881.P010F07	281	392	38	108	160	243	1.775	7.39474	7.04128	A+6SD=5.33
2	16	17	C18orf25	JHU00881.P010F07	296	410	38	109	155	258	1.942	7.78947	7.43602	A+6SD=5.33
3	39	3	C19orf57	JHU02314.P025D07	394	534	41	115	166	353	2.524	9.60976	9.33198	A+6SD=5.33
3	40	3	C19orf57	JHU02314.P025D07	334	468	39	109	157	295	2.287	8.5641	8.28632	A+6SD=5.33
15	55	8	C1orf186	JHU15012.P158C01	274	375	38	98	136	236	2.037	7.21053	7.06767	A+6SD=5.33
15	56	8	C1orf186	JHU15012.P158C01	338	451	38	96	139	300	2.554	8.89474	8.75188	A+6SD=5.33
4	25	2	C1orf21	JHU01553.P017A01	443	596	38	104	144	405	3.417	11.6579	11.2895	A+6SD=5.33
4	26	2	C1orf21	JHU01553.P017A01	422	578	39	109	153	383	3.065	10.8205	10.4521	A+6SD=5.33
13	31	23	C1orf94	JHU13411.P141H04	794	970	35	92	136	759	6.456	22.6857	22.5143	A+6SD=5.33
13	32	23	C1orf94	JHU13411.P141H04	972	1099	35	94	146	937	6.884	27.7714	27.6	A+6SD=5.33
16	19	20	C1orf94	JHU12642.P133A03	331	446	37	107	163	294	2.08	8.94595	8.72372	A+6SD=5.33
16	20	20	C1orf94	JHU12642.P133A03	296	417	37	115	241	259	1.253	8	7.77778	A+6SD=5.33
7	41	7	C1QTNF2	JHU06447.P068D09	1727	1834	37	102	142	1690	12.197	46.6757	46.509	A+6SD=5.33
7	42	7	C1QTNF2	JHU06447.P068D09	1747	1789	37	96	138	1710	12.268	47.2162	47.0495	A+6SD=5.33
8	25	24	C4orf19	JHU05577.P059A04	304	452	38	112	158	266	2.152	8	7.71429	A+6SD=5.33
8	26	24	C4orf19	JHU05577.P059A04	215	354	35	99	146	180	1.747	6.14286	5.85714	A+6SD=5.33
7	5	32	C8orf59	JHU03958.P042C12	300	437	38	104	154	262	2.162	7.89474	7.72807	A+6SD=5.33
7	6	32	C8orf59	JHU03958.P042C12	338	433	38	103	146	300	2.26	8.89474	8.72807	A+6SD=5.33
2	37	8	C9orf16	JHU02418.P026E01	277	367	38	100	146	239	1.829	7.28947	6.93602	A+6SD=5.33
2	38	8	C9orf16	JHU02418.P026E01	273	345	37	100	140	236	1.75	7.37838	7.02492	A+6SD=5.33
13	35	5	CAAP1	JHU13413.P141H09	217	300	35	102	159	182	1.245	6.2	6.02857	A+6SD=5.33
13	36	5	CAAP1	JHU13413.P141H09	200	292	36	113	174	164	1.029	5.55556	5.38413	A+6SD=5.33
9	15	11	CABP4	JHU08653.P091H06	207	335	34	88	137	173	1.803	6.08824	5.86601	A+6SD=5.33
9	16	11	CABP4	JHU08653.P091H06	252	356	35	90	136	217	1.956	7.2	6.97778	A+6SD=5.33
1	37	24	CALCOCO1	JHU02514.P027G04	344	438	36	99	147	308	2.306	9.55556	9.25826	A+6SD=5.33
1	38	24	CALCOCO1	JHU02514.P027G04	306	431	35	95	148	271	2.27	8.74286	8.44556	A+6SD=5.33
2	33	28	CALCOCO2	JHU02219.P024E08	493	661	39	105	145	454	3.834	12.641	12.2876	A+6SD=5.33
2	34	28	CALCOCO2	JHU02219.P024E08	461	625	38	100	140	423	3.75	12.1316	11.7781	A+6SD=5.33
13	11	3	CALD1	JHU11915.P125H11	197	313	35	93	135	162	1.63	5.62857	5.45714	A+6SD=5.33
13	12	3	CALD1	JHU11915.P125H11	195	338	34	90	142	161	1.746	5.73529	5.56387	A+6SD=5.33
3	51	20	CALML3	JHU03087.P033C07	902	993	35	101	167	867	5.341	25.7714	25.4937	A+6SD=5.33
3	52	20	CALML3	JHU03087.P033C07	891	944	36	106	171	855	4.901	24.75	24.4722	A+6SD=5.33
5	23	24	CALML5	JHU05195.P055G12	1302	1365	36	112	188	1266	6.665	36.1667	35.9902	A+6SD=5.33
5	24	24	CALML5	JHU05195.P055G12	1342	1407	35	106	170	1307	7.653	38.3429	38.1664	A+6SD=5.33
10	1	12	CAMKK1	JHU07694.P081E02	769	986	37	99	149	732	5.953	20.7838	20.5469	A+6SD=5.33
10	2	12	CAMKK1	JHU07694.P081E02	755	955	35	92	131	720	6.588	21.5714	21.3346	A+6SD=5.33
12	33	21	CAMKK2	JHU09901.P104B07	244	359	39	109	156	205	1.603	6.25641	5.92308	A+6SD=5.33
12	34	21	CAMKK2	JHU09901.P104B07	248	360	40	121	175	208	1.366	6.2	5.86667	A+6SD=5.33
13	19	22	CAMKK2	JHU12742.P134G03	379	470	35	93	173	344	2.179	10.8286	10.6571	A+6SD=5.33
13	20	22	CAMKK2	JHU12742.P134G03	378	482	34	90	169	344	2.32	11.1176	10.9462	A+6SD=5.33
4	49	8	CAP1	JHU03184.P034A01	226	349	37	109	162	189	1.481	6.10811	5.73969	A+6SD=5.33
4	50	8	CAP1	JHU03184.P034A01	253	339	35	99	146	218	1.644	7.22857	6.86015	A+6SD=5.33
20	17	16	CASC4	JHU16260.P171A10	232	333	37	107	158	195	1.43	6.27027	6.07583	A+6SD=5.33
20	18	16	CASC4	JHU16260.P171A10	204	320	36	103	151	168	1.437	5.66667	5.47222	A+6SD=5.33
20	55	32	CASK	JHU19456.P198A04	466	524	44	118	163	422	2.491	10.5909	10.3965	A+6SD=5.33
20	56	32	CASK	JHU19456.P198A04	479	554	41	111	159	438	2.786	11.6829	11.4885	A+6SD=5.33
13	53	25	CAST	JHU14730.P155H12	885	984	35	93	143	850	6.231	25.2857	25.1143	A+6SD=5.33
13	54	25	CAST	JHU14730.P155H12	707	838	36	97	147	671	5.041	19.6389	19.4675	A+6SD=5.33
24	23	6	CCDC117	JHU18658.P215A09	332	416	35	95	145	297	2.214	9.48571	9.42857	A+6SD=5.33
24	24	6	CCDC117	JHU18658.P215A09	239	356	35	95	142	204	1.838	6.82857	6.77143	A+6SD=5.33
13	43	5	CCDC181	JHU14181.P149H01	231	341	35	97	143	196	1.706	6.6	6.42857	A+6SD=5.33
13	44	5	CCDC181	JHU14181.P149H01	195	321	35	101	236	160	0.932	5.57143	5.4	A+6SD=5.33
17	37	30	CCDC184	JHU15339.P188G02	208	327	35	89	134	173	1.776	5.94286	5.8	A+6SD=5.33
17	38	30	CCDC184	JHU15339.P188G02	241	367	34	87	134	207	2.09	7.08824	6.94538	A+6SD=5.33
9	39	24	CCDC40	JHU10191.P107G08	449	534	35	96	146	414	3	12.8286	12.6063	A+6SD=5.33
9	40	24	CCDC40	JHU10191.P107G08	367	471	35	94	143	332	2.636	10.4857	10.2635	A+6SD=5.33
12	13	10	CCDC9	JHU08753.P092A01	405	611	36	114	182	369	2.731	11.25	10.9167	A+6SD=5.33
12	14	10	CCDC9	JHU08753.P092A01	426	565	36	109	169	390	2.698	11.8333	11.5	A+6SD=5.33
8	15	30	CCDC97	JHU04911.P052A06	2932	2906	43	118	161	2889	17.317	68.186	67.9003	A+6SD=5.33
8	16	30	CCDC97	JHU04911.P052A06	2972	2929	44	117	154	2928	18.26	67.5455	67.2597	A+6SD=5.33
11	19	32	CCT5	JHU08938.P094C04	695	730	37	98	140	658	4.514	18.7838	18.5676	A+6SD=5.33
11	20	32	CCT5	JHU08938.P094C04	811	861	39	105	145	772	5.214	20.7949	20.5787	A+6SD=5.33
9	31	26	CCT8	JHU09618.P101G04	247	363	34	86	132	213	2.098	7.26471	7.04248	A+6SD=5.33
9	32	26	CCT8	JHU09618.P101G04	278	475	35	93	144	243	2.653	7.94286	7.72063	A+6SD=5.33
9	19	4	CD99	JHU09036.P095G03	673	771	36	97	144	637	4.681	18.6944	18.4722	A+6SD=5.33
9	20	4	CD99	JHU09036.P095G03	633	713	36	103	154	597	3.961	17.5833	17.3611	A+6SD=5.33
1	31	28	CDC37	JHU02220.P024G04	647	709	35	96	146	612	4.199	18.4857	18.1884	A+6SD=5.33
1	32	28	CDC37	JHU02220.P024G04	635	739	38	105	156	597	4.064	16.7105	16.4132	A+6SD=5.33
12	11	22	CDH12	JHU08176.P086A11	270	389	36	105	150	234	1.893	7.5	7.16667	A+6SD=5.33
12	12	22	CDH12	JHU08176.P086A11	340	417	38	111	160	302	1.913	8.94737	8.61404	A+6SD=5.33
20	47	31	CDH13	JHU15105.P192B12	880	980	41	112	157	839	5.529	21.4634	21.269	A+6SD=5.33
20	48	31	CDH13	JHU15105.P192B12	834	940	41	128	192	793	4.229	20.3415	20.147	A+6SD=5.33
8	23	31	CDKN2AIP	JHU05301.P056B12	288	375	40	116	165	248	1.57	7.2	6.91429	A+6SD=5.33
8	24	31	CDKN2AIP	JHU05301.P056B12	236	345	41	115	156	195	1.474	5.7561	5.47038	A+6SD=5.33
13	33	3	CDKN2C	JHU13419.P141H07	499	601	35	96	151	464	3.344	14.2571	14.0857	A+6SD=5.33
13	34	3	CDKN2C	JHU13419.P141H07	498	529	35	99	163	463	2.638	14.2286	14.0571	A+6SD=5.33
19	27	6	CFAP36	JHU18245.P179C05	5007	4446	40	146	367	4967	11.717	125.175	125.064	A+6SD=5.33
19	28	6	CFAP36	JHU18245.P179C05	5022	4552	39	135	318	4983	13.89	128.769	128.658	A+6SD=5.33
19	27	10	CFAP36	JHU18245.P180C05	4647	4400	38	127	295	4609	14.485	122.289	122.178	A+6SD=5.33
19	28	10	CFAP36	JHU18245.P180C05	4996	4637	39	140	323	4957	13.923	128.103	127.991	A+6SD=5.33
21	13	22	CFAP36	JHU18245.P210G03	898	1119	34	92	164	864	6.262	26.4118	26.3562	A+6SD=5.33
21	14	22	CFAP36	JHU18245.P210G03	934	1100	34	87	138	900	7.341	27.4706	27.415	A+6SD=5.33
12	25	15	CHCHD4	JHU09244.P097B02	315	415	35	105	164	280	1.89	9	8.66667	A+6SD=5.33
12	26	15	CHCHD4	JHU09244.P097B02	361	438	37	110	165	324	1.988	9.75676	9.42342	A+6SD=5.33
20	39	12	CHD4	JHU19887.P185A06	266	359	35	104	164	231	1.555	7.6	7.40556	A+6SD=5.33
20	40	12	CHD4	JHU19887.P185A06	336	395	35	100	193	301	1.528	9.6	9.40556	A+6SD=5.33
12	17	24	CHGA	JHU08656.P091A12	308	490	37	103	153	271	2.529	8.32432	7.99099	A+6SD=5.33
12	18	24	CHGA	JHU08656.P091A12	349	507	39	116	167	310	2.341	8.94872	8.61538	A+6SD=5.33
17	35	27	CLP1	JHU19735.P182H12	253	354	36	94	143	217	1.818	7.02778	6.88492	A+6SD=5.33
17	36	27	CLP1	JHU19735.P182H12	243	361	35	93	141	208	1.901	6.94286	6.8	A+6SD=5.33
2	45	24	CLUAP1	JHU02895.P031E08	319	396	42	129	185	277	1.443	7.59524	7.24178	A+6SD=5.33
2	46	24	CLUAP1	JHU02895.P031E08	342	435	42	124	191	300	1.628	8.14286	7.7894	A+6SD=5.33
14	55	20	CLUAP1	JHU14927.P157E03	247	382	36	93	139	211	2.079	6.86111	6.66667	A+6SD=5.33
14	56	20	CLUAP1	JHU14927.P157E03	311	412	37	102	151	274	2.053	8.40541	8.21096	A+6SD=5.33
12	47	24	CNNM1	JHU10582.P111A12	1161	1215	38	102	154	1123	7.227	30.5526	30.2193	A+6SD=5.33
12	48	24	CNNM1	JHU10582.P111A12	1037	1130	37	102	147	1000	6.993	28.027	27.6937	A+6SD=5.33
20	13	30	CNST	JHU16344.P172A02	1574	1624	45	136	229	1529	6.498	34.9778	34.7833	A+6SD=5.33
20	14	30	CNST	JHU16344.P172A02	1387	1447	45	134	196	1342	6.699	30.8222	30.6278	A+6SD=5.33
13	59	27	COG3	JHU15023.P158H12	243	368	36	100	152	207	1.763	6.75	6.57857	A+6SD=5.33
13	60	27	COG3	JHU15023.P158H12	226	359	38	103	144	188	1.778	5.94737	5.77594	A+6SD=5.33
11	25	32	COG8_frag	JHU09331.P098C04	329	439	37	106	171	292	1.947	8.89189	8.67568	A+6SD=5.33
11	26	32	COG8_frag	JHU09331.P098C04	323	410	36	99	152	287	2.046	8.97222	8.75601	A+6SD=5.33
1	1	26	COL4A3BP	JHU00022.P001G04	255	328	39	110	160	216	1.363	6.53846	6.24116	A+6SD=5.33
1	2	26	COL4A3BP	JHU00022.P001G04	252	344	38	107	158	214	1.5	6.63158	6.33428	A+6SD=5.33
12	13	4	COL9A3	JHU08659.P091A03	246	362	36	96	144	210	1.847	6.83333	6.5	A+6SD=5.33
12	14	4	COL9A3	JHU08659.P091A03	249	342	36	103	148	213	1.615	6.91667	6.58333	A+6SD=5.33
2	29	18	COTL1	JHU01846.P020E11	305	393	40	102	144	265	2.021	7.625	7.27155	A+6SD=5.33
2	30	18	COTL1	JHU01846.P020E11	279	391	37	102	160	242	1.806	7.54054	7.18709	A+6SD=5.33
11	11	23	CPB1	JHU08083.P085D12	232	320	37	97	148	195	1.507	6.27027	6.05405	A+6SD=5.33
11	12	23	CPB1	JHU08083.P085D12	243	361	36	97	146	207	1.808	6.75	6.53378	A+6SD=5.33
13	13	5	CPNE2	JHU12272.P129H01	490	645	35	97	187	455	2.93	14	13.8286	A+6SD=5.33
13	14	5	CPNE2	JHU12272.P129H01	571	662	35	96	161	536	3.516	16.3143	16.1429	A+6SD=5.33
13	9	10	CPOX	JHU12172.P128G05	594	696	35	99	155	559	3.852	16.9714	16.8	A+6SD=5.33
13	10	10	CPOX	JHU12172.P128G05	625	709	34	89	140	591	4.429	18.3824	18.2109	A+6SD=5.33
1	21	11	CPSF3	JHU01361.P015H06	225	341	35	94	137	190	1.803	6.42857	6.13127	A+6SD=5.33
1	22	11	CPSF3	JHU01361.P015H06	282	366	35	100	144	247	1.847	8.05714	7.75985	A+6SD=5.33
5	25	6	CRACR2B	JHU05590.P059G01	278	400	35	93	133	243	2.308	7.94286	7.76639	A+6SD=5.33
5	26	6	CRACR2B	JHU05590.P059G01	345	436	35	93	137	310	2.504	9.85714	9.68067	A+6SD=5.33
10	31	17	CRYAA	JHU09715.P102F03	200	273	35	99	156	165	1.115	5.71429	5.47744	A+6SD=5.33
10	32	17	CRYAA	JHU09715.P102F03	222	330	35	96	145	187	1.614	6.34286	6.10602	A+6SD=5.33
2	31	28	CSTF1	JHU02225.P024E04	267	376	39	102	147	228	1.864	6.84615	6.4927	A+6SD=5.33
2	32	28	CSTF1	JHU02225.P024E04	259	354	41	113	170	218	1.418	6.31707	5.96362	A+6SD=5.33
12	9	23	CT47A1	JHU08134.P085B08	790	854	36	103	157	754	4.783	21.9444	21.6111	A+6SD=5.33
12	10	23	CT47A1	JHU08134.P085B08	835	862	36	98	143	799	5.343	23.1944	22.8611	A+6SD=5.33
17	11	21	CTBP1	JHU15973.P168H11	356	450	35	93	142	321	2.514	10.1714	10.0286	A+6SD=5.33
17	12	21	CTBP1	JHU15973.P168H11	316	446	35	93	142	281	2.486	9.02857	8.88571	A+6SD=5.33
17	55	3	CTDP1	JHU19376.P197H03	419	559	34	89	139	385	3.381	12.3235	12.1807	A+6SD=5.33
17	56	3	CTDP1	JHU19376.P197H03	415	518	34	89	134	381	3.201	12.2059	12.063	A+6SD=5.33
16	31	10	CTNS	JHU13713.P144A01	573	693	35	96	147	538	4.061	16.3714	16.1492	A+6SD=5.33
16	32	10	CTNS	JHU13713.P144A01	614	759	36	97	147	578	4.503	17.0556	16.8333	A+6SD=5.33
6	19	26	CUEDC2_frag	JHU05019.P053E04	264	333	38	103	157	226	1.465	6.94737	6.75818	A+6SD=5.33
6	20	26	CUEDC2_frag	JHU05019.P053E04	230	325	39	101	143	191	1.566	5.89744	5.70825	A+6SD=5.33
1	51	27	CYSTM1	JHU03180.P034H08	1567	1560	35	100	149	1532	9.799	44.7714	44.4741	A+6SD=5.33
1	52	27	CYSTM1	JHU03180.P034H08	1449	1551	36	103	151	1413	9.589	40.25	39.9527	A+6SD=5.33
10	35	3	DAB1	JHU10095.P101F11	540	643	35	93	138	505	3.986	15.4286	15.1917	A+6SD=5.33
10	36	3	DAB1	JHU10095.P101F11	510	658	35	89	137	475	4.153	14.5714	14.3346	A+6SD=5.33
18	9	21	DACT2	JHU15975.P168F07	237	362	36	91	131	201	2.069	6.58333	6.44048	A+6SD=5.33
18	10	21	DACT2	JHU15975.P168F07	288	380	38	97	148	250	1.912	7.57895	7.43609	A+6SD=5.33
3	49	12	DACT3	JHU03094.P033C02	252	340	37	95	148	215	1.655	6.81081	6.53303	A+6SD=5.33
3	50	12	DACT3	JHU03094.P033C02	297	371	38	96	138	259	1.993	7.81579	7.53801	A+6SD=5.33
17	29	15	DAPP1	JHU04340.P177H10	526	626	35	96	140	491	3.786	15.0286	14.8857	A+6SD=5.33
17	30	15	DAPP1	JHU04340.P177H10	436	600	35	94	139	401	3.64	12.4571	12.3143	A+6SD=5.33
16	11	15	DBN1	JHU11921.P125B10	898	1043	35	109	174	863	5.368	25.6571	25.4349	A+6SD=5.33
16	12	15	DBN1	JHU11921.P125B10	1031	1127	36	108	164	995	6.213	28.6389	28.4167	A+6SD=5.33
15	33	16	DCPS	JHU13616.P143C06	250	329	36	99	149	214	1.544	6.94444	6.80159	A+6SD=5.33
15	34	16	DCPS	JHU13616.P143C06	255	352	36	92	148	219	1.757	7.08333	6.94048	A+6SD=5.33
14	33	12	DCTD	JHU13430.P141E06	302	403	37	94	136	265	2.272	8.16216	7.96772	A+6SD=5.33
14	34	12	DCTD	JHU13430.P141E06	278	392	36	97	152	242	1.941	7.72222	7.52778	A+6SD=5.33
5	59	28	DDIAS	JHU07330.P080G12	473	557	35	97	164	438	2.805	13.5143	13.3378	A+6SD=5.33
5	60	28	DDIAS	JHU07330.P080G12	482	541	37	109	178	445	2.427	13.027	12.8506	A+6SD=5.33
20	29	4	DEFB132	JHU13092.P179A11	486	552	36	102	165	450	2.727	13.5	13.3056	A+6SD=5.33
20	30	4	DEFB132	JHU13092.P179A11	450	565	37	109	170	413	2.682	12.1622	11.9677	A+6SD=5.33
20	29	18	DEFB132	JHU13092.P180A11	537	613	36	105	154	501	3.299	14.9167	14.7222	A+6SD=5.33
20	30	18	DEFB132	JHU13092.P180A11	521	608	37	109	160	484	3.119	14.0811	13.8866	A+6SD=5.33
4	59	12	DFFA	JHU03491.P037A10	328	429	37	107	162	291	1.988	8.86486	8.49644	A+6SD=5.33
4	60	12	DFFA	JHU03491.P037A10	305	472	38	109	164	267	2.213	8.02632	7.65789	A+6SD=5.33
9	49	14	DFFA	JHU10868.P114G02	295	387	35	95	147	260	1.986	8.42857	8.20635	A+6SD=5.33
9	50	14	DFFA	JHU10868.P114G02	235	341	35	87	131	200	1.939	6.71429	6.49206	A+6SD=5.33
5	43	6	DIXDC1	JHU06740.P071G01	3144	3184	37	107	158	3107	19.475	84.973	84.7965	A+6SD=5.33
5	44	6	DIXDC1	JHU06740.P071G01	3102	3168	35	99	149	3067	20.597	88.6286	88.4521	A+6SD=5.33
17	53	25	DMP1	JHU19186.P195H12	361	441	35	100	154	326	2.214	10.3143	10.1714	A+6SD=5.33
17	54	25	DMP1	JHU19186.P195H12	474	506	35	94	150	439	2.747	13.5429	13.4	A+6SD=5.33
5	29	10	DNAJB2	JHU05676.P060G09	605	697	37	99	149	568	4.013	16.3514	16.1749	A+6SD=5.33
5	30	10	DNAJB2	JHU05676.P060G09	610	665	36	105	158	574	3.544	16.9444	16.768	A+6SD=5.33
2	27	4	DNAJB3	JHU01773.P019E07	345	427	38	103	153	307	2.118	9.07895	8.72549	A+6SD=5.33
2	28	4	DNAJB3	JHU01773.P019E07	235	393	39	107	158	196	1.81	6.02564	5.67219	A+6SD=5.33
12	3	22	DNAJC11	JHU07801.P082A07	313	433	37	100	143	276	2.329	8.45946	8.12613	A+6SD=5.33
12	4	22	DNAJC11	JHU07801.P082A07	314	434	37	100	144	277	2.319	8.48649	8.15315	A+6SD=5.33
16	33	21	DNAJC6	JHU13719.P144B07	589	768	39	107	152	550	4.349	15.1026	14.8803	A+6SD=5.33
16	34	21	DNAJC6	JHU13719.P144B07	629	814	38	107	165	591	4.285	16.5526	16.3304	A+6SD=5.33
15	27	9	DOHH	JHU13137.P138D05	210	332	36	91	130	174	1.854	5.83333	5.69048	A+6SD=5.33
15	28	9	DOHH	JHU13137.P138D05	239	323	38	97	140	201	1.614	6.28947	6.14662	A+6SD=5.33
2	9	24	DOK1	JHU00601.P007E08	882	1081	38	104	155	844	6.303	23.2105	22.8571	A+6SD=5.33
2	10	24	DOK1	JHU00601.P007E08	779	1001	39	105	151	740	5.934	19.9744	19.6209	A+6SD=5.33
1	37	25	DPH2	JHU02524.P027H04	206	291	35	92	133	171	1.496	5.88571	5.58842	A+6SD=5.33
1	38	25	DPH2	JHU02524.P027H04	221	304	35	96	144	186	1.444	6.31429	6.01699	A+6SD=5.33
7	51	9	DPP3	JHU07031.P074D05	379	525	36	95	151	343	2.848	10.5278	10.3611	A+6SD=5.33
7	52	9	DPP3	JHU07031.P074D05	324	420	37	97	157	287	2.057	8.75676	8.59009	A+6SD=5.33
9	17	5	DPP3	JHU08467.P089H09	312	426	36	98	145	276	2.262	8.66667	8.44444	A+6SD=5.33
9	18	5	DPP3	JHU08467.P089H09	268	412	36	100	145	232	2.152	7.44444	7.22222	A+6SD=5.33
1	49	10	DPY30	JHU03411.P036G01	233	330	35	95	135	198	1.741	6.65714	6.35985	A+6SD=5.33
1	50	10	DPY30	JHU03411.P036G01	237	335	35	100	146	202	1.61	6.77143	6.47413	A+6SD=5.33
12	9	24	DRAP1	JHU08284.P087A08	278	377	37	105	156	241	1.744	7.51351	7.18018	A+6SD=5.33
12	10	24	DRAP1	JHU08284.P087A08	254	365	38	105	150	216	1.733	6.68421	6.35088	A+6SD=5.33
12	21	1	DRICH1	JHU09071.P095B05	2425	2478	36	96	141	2389	16.894	67.3611	67.0278	A+6SD=5.33
12	22	1	DRICH1	JHU09071.P095B05	2653	2566	37	98	146	2616	16.904	71.7027	71.3694	A+6SD=5.33
6	21	10	DTD1	JHU05306.P056E05	307	425	38	104	153	269	2.098	8.07895	7.88976	A+6SD=5.33
6	22	10	DTD1	JHU05306.P056E05	339	439	38	104	156	301	2.147	8.92105	8.73186	A+6SD=5.33
1	17	3	DTNBP1	JHU00800.P009H11	355	445	36	114	284	319	1.165	9.86111	9.56381	A+6SD=5.33
1	18	3	DTNBP1	JHU00800.P009H11	321	438	35	92	133	286	2.602	9.17143	8.87413	A+6SD=5.33
13	1	17	DTNBP1	JHU11635.P122H03	2015	2003	35	109	188	1980	10.074	57.5714	57.4	A+6SD=5.33
13	2	17	DTNBP1	JHU11635.P122H03	2115	2151	35	102	160	2080	12.806	60.4286	60.2571	A+6SD=5.33
4	45	25	DUSP22_frag	JHU02904.P031B08	575	740	38	116	181	537	3.448	15.1316	14.7632	A+6SD=5.33
4	46	25	DUSP22_frag	JHU02904.P031B08	529	665	37	105	156	492	3.59	14.2973	13.9289	A+6SD=5.33
2	27	24	DYDC1	JHU01758.P019E08	1179	1432	37	100	140	1142	9.514	31.8649	31.5114	A+6SD=5.33
2	28	24	DYDC1	JHU01758.P019E08	989	1228	39	99	139	950	8.122	25.359	25.0055	A+6SD=5.33
14	5	9	E2F6	JHU11637.P122F09	279	361	36	97	141	243	1.872	7.75	7.55556	A+6SD=5.33
14	6	9	E2F6	JHU11637.P122F09	222	328	37	103	156	185	1.442	6	5.80556	A+6SD=5.33
5	27	28	EAF1	JHU05677.P060G08	238	344	35	96	150	203	1.653	6.8	6.62353	A+6SD=5.33
5	28	28	EAF1	JHU05677.P060G08	255	352	36	105	174	219	1.42	7.08333	6.90686	A+6SD=5.33
14	3	11	ECE1	JHU11739.P123F06	234	318	38	101	141	196	1.539	6.15789	5.96345	A+6SD=5.33
14	4	11	ECE1	JHU11739.P123F06	259	334	37	107	162	222	1.401	7	6.80556	A+6SD=5.33
8	47	26	EEF2K	JHU06542.P069A12	1175	1282	37	111	166	1138	7.054	31.7568	31.471	A+6SD=5.33
8	48	26	EEF2K	JHU06542.P069A12	1156	1361	39	112	164	1117	7.616	29.641	29.3553	A+6SD=5.33
3	31	6	EFCAB2	JHU02135.P023C01	1429	1557	38	105	151	1391	9.616	37.6053	37.3275	A+6SD=5.33
3	32	6	EFCAB2	JHU02135.P023C01	1403	1561	39	106	152	1364	9.572	35.9744	35.6966	A+6SD=5.33
1	49	14	EFHC1	JHU03202.P034G02	559	797	37	103	154	522	4.506	15.1081	14.8108	A+6SD=5.33
1	50	14	EFHC1	JHU03202.P034G02	514	674	37	107	160	477	3.544	13.8919	13.5946	A+6SD=5.33
24	37	16	EGFR	JHU29137	411	518	36	97	146	375	2.884	11.4167	11.3595	A+6SD=5.33
24	38	16	EGFR	JHU29137	420	505	36	96	149	384	2.745	11.6667	11.6095	A+6SD=5.33
10	7	11	EIF2B5	JHU08287.P087F02	715	961	36	93	141	679	6.156	19.8611	19.6243	A+6SD=5.33
10	8	11	EIF2B5	JHU08287.P087F02	656	896	36	93	142	620	5.655	18.2222	17.9854	A+6SD=5.33
14	55	13	EIF4B	JHU15211.P160F02	458	614	36	94	137	422	3.796	12.7222	12.5278	A+6SD=5.33
14	56	13	EIF4B	JHU15211.P160F02	435	568	36	99	152	399	3.086	12.0833	11.8889	A+6SD=5.33
18	41	4	EIF4EBP1	JHU07703.P187E11	357	408	36	90	133	321	2.391	9.91667	9.77381	A+6SD=5.33
18	42	4	EIF4EBP1	JHU07703.P187E11	343	406	36	98	162	307	1.901	9.52778	9.38492	A+6SD=5.33
17	1	2	ELP5	JHU15292.P161G01	250	370	37	139	384	213	0.602	6.75676	6.6139	A+6SD=5.33
17	2	2	ELP5	JHU15292.P161G01	270	369	38	104	149	232	1.779	7.10526	6.96241	A+6SD=5.33
3	25	4	EMC2	JHU01818.P019C03	228	350	38	105	153	190	1.601	6	5.72222	A+6SD=5.33
3	26	4	EMC2	JHU01818.P019C03	246	348	38	101	144	208	1.715	6.47368	6.19591	A+6SD=5.33
18	9	13	ENAH	JHU15981.P168F06	664	799	36	94	137	628	5.146	18.4444	18.3016	A+6SD=5.33
18	10	13	ENAH	JHU15981.P168F06	735	867	36	97	138	699	5.58	20.4167	20.2738	A+6SD=5.33
16	17	8	EPN1	JHU12367.P130A09	205	298	36	107	155	169	1.232	5.69444	5.47222	A+6SD=5.33
16	18	8	EPN1	JHU12367.P130A09	213	315	35	93	135	178	1.644	6.08571	5.86349	A+6SD=5.33
11	7	4	EPS8L1	JHU08289.P087C03	439	592	38	97	147	401	3.367	11.5526	11.3364	A+6SD=5.33
11	8	4	EPS8L1	JHU08289.P087C03	351	515	37	93	141	314	2.993	9.48649	9.27027	A+6SD=5.33
12	51	22	ERICH2	JHU10895.P114A07	392	485	39	129	301	353	1.183	10.0513	9.71795	A+6SD=5.33
12	52	22	ERICH2	JHU10895.P114A07	336	446	38	128	294	298	1.082	8.84211	8.50877	A+6SD=5.33
9	29	6	ERICH5	JHU09424.P099G09	302	391	35	96	154	267	1.916	8.62857	8.40635	A+6SD=5.33
9	30	6	ERICH5	JHU09424.P099G09	331	455	35	93	140	296	2.586	9.45714	9.23492	A+6SD=5.33
7	57	22	ERMN	JHU07443.P078C07	603	810	37	106	161	566	4.373	16.2973	16.1306	A+6SD=5.33
7	58	22	ERMN	JHU07443.P078C07	596	738	37	104	149	559	4.255	16.1081	15.9414	A+6SD=5.33
1	43	21	ERP27	JHU03011.P032H03	1146	1220	36	95	135	1110	8.333	31.8333	31.536	A+6SD=5.33
1	44	21	ERP27	JHU03011.P032H03	1142	1248	35	93	129	1107	8.953	32.6286	32.3313	A+6SD=5.33
12	25	20	EXTL3	JHU09255.P097A03	284	414	39	117	201	245	1.478	7.28205	6.94872	A+6SD=5.33
12	26	20	EXTL3	JHU09255.P097A03	324	433	40	114	153	284	2.085	8.1	7.76667	A+6SD=5.33
18	35	25	EYA1	JHU19721.P183F12	479	588	37	104	161	442	3.006	12.9459	12.8031	A+6SD=5.33
18	36	25	EYA1	JHU19721.P183F12	711	834	38	102	158	673	4.633	18.7105	18.5677	A+6SD=5.33
1	29	9	F13A1	JHU01660.P018H09	225	341	37	103	153	188	1.556	6.08108	5.78378	A+6SD=5.33
1	30	9	F13A1	JHU01660.P018H09	273	384	36	110	175	237	1.566	7.58333	7.28604	A+6SD=5.33
13	33	18	F2	JHU13729.P144G07	303	431	34	93	146	269	2.315	8.91176	8.74034	A+6SD=5.33
13	34	18	F2	JHU13729.P144G07	296	377	35	92	140	261	2.036	8.45714	8.28571	A+6SD=5.33
2	35	12	FABP4	JHU01951.P021E10	267	333	37	101	149	230	1.557	7.21622	6.86276	A+6SD=5.33
2	36	12	FABP4	JHU01951.P021E10	256	338	38	105	159	218	1.465	6.73684	6.38339	A+6SD=5.33
4	39	6	FAF1	JHU02528.P027A05	2719	2499	36	102	162	2683	14.796	75.5278	75.1594	A+6SD=5.33
4	40	6	FAF1	JHU02528.P027A05	2396	2398	37	110	167	2359	13.701	64.7568	64.3883	A+6SD=5.33
13	13	2	FAM104B	JHU12283.P129G01	1148	1207	35	96	147	1113	7.558	32.8	32.6286	A+6SD=5.33
13	14	2	FAM104B	JHU12283.P129G01	1082	1160	35	99	150	1047	7.073	30.9143	30.7429	A+6SD=5.33
18	1	12	FAM114A1	JHU15314.P161E02	302	426	37	103	153	265	2.111	8.16216	8.01931	A+6SD=5.33
18	2	12	FAM114A1	JHU15314.P161E02	327	444	38	105	152	289	2.23	8.60526	8.46241	A+6SD=5.33
12	13	24	FAM120B	JHU08667.P091A04	329	421	38	112	162	291	1.907	8.65789	8.32456	A+6SD=5.33
12	14	24	FAM120B	JHU08667.P091A04	252	404	36	98	143	216	2.14	7	6.66667	A+6SD=5.33
14	23	24	FAM129A	JHU12860.P135E12	645	900	37	93	140	608	5.764	17.4324	17.238	A+6SD=5.33
14	24	24	FAM129A	JHU12860.P135E12	564	672	38	95	143	526	4.035	14.8421	14.6477	A+6SD=5.33
8	29	1	FAM131B	JHU05594.P059B09	486	611	35	98	152	451	3.375	13.8857	13.6	A+6SD=5.33
8	30	1	FAM131B	JHU05594.P059B09	543	635	36	97	143	507	3.762	15.0833	14.7976	A+6SD=5.33
14	15	8	FAM131B	JHU12373.P130E05	1121	1205	36	89	125	1085	8.928	31.1389	30.9444	A+6SD=5.33
14	16	8	FAM131B	JHU12373.P130E05	1069	1128	36	95	142	1033	7.275	29.6944	29.5	A+6SD=5.33
20	23	12	FAM131B	JHU16409.P173A10	738	838	36	115	195	702	3.708	20.5	20.3056	A+6SD=5.33
20	24	12	FAM131B	JHU16409.P173A10	956	1071	37	117	195	919	4.892	25.8378	25.6434	A+6SD=5.33
5	29	7	FAM131C	JHU05680.P060H09	232	306	35	92	133	197	1.609	6.62857	6.4521	A+6SD=5.33
5	30	7	FAM131C	JHU05680.P060H09	197	302	35	104	158	162	1.253	5.62857	5.4521	A+6SD=5.33
15	55	24	FAM153A	JHU15156.P159C04	242	364	38	102	165	204	1.588	6.36842	6.22556	A+6SD=5.33
15	56	24	FAM153A	JHU15156.P159C04	217	327	36	99	149	181	1.53	6.02778	5.88492	A+6SD=5.33
7	13	7	FAM175B	JHU04940.P052D01	227	359	38	98	137	189	1.905	5.97368	5.80702	A+6SD=5.33
7	14	7	FAM175B	JHU04940.P052D01	258	349	38	105	151	220	1.616	6.78947	6.62281	A+6SD=5.33
14	59	16	FAM21A	JHU15169.P159E10	738	852	36	99	148	702	5.088	20.5	20.3056	A+6SD=5.33
14	60	16	FAM21A	JHU15169.P159E10	760	881	36	97	144	724	5.444	21.1111	20.9167	A+6SD=5.33
17	25	17	FAM29A	JHU08382.P178H03	263	372	34	87	132	229	2.159	7.73529	7.59244	A+6SD=5.33
17	26	17	FAM29A	JHU08382.P178H03	282	371	35	94	147	247	1.884	8.05714	7.91429	A+6SD=5.33
6	57	17	FAM84A	JHU07431.P078F07	974	1042	38	98	138	936	6.841	25.6316	25.4424	A+6SD=5.33
6	58	17	FAM84A	JHU07431.P078F07	992	1067	37	96	140	955	6.936	26.8108	26.6216	A+6SD=5.33
10	19	24	FAP	JHU09048.P095E04	829	917	38	100	147	791	5.558	21.8158	21.5789	A+6SD=5.33
10	20	24	FAP	JHU09048.P095E04	748	883	38	101	150	710	5.213	19.6842	19.4474	A+6SD=5.33
9	9	1	FBXO2	JHU08293.P087H05	870	905	35	94	142	835	5.711	24.8571	24.6349	A+6SD=5.33
9	10	1	FBXO2	JHU08293.P087H05	844	914	35	93	140	809	5.864	24.1143	23.8921	A+6SD=5.33
2	27	28	FGL2	JHU01858.P020E08	1661	1775	38	105	155	1623	10.774	43.7105	43.3571	A+6SD=5.33
2	28	28	FGL2	JHU01858.P020E08	1527	1706	39	104	155	1488	10.335	39.1538	38.8004	A+6SD=5.33
20	7	12	FMN1	JHU15698.P165A02	408	522	37	108	160	371	2.588	11.027	10.8326	A+6SD=5.33
20	8	12	FMN1	JHU15698.P165A02	350	443	37	107	157	313	2.14	9.45946	9.26502	A+6SD=5.33
18	35	14	FOXC2	JHU19731.P182E10	258	346	36	99	147	222	1.68	7.16667	7.02381	A+6SD=5.33
18	36	14	FOXC2	JHU19731.P182E10	272	373	36	98	142	236	1.937	7.55556	7.4127	A+6SD=5.33
2	55	25	FRMPD2	JHU03685.P039F04	624	726	38	105	157	586	3.955	16.4211	16.0676	A+6SD=5.33
2	56	25	FRMPD2	JHU03685.P039F04	606	676	39	106	154	567	3.701	15.5385	15.185	A+6SD=5.33
9	15	6	FSIP1	JHU07906.P091G05	488	616	35	91	137	453	3.832	13.9429	13.7206	A+6SD=5.33
9	16	6	FSIP1	JHU07906.P091G05	472	625	35	96	142	437	3.725	13.4857	13.2635	A+6SD=5.33
5	45	20	FTL	JHU06551.P069G07	203	301	34	93	154	169	1.351	5.97059	5.79412	A+6SD=5.33
5	46	20	FTL	JHU06551.P069G07	209	333	36	103	163	173	1.411	5.80556	5.62908	A+6SD=5.33
15	53	25	GAB1	JHU14747.P155D12	277	385	38	100	148	239	1.926	7.28947	7.14662	A+6SD=5.33
15	54	25	GAB1	JHU14747.P155D12	292	417	36	97	156	256	2.051	8.11111	7.96825	A+6SD=5.33
8	29	25	GABPB1	JHU05598.P059B12	253	369	39	118	173	214	1.451	6.48718	6.20147	A+6SD=5.33
8	30	25	GABPB1	JHU05598.P059B12	282	410	41	117	165	241	1.776	6.87805	6.59233	A+6SD=5.33
10	53	6	GAD2	JHU10971.P115E09	224	350	37	102	166	187	1.494	6.05405	5.81721	A+6SD=5.33
10	54	6	GAD2	JHU10971.P115E09	252	369	37	109	212	215	1.226	6.81081	6.57397	A+6SD=5.33
1	47	29	GADD45G	JHU02812.P030H10	403	494	36	97	139	367	2.856	11.1944	10.8971	A+6SD=5.33
1	48	29	GADD45G	JHU02812.P030H10	384	470	35	94	145	349	2.593	10.9714	10.6741	A+6SD=5.33
2	51	18	GAGE2D	JHU03391.P036E07	1282	1362	40	120	175	1242	7.097	32.05	31.6965	A+6SD=5.33
2	52	18	GAGE2D	JHU03391.P036E07	1161	1192	40	111	155	1121	6.974	29.025	28.6715	A+6SD=5.33
17	19	1	GAGE4	JHU16588.P175H01	624	718	35	93	141	589	4.433	17.8286	17.6857	A+6SD=5.33
17	20	1	GAGE4	JHU16588.P175H01	657	765	36	101	149	621	4.456	18.25	18.1071	A+6SD=5.33
10	13	17	GALE	JHU08583.P090F03	341	469	38	95	134	303	2.791	8.97368	8.73684	A+6SD=5.33
10	14	17	GALE	JHU08583.P090F03	288	600	36	91	134	252	3.799	8	7.76316	A+6SD=5.33
10	7	4	GAMT	JHU08296.P087E03	556	682	39	115	170	517	3.335	14.2564	14.0196	A+6SD=5.33
10	8	4	GAMT	JHU08296.P087E03	586	640	40	120	181	546	2.873	14.65	14.4132	A+6SD=5.33
1	3	3	GAP43	JHU00030.P001H07	296	411	38	105	151	258	2.026	7.78947	7.49218	A+6SD=5.33
1	4	3	GAP43	JHU00030.P001H07	359	437	37	103	148	322	2.257	9.7027	9.40541	A+6SD=5.33
3	51	2	GAPDHS	JHU03103.P033C05	818	984	39	108	180	779	4.867	20.9744	20.6966	A+6SD=5.33
3	52	2	GAPDHS	JHU03103.P033C05	776	895	38	97	142	738	5.62	20.4211	20.1433	A+6SD=5.33
4	21	11	GAPVD1	JHU01372.P015B06	404	490	38	105	151	366	2.55	10.6316	10.2632	A+6SD=5.33
4	22	11	GAPVD1	JHU01372.P015B06	416	499	38	104	149	378	2.651	10.9474	10.5789	A+6SD=5.33
11	15	26	GARS	JHU08474.P089C08	415	546	38	111	257	377	1.693	10.9211	10.7048	A+6SD=5.33
11	16	26	GARS	JHU08474.P089C08	433	524	37	102	197	396	2.142	11.7027	11.4865	A+6SD=5.33
15	5	8	GARS	JHU11709.P122C09	435	594	36	96	154	399	3.234	12.0833	11.9405	A+6SD=5.33
15	6	8	GARS	JHU11709.P122C09	455	552	37	92	142	418	3.239	12.2973	12.1544	A+6SD=5.33
23	39	20	GATSL2	JHU10701.P225C07	194	425	36	98	151	158	2.166	5.38889	5.33333	A+6SD=5.33
23	40	20	GATSL2	JHU10701.P225C07	283	372	36	95	145	247	1.91	7.86111	7.80556	A+6SD=5.33
20	1	21	GBP5	JHU15603.P164B03	2352	2398	39	116	162	2313	14.086	60.3077	60.1132	A+6SD=5.33
20	2	21	GBP5	JHU15603.P164B03	2402	2325	40	119	170	2362	12.976	60.05	59.8556	A+6SD=5.33
3	3	5	GCK	JHU00031.P001D05	418	525	42	126	190	376	2.1	9.95238	9.6746	A+6SD=5.33
3	4	5	GCK	JHU00031.P001D05	441	585	41	119	176	400	2.648	10.7561	10.4783	A+6SD=5.33
15	29	12	GCLC	JHU13052.P137C10	600	707	37	96	136	563	4.493	16.2162	16.0734	A+6SD=5.33
15	30	12	GCLC	JHU13052.P137C10	666	731	38	103	145	628	4.331	17.5263	17.3835	A+6SD=5.33
7	43	6	GDA	JHU06755.P071C01	656	789	37	96	149	619	4.651	17.7297	17.5631	A+6SD=5.33
7	44	6	GDA	JHU06755.P071C01	689	851	38	100	148	651	5.074	18.1316	17.9649	A+6SD=5.33
13	23	29	GDI1	JHU12758.P134H10	563	625	37	105	151	526	3.444	15.2162	15.0448	A+6SD=5.33
13	24	29	GDI1	JHU12758.P134H10	546	655	35	97	149	511	3.745	15.6	15.4286	A+6SD=5.33
9	7	30	GDI2	JHU08388.P088G02	368	452	38	101	145	330	2.421	9.68421	9.46199	A+6SD=5.33
9	8	30	GDI2	JHU08388.P088G02	336	459	36	95	142	300	2.563	9.33333	9.11111	A+6SD=5.33
1	19	25	GDPD5	JHU01374.P015H04	5065	4761	37	100	140	5028	33.293	136.892	136.595	A+6SD=5.33
1	20	25	GDPD5	JHU01374.P015H04	4892	4566	37	106	161	4855	27.702	132.216	131.919	A+6SD=5.33
20	17	22	GGA3	JHU16186.P170A11	521	644	38	109	159	483	3.365	13.7105	13.5161	A+6SD=5.33
20	18	22	GGA3	JHU16186.P170A11	480	617	39	110	160	441	3.169	12.3077	12.1132	A+6SD=5.33
5	51	18	GIMAP6	JHU07229.P076G07	390	526	34	98	153	356	2.797	11.4706	11.2941	A+6SD=5.33
5	52	18	GIMAP6	JHU07229.P076G07	344	474	34	91	137	310	2.796	10.1176	9.94118	A+6SD=5.33
6	29	11	GLUL	JHU05602.P059F10	427	472	37	110	184	390	1.967	11.5405	11.3514	A+6SD=5.33
6	30	11	GLUL	JHU05602.P059F10	412	496	37	104	161	375	2.435	11.1351	10.9459	A+6SD=5.33
10	55	21	GORASP1	JHU11448.P120F03	315	442	38	112	246	277	1.341	8.28947	8.05263	A+6SD=5.33
10	56	21	GORASP1	JHU11448.P120F03	361	463	38	102	148	323	2.439	9.5	9.26316	A+6SD=5.33
5	39	21	GOT1	JHU06460.P068H07	313	431	35	107	164	278	1.976	8.94286	8.76639	A+6SD=5.33
5	40	21	GOT1	JHU06460.P068H07	316	415	37	114	177	279	1.701	8.54054	8.36407	A+6SD=5.33
18	29	15	GPD1	JHU03973.P177F10	215	318	34	90	137	181	1.664	6.32353	6.18067	A+6SD=5.33
18	30	15	GPD1	JHU03973.P177F10	226	300	35	93	153	191	1.353	6.45714	6.31429	A+6SD=5.33
13	53	8	GPI	JHU14648.P154G09	1070	1239	36	102	146	1034	7.788	29.7222	29.5508	A+6SD=5.33
13	54	8	GPI	JHU14648.P154G09	921	1057	37	103	149	884	6.403	24.8919	24.7205	A+6SD=5.33
5	21	31	GPKOW	JHU05314.P056H08	280	427	39	116	171	241	1.819	7.17949	7.00302	A+6SD=5.33
5	22	31	GPKOW	JHU05314.P056H08	282	378	42	116	167	240	1.569	6.71429	6.53782	A+6SD=5.33
11	29	4	GPS1	JHU09442.P099C11	282	380	38	90	127	244	2.283	7.42105	7.20484	A+6SD=5.33
11	30	4	GPS1	JHU09442.P099C11	244	359	38	97	139	206	1.885	6.42105	6.20484	A+6SD=5.33
16	29	7	GPSM1	JHU13342.P140B09	230	314	36	97	142	194	1.528	6.38889	6.16667	A+6SD=5.33
16	30	7	GPSM1	JHU13342.P140B09	236	304	35	99	145	201	1.414	6.74286	6.52063	A+6SD=5.33
14	1	14	GSN	JHU11646.P122E02	253	361	37	104	160	216	1.606	6.83784	6.64339	A+6SD=5.33
14	2	14	GSN	JHU11646.P122E02	372	459	39	102	146	333	2.445	9.53846	9.34402	A+6SD=5.33
16	23	12	GSN	JHU12662.P133A10	262	368	36	104	159	226	1.66	7.27778	7.05556	A+6SD=5.33
16	24	12	GSN	JHU12662.P133A10	245	367	37	108	162	208	1.599	6.62162	6.3994	A+6SD=5.33
10	17	10	GSTA3	JHU08773.P092E09	249	321	36	91	126	213	1.825	6.91667	6.67982	A+6SD=5.33
10	18	10	GSTA3	JHU08773.P092E09	237	350	36	91	137	201	1.891	6.58333	6.34649	A+6SD=5.33
4	1	23	GTF2I	JHU00035.P001B04	715	838	40	118	169	675	4.26	17.875	17.5066	A+6SD=5.33
4	2	23	GTF2I	JHU00035.P001B04	680	787	45	129	180	635	3.656	15.1111	14.7427	A+6SD=5.33
20	17	20	GTF2I	JHU16094.P169A11	421	542	38	103	147	383	2.986	11.0789	10.8845	A+6SD=5.33
20	18	20	GTF2I	JHU16094.P169A11	362	440	38	105	154	324	2.175	9.52632	9.33187	A+6SD=5.33
11	9	16	GTPBP3	JHU08298.P087C06	241	339	36	91	143	205	1.734	6.69444	6.47823	A+6SD=5.33
11	10	16	GTPBP3	JHU08298.P087C06	214	355	36	98	144	178	1.785	5.94444	5.72823	A+6SD=5.33
15	57	11	GTSE1	JHU15122.P159D06	225	330	36	95	150	189	1.567	6.25	6.10714	A+6SD=5.33
15	58	11	GTSE1	JHU15122.P159D06	200	307	36	93	153	164	1.399	5.55556	5.4127	A+6SD=5.33
6	45	16	GUCY1B3	JHU06759.P071E06	678	932	36	103	152	642	5.454	18.8333	18.6441	A+6SD=5.33
6	46	16	GUCY1B3	JHU06759.P071E06	729	873	36	97	145	693	5.352	20.25	20.0608	A+6SD=5.33
2	3	12	GUK1	JHU00036.P001E06	860	965	42	124	251	818	3.351	20.4762	20.1227	A+6SD=5.33
2	4	12	GUK1	JHU00036.P001E06	1084	1107	39	123	248	1045	3.968	27.7949	27.4414	A+6SD=5.33
10	17	11	H1FX	JHU08674.P091F10	221	371	35	90	138	186	2.036	6.31429	6.07744	A+6SD=5.33
10	18	11	H1FX	JHU08674.P091F10	214	324	36	90	128	178	1.828	5.94444	5.7076	A+6SD=5.33
2	57	4	HAAO	JHU03691.P039E07	244	315	38	115	287	206	0.697	6.42105	6.0676	A+6SD=5.33
2	58	4	HAAO	JHU03691.P039E07	219	293	38	97	140	181	1.4	5.76316	5.4097	A+6SD=5.33
3	21	7	HAT1_frag	JHU01484.P016D05	1395	1518	39	105	160	1356	8.831	35.7692	35.4915	A+6SD=5.33
3	22	7	HAT1_frag	JHU01484.P016D05	1601	1718	37	98	136	1564	11.912	43.2703	42.9925	A+6SD=5.33
3	19	30	HAUS8	JHU01500.P016C02	572	725	39	106	153	533	4.046	14.6667	14.3889	A+6SD=5.33
3	20	30	HAUS8	JHU01500.P016C02	609	742	39	109	164	570	3.86	15.6154	15.3376	A+6SD=5.33
16	41	18	HCLS1	JHU14116.P148A11	260	409	39	112	157	221	1.892	6.66667	6.44444	A+6SD=5.33
16	42	18	HCLS1	JHU14116.P148A11	385	517	38	103	146	347	2.836	10.1316	9.90936	A+6SD=5.33
11	45	30	HDGFL1	JHU10686.P112C06	1226	1194	38	107	157	1188	6.924	32.2632	32.0469	A+6SD=5.33
11	46	30	HDGFL1	JHU10686.P112C06	1047	1112	39	122	207	1008	4.783	26.8462	26.6299	A+6SD=5.33
14	21	23	HEATR3	JHU12667.P133F08	241	373	37	112	204	204	1.279	6.51351	6.31907	A+6SD=5.33
14	22	23	HEATR3	JHU12667.P133F08	324	432	38	102	154	286	2.143	8.52632	8.33187	A+6SD=5.33
18	49	31	HEPHL1	JHU19294.P196F04	747	880	38	102	152	709	5.118	19.6579	19.515	A+6SD=5.33
18	50	31	HEPHL1	JHU19294.P196F04	868	886	39	104	155	829	5.045	22.2564	22.1136	A+6SD=5.33
15	29	14	HGH1	JHU13121.P138C10	263	356	36	100	153	227	1.673	7.30556	7.1627	A+6SD=5.33
15	30	14	HGH1	JHU13121.P138C10	236	369	36	94	152	200	1.809	6.55556	6.4127	A+6SD=5.33
10	15	1	HGS	JHU08677.P091F05	1442	1511	38	102	150	1404	9.393	37.9474	37.7105	A+6SD=5.33
10	16	1	HGS	JHU08677.P091F05	1393	1507	37	91	133	1356	10.647	37.6486	37.4118	A+6SD=5.33
16	59	16	HIF3A	JHU15123.P159A10	976	1042	41	121	172	935	5.355	23.8049	23.5827	A+6SD=5.33
16	60	16	HIF3A	JHU15123.P159A10	878	992	38	116	182	840	4.813	23.1053	22.883	A+6SD=5.33
8	23	8	HMCES	JHU05099.P054A09	215	309	36	95	138	179	1.551	5.97222	5.68651	A+6SD=5.33
8	24	8	HMCES	JHU05099.P054A09	236	357	36	97	142	200	1.831	6.55556	6.26984	A+6SD=5.33
6	23	6	HNRNPC	JHU05226.P055E09	303	390	37	101	159	266	1.818	8.18919	8	A+6SD=5.33
6	24	6	HNRNPC	JHU05226.P055E09	247	339	37	113	195	210	1.159	6.67568	6.48649	A+6SD=5.33
10	13	6	HNRNPU	JHU08681.P091E01	388	526	36	101	153	352	2.778	10.7778	10.5409	A+6SD=5.33
10	14	6	HNRNPU	JHU08681.P091E01	428	559	36	95	143	392	3.245	11.8889	11.652	A+6SD=5.33
16	35	10	HRAS	JHU13735.P144A09	333	433	36	103	158	297	2.089	9.25	9.02778	A+6SD=5.33
16	36	10	HRAS	JHU13735.P144A09	342	429	35	93	144	307	2.333	9.77143	9.54921	A+6SD=5.33
13	1	27	HSCB	JHU11650.P122H04	220	306	36	97	144	184	1.451	6.11111	5.93968	A+6SD=5.33
13	2	27	HSCB	JHU11650.P122H04	234	311	35	98	144	199	1.479	6.68571	6.51429	A+6SD=5.33
18	31	4	HSF2	JHU19738.P183E03	861	969	37	96	137	824	6.372	23.2703	23.1274	A+6SD=5.33
18	32	4	HSF2	JHU19738.P183E03	898	943	36	94	139	862	6.108	24.9444	24.8016	A+6SD=5.33
10	23	28	HSPA2	JHU09160.P096E12	265	342	38	97	139	227	1.763	6.97368	6.73684	A+6SD=5.33
10	24	28	HSPA2	JHU09160.P096E12	251	359	38	95	140	213	1.886	6.60526	6.36842	A+6SD=5.33
15	29	17	HSPA2	JHU13150.P138D11	317	396	36	96	145	281	2.069	8.80556	8.6627	A+6SD=5.33
15	30	17	HSPA2	JHU13150.P138D11	321	423	36	98	145	285	2.241	8.91667	8.77381	A+6SD=5.33
21	37	12	IDI1	JHU18847.P225G02	198	300	35	98	164	163	1.232	5.65714	5.60159	A+6SD=5.33
21	38	12	IDI1	JHU18847.P225G02	225	299	34	90	151	191	1.384	6.61765	6.56209	A+6SD=5.33
3	55	11	IDI2	JHU03694.P039D02	246	340	37	97	145	209	1.676	6.64865	6.37087	A+6SD=5.33
3	56	11	IDI2	JHU03694.P039D02	218	314	38	105	156	180	1.34	5.73684	5.45906	A+6SD=5.33
4	29	8	IDO1	JHU01676.P018A09	246	349	36	103	162	210	1.519	6.83333	6.46491	A+6SD=5.33
4	30	8	IDO1	JHU01676.P018A09	275	367	36	101	152	239	1.75	7.63889	7.27047	A+6SD=5.33
1	3	21	IFIT3	JHU00323.P004H07	269	369	39	116	166	230	1.524	6.89744	6.60014	A+6SD=5.33
1	4	21	IFIT3	JHU00323.P004H07	237	352	38	109	164	199	1.482	6.23684	5.93954	A+6SD=5.33
13	13	15	IGFBP1	JHU12293.P129H02	196	308	35	96	146	161	1.452	5.6	5.42857	A+6SD=5.33
13	14	15	IGFBP1	JHU12293.P129H02	201	314	35	97	146	166	1.486	5.74286	5.57143	A+6SD=5.33
18	19	5	IGHA1	JHU16422.P173F01	781	908	37	107	173	744	4.63	21.1081	20.9653	A+6SD=5.33
18	20	5	IGHA1	JHU16422.P173F01	1049	1079	36	104	171	1013	5.702	29.1389	28.996	A+6SD=5.33
16	59	31	IGHD	JHU15222.P160B12	303	425	51	134	177	252	1.644	5.94118	5.71895	A+6SD=5.33
16	60	31	IGHD	JHU15222.P160B12	309	417	52	135	183	257	1.541	5.94231	5.72009	A+6SD=5.33
1	15	22	IGHG1	JHU00912.P010G07	14069	12611	40	133	347	14029	35.96	351.725	351.428	A+6SD=5.33
1	16	22	IGHG1	JHU00912.P010G07	13166	12229	38	130	249	13128	48.59	346.474	346.176	A+6SD=5.33
3	43	22	IGHG1	JHU02822.P030C03	23765	26089	41	111	162	23724	160.358	579.634	579.356	A+6SD=5.33
3	44	22	IGHG1	JHU02822.P030C03	23551	23965	42	119	183	23509	130.306	560.738	560.46	A+6SD=5.33
4	21	1	IGHG1	JHU01386.P015B05	6344	6176	39	116	171	6305	35.439	162.667	162.298	A+6SD=5.33
4	22	1	IGHG1	JHU01386.P015B05	6373	6123	40	116	168	6333	35.756	159.325	158.957	A+6SD=5.33
4	21	7	IGHG1	JHU01487.P016B05	55688	43266	42	383	3380	55646	12.687	1325.9	1325.54	A+6SD=5.33
4	22	7	IGHG1	JHU01487.P016B05	50458	41283	45	354	2960	50413	13.827	1121.29	1120.92	A+6SD=5.33
5	45	17	IGHG1	JHU06646.P070H07	11480	11586	36	99	149	11444	77.094	318.889	318.712	A+6SD=5.33
5	46	17	IGHG1	JHU06646.P070H07	11217	11685	35	97	143	11182	81.035	320.486	320.309	A+6SD=5.33
6	43	1	IGHG1	JHU06762.P071F01	42035	38747	53	153	256	41982	150.758	793.113	792.924	A+6SD=5.33
6	44	1	IGHG1	JHU06762.P071F01	41074	38741	58	164	258	41016	149.523	708.172	707.983	A+6SD=5.33
7	43	1	IGHG1	JHU06761.P071D01	31154	32542	40	109	164	31114	197.762	778.85	778.683	A+6SD=5.33
7	44	1	IGHG1	JHU06761.P071D01	31071	32419	39	109	171	31032	188.947	796.692	796.526	A+6SD=5.33
10	3	22	IGHG1	JHU07813.P082E07	406	576	36	88	125	370	3.904	11.2778	11.0409	A+6SD=5.33
10	4	22	IGHG1	JHU07813.P082E07	379	513	36	92	138	343	3.051	10.5278	10.2909	A+6SD=5.33
11	11	11	IGHG1	JHU08301.P087D10	12289	12494	36	94	138	12253	89.855	341.361	341.145	A+6SD=5.33
11	12	11	IGHG1	JHU08301.P087D10	12644	12379	38	104	159	12606	77.201	332.737	332.521	A+6SD=5.33
12	9	16	IGHG1	JHU08300.P087A06	13243	12674	35	123	345	13208	36.38	378.371	378.038	A+6SD=5.33
12	10	16	IGHG1	JHU08300.P087A06	12847	12094	35	109	164	12812	73.079	367.057	366.724	A+6SD=5.33
12	3	17	IGHG1	JHU07812.P082B07	6957	6975	36	96	137	6921	50.212	193.25	192.917	A+6SD=5.33
12	4	17	IGHG1	JHU07812.P082B07	7157	6931	36	101	149	7121	45.839	198.806	198.472	A+6SD=5.33
13	57	16	IGHG1	JHU15128.P159G06	5785	5452	38	107	158	5747	33.829	152.237	152.065	A+6SD=5.33
13	58	16	IGHG1	JHU15128.P159G06	5201	5130	36	101	148	5165	33.98	144.472	144.301	A+6SD=5.33
13	59	25	IGHG1	JHU15130.P159H12	13234	13260	38	99	142	13196	92.683	348.263	348.092	A+6SD=5.33
13	60	25	IGHG1	JHU15130.P159H12	13263	13300	38	101	145	13225	91.028	349.026	348.855	A+6SD=5.33
14	59	11	IGHG1	JHU15129.P159F10	8278	7944	35	93	138	8243	56.891	236.514	236.32	A+6SD=5.33
14	60	11	IGHG1	JHU15129.P159F10	8467	9006	37	569	3190	8430	2.645	228.838	228.643	A+6SD=5.33
15	55	10	IGHG1	JHU15226.P160C01	13198	12523	38	100	145	13160	85.676	347.316	347.173	A+6SD=5.33
15	56	10	IGHG1	JHU15226.P160C01	13129	13298	36	102	157	13093	84.051	364.694	364.552	A+6SD=5.33
15	57	21	IGHG1	JHU15224.P160D07	33639	36906	40	109	166	33599	221.669	840.975	840.832	A+6SD=5.33
15	58	21	IGHG1	JHU15224.P160D07	33059	34540	42	118	176	33017	195.58	787.119	786.976	A+6SD=5.33
16	55	10	IGHG1	JHU15225.P160A01	1724	1819	39	109	158	1685	10.823	44.2051	43.9829	A+6SD=5.33
16	56	10	IGHG1	JHU15225.P160A01	915	1010	36	104	154	879	5.883	25.4167	25.1944	A+6SD=5.33
16	59	28	IGHG1	JHU15223.P160A12	30382	30519	55	146	205	30327	148.161	552.4	552.178	A+6SD=5.33
16	60	28	IGHG1	JHU15223.P160A12	28650	27942	57	147	199	28593	139.673	502.632	502.409	A+6SD=5.33
17	27	4	IGHG1	JHU15994.P179G07	57073	47695	42	145	278	57031	171.043	1358.88	1358.74	A+6SD=5.33
17	28	4	IGHG1	JHU15994.P179G07	55868	47578	40	136	226	55828	209.92	1396.7	1396.56	A+6SD=5.33
17	7	13	IGHG1	JHU15993.P168H02	17024	17810	36	104	160	16988	110.663	472.889	472.746	A+6SD=5.33
17	8	13	IGHG1	JHU15993.P168H02	18142	17545	38	109	163	18104	106.969	477.421	477.278	A+6SD=5.33
17	27	18	IGHG1	JHU15994.P180G07	40942	38875	40	148	411	40902	94.226	1023.55	1023.41	A+6SD=5.33
17	28	18	IGHG1	JHU15994.P180G07	39820	38916	38	119	227	39782	170.912	1047.89	1047.75	A+6SD=5.33
17	19	23	IGHG1	JHU16423.P173H04	16245	15120	37	107	176	16208	85.301	439.054	438.911	A+6SD=5.33
17	20	23	IGHG1	JHU16423.P173H04	15743	14859	38	112	168	15705	87.78	414.289	414.147	A+6SD=5.33
18	11	7	IGHG1	JHU15997.P168F09	21133	21893	39	103	152	21094	143.355	541.872	541.729	A+6SD=5.33
18	12	7	IGHG1	JHU15997.P168F09	22814	22916	39	113	179	22775	127.391	584.974	584.832	A+6SD=5.33
19	23	2	IGHG1	JHU16425.P173C09	15685	14944	39	104	152	15646	97.632	402.179	402.068	A+6SD=5.33
19	24	2	IGHG1	JHU16425.P173C09	15786	15096	41	115	182	15745	82.313	385.024	384.913	A+6SD=5.33
19	11	7	IGHG1	JHU15996.P168D09	25383	25663	39	103	147	25344	173.878	650.846	650.735	A+6SD=5.33
19	12	7	IGHG1	JHU15996.P168D09	25043	26413	40	104	149	25003	176.57	626.075	625.964	A+6SD=5.33
19	11	10	IGHG1	JHU15995.P168C09	30250	30037	40	120	179	30210	167.134	756.25	756.139	A+6SD=5.33
19	12	10	IGHG1	JHU15995.P168C09	28017	29758	40	118	174	27977	170.345	700.425	700.314	A+6SD=5.33
19	43	15	IGHG1	JHU01874.P189D02	21615	22106	38	100	158	21577	139.278	568.816	568.705	A+6SD=5.33
19	44	15	IGHG1	JHU01874.P189D02	21225	21539	39	119	185	21186	115.784	544.231	544.12	A+6SD=5.33
20	3	3	IGHG1	JHU15327.P161B07	22720	20738	41	164	547	22679	37.612	554.146	553.952	A+6SD=5.33
20	4	3	IGHG1	JHU15327.P161B07	21318	18620	40	166	562	21278	32.836	532.95	532.756	A+6SD=5.33
20	19	5	IGHG1	JHU16426.P173B01	23885	23945	41	125	208	23844	114.519	582.561	582.367	A+6SD=5.33
20	20	5	IGHG1	JHU16426.P173B01	23549	22889	41	138	237	23508	95.996	574.366	574.171	A+6SD=5.33
12	15	4	IGHG3	JHU08684.P091A07	21856	21623	38	110	170	21818	126.547	575.158	574.825	A+6SD=5.33
12	16	4	IGHG3	JHU08684.P091A07	19690	21109	38	106	166	19652	126.524	518.158	517.825	A+6SD=5.33
20	11	7	IGHG3	JHU15998.P168B09	21480	20820	39	112	159	21441	130.239	550.769	550.575	A+6SD=5.33
20	12	7	IGHG3	JHU15998.P168B09	21350	19728	43	155	399	21307	49.055	496.512	496.317	A+6SD=5.33
2	53	25	IGHG4	JHU03305.P035F12	3937	3745	38	105	157	3899	23.185	103.605	103.252	A+6SD=5.33
2	54	25	IGHG4	JHU03305.P035F12	3637	3510	38	106	172	3599	19.791	95.7105	95.3571	A+6SD=5.33
6	21	18	IGK	JHU05320.P056E07	12598	11342	38	109	166	12560	67.669	331.526	331.337	A+6SD=5.33
6	22	18	IGK	JHU05320.P056E07	11633	10402	39	110	166	11594	62	298.282	298.093	A+6SD=5.33
1	45	17	IGKC	JHU02823.P030H07	207	325	34	90	136	173	1.728	6.08824	5.79094	A+6SD=5.33
1	46	17	IGKC	JHU02823.P030H07	261	355	34	93	140	227	1.871	7.67647	7.37917	A+6SD=5.33
4	59	22	IGKC	JHU03585.P038A11	1014	1179	38	115	169	976	6.296	26.6842	26.3158	A+6SD=5.33
4	60	22	IGKC	JHU03585.P038A11	960	1087	40	116	172	920	5.645	24	23.6316	A+6SD=5.33
7	41	10	IGKC	JHU06466.P068C09	1401	1524	37	99	147	1364	9.694	37.8649	37.6982	A+6SD=5.33
7	42	10	IGKC	JHU06466.P068C09	1310	1362	38	99	139	1272	9.086	34.4737	34.307	A+6SD=5.33
11	19	2	IGKC	JHU08868.P093C01	5069	4693	39	105	173	5030	26.52	129.974	129.758	A+6SD=5.33
11	20	2	IGKC	JHU08868.P093C01	4892	4591	40	106	163	4852	27.515	122.3	122.084	A+6SD=5.33
11	19	12	IGKC	JHU08867.P093C02	8155	7468	38	105	158	8117	46.601	214.605	214.389	A+6SD=5.33
11	20	12	IGKC	JHU08867.P093C02	8199	7501	38	112	170	8161	43.465	215.763	215.547	A+6SD=5.33
12	19	15	IGKC	JHU08866.P093B02	619	718	36	99	152	583	4.072	17.1944	16.8611	A+6SD=5.33
12	20	15	IGKC	JHU08866.P093B02	543	685	37	100	144	506	4.063	14.6757	14.3423	A+6SD=5.33
12	27	22	IGKC	JHU09354.P098A07	501	607	40	109	154	461	3.234	12.525	12.1917	A+6SD=5.33
12	28	22	IGKC	JHU09354.P098A07	479	583	37	103	149	442	3.221	12.9459	12.6126	A+6SD=5.33
13	57	19	IGKC	JHU15132.P159H07	384	492	35	95	137	349	2.898	10.9714	10.8	A+6SD=5.33
13	58	19	IGKC	JHU15132.P159H07	373	454	35	95	137	338	2.62	10.6571	10.4857	A+6SD=5.33
13	55	21	IGKC	JHU15233.P160H03	1625	1723	35	99	164	1590	9.902	46.4286	46.2571	A+6SD=5.33
13	56	21	IGKC	JHU15233.P160H03	1543	1594	35	95	145	1508	10.338	44.0857	43.9143	A+6SD=5.33
13	59	28	IGKC	JHU15227.P160G12	1838	1977	38	100	137	1800	13.701	48.3684	48.197	A+6SD=5.33
13	60	28	IGKC	JHU15227.P160G12	2064	2103	38	101	147	2026	13.619	54.3158	54.1444	A+6SD=5.33
14	57	4	IGKC	JHU15131.P159E07	1488	1597	36	97	151	1452	9.934	41.3333	41.1389	A+6SD=5.33
14	58	4	IGKC	JHU15131.P159E07	1570	1527	36	107	162	1534	8.765	43.6111	43.4167	A+6SD=5.33
14	57	19	IGKC	JHU15133.P159F07	409	516	38	107	155	371	2.639	10.7632	10.5687	A+6SD=5.33
14	58	19	IGKC	JHU15133.P159F07	352	413	36	94	135	316	2.363	9.77778	9.58333	A+6SD=5.33
14	59	31	IGKC	JHU15229.P160F12	1015	1087	41	99	138	974	7.159	24.7561	24.5617	A+6SD=5.33
14	60	31	IGKC	JHU15229.P160F12	825	944	41	114	185	784	4.486	20.122	19.9275	A+6SD=5.33
15	55	18	IGKC	JHU15231.P160C03	1402	1478	38	106	185	1364	7.416	36.8947	36.7519	A+6SD=5.33
15	56	18	IGKC	JHU15231.P160C03	1249	1335	36	103	187	1213	6.588	34.6944	34.5516	A+6SD=5.33
15	55	21	IGKC	JHU15232.P160D03	393	487	36	93	144	357	2.736	10.9167	10.7738	A+6SD=5.33
15	56	21	IGKC	JHU15232.P160D03	293	401	36	94	138	257	2.225	8.13889	7.99603	A+6SD=5.33
15	59	28	IGKC	JHU15228.P160C12	6780	6090	38	115	228	6742	26.206	178.421	178.278	A+6SD=5.33
15	60	28	IGKC	JHU15228.P160C12	6491	6424	39	112	206	6452	30.641	166.436	166.293	A+6SD=5.33
16	57	18	IGKC	JHU15230.P160A07	4030	3616	44	126	180	3986	19.389	91.5909	91.3687	A+6SD=5.33
16	58	18	IGKC	JHU15230.P160A07	4061	3718	42	125	179	4019	20.073	96.6905	96.4683	A+6SD=5.33
16	57	24	IGKC	JHU15137.P159A08	409	500	46	130	181	363	2.044	8.8913	8.66908	A+6SD=5.33
16	58	24	IGKC	JHU15137.P159A08	398	470	43	118	158	355	2.228	9.25581	9.03359	A+6SD=5.33
17	21	12	IGKC	JHU16430.P173G06	949	1088	36	102	161	913	6.124	26.3611	26.2183	A+6SD=5.33
17	22	12	IGKC	JHU16430.P173G06	967	1139	36	105	161	931	6.422	26.8611	26.7183	A+6SD=5.33
17	13	23	IGKC	JHU16098.P169H04	3781	3666	36	105	165	3745	21.582	105.028	104.885	A+6SD=5.33
17	14	23	IGKC	JHU16098.P169H04	3437	3593	36	99	150	3401	23.293	95.4722	95.3294	A+6SD=5.33
19	21	3	IGKC	JHU16432.P173D07	1685	1708	38	102	149	1647	10.779	44.3421	44.231	A+6SD=5.33
19	22	3	IGKC	JHU16432.P173D07	1589	1687	38	96	141	1551	11.284	41.8158	41.7047	A+6SD=5.33
19	45	3	IGKC	JHU02036.P189D07	577	781	37	103	202	540	3.356	15.5946	15.4835	A+6SD=5.33
19	46	3	IGKC	JHU02036.P189D07	581	674	36	89	137	545	4.27	16.1389	16.0278	A+6SD=5.33
19	21	26	IGKC	JHU16433.P173C08	1431	1436	37	107	187	1394	7.107	38.6757	38.5646	A+6SD=5.33
19	22	26	IGKC	JHU16433.P173C08	1454	1454	36	99	161	1418	8.416	40.3889	40.2778	A+6SD=5.33
20	21	20	IGKC	JHU16431.P173A07	9926	8721	40	125	212	9886	40.547	248.15	247.956	A+6SD=5.33
20	22	20	IGKC	JHU16431.P173A07	9676	8809	42	129	217	9634	40	230.381	230.187	A+6SD=5.33
20	15	25	IGKC	JHU16293.P171B08	482	592	39	104	144	443	3.389	12.359	12.1645	A+6SD=5.33
20	16	25	IGKC	JHU16293.P171B08	416	534	39	113	166	377	2.536	10.6667	10.4722	A+6SD=5.33
2	55	19	IGL@	JHU03695.P039F03	53752	46967	47	140	203	53705	230.675	1143.66	1143.31	A+6SD=5.33
2	56	19	IGL@	JHU03695.P039F03	51340	44702	57	163	230	51283	193.648	900.702	900.348	A+6SD=5.33
10	19	12	IGL@	JHU08871.P093E02	18517	18298	40	143	379	18477	47.902	462.925	462.688	A+6SD=5.33
10	20	12	IGL@	JHU08871.P093E02	17928	18255	39	137	367	17889	49.368	459.692	459.455	A+6SD=5.33
10	19	15	IGL@	JHU08870.P093F02	12904	13415	38	102	145	12866	91.814	339.579	339.342	A+6SD=5.33
10	20	15	IGL@	JHU08870.P093F02	12554	12661	38	112	190	12516	66.047	330.368	330.132	A+6SD=5.33
11	9	22	IGL@	JHU08200.P086C07	14061	13223	39	109	198	14022	66.232	360.538	360.322	A+6SD=5.33
11	10	22	IGL@	JHU08200.P086C07	13177	12338	40	122	228	13137	53.579	329.425	329.209	A+6SD=5.33
15	57	4	IGL@	JHU15135.P159C07	5191	5016	38	99	144	5153	34.146	136.605	136.462	A+6SD=5.33
15	58	4	IGL@	JHU15135.P159C07	5113	4959	39	102	156	5074	31.135	131.103	130.96	A+6SD=5.33
15	57	16	IGL@	JHU15134.P159C06	19571	18539	39	99	149	19532	123.758	501.821	501.678	A+6SD=5.33
15	58	16	IGL@	JHU15134.P159C06	18727	17594	41	105	151	18686	115.821	456.756	456.613	A+6SD=5.33
17	11	10	IGL@	JHU16000.P168G09	10696	10467	36	107	156	10660	66.41	297.111	296.968	A+6SD=5.33
17	12	10	IGL@	JHU16000.P168G09	11064	10223	35	94	139	11029	72.871	316.114	315.971	A+6SD=5.33
17	1	26	IGL@	JHU15329.P161G04	575	718	36	105	160	539	3.831	15.9722	15.8294	A+6SD=5.33
17	2	26	IGL@	JHU15329.P161G04	647	753	36	103	153	611	4.248	17.9722	17.8294	A+6SD=5.33
18	19	2	IGL@	JHU16436.P173E01	897	1002	36	94	148	861	6.135	24.9167	24.7738	A+6SD=5.33
18	20	2	IGL@	JHU16436.P173E01	988	1046	36	90	133	952	7.188	27.4444	27.3016	A+6SD=5.33
19	1	5	IGL@	JHU15328.P161D01	16778	15986	39	109	168	16739	94.506	430.205	430.094	A+6SD=5.33
19	2	5	IGL@	JHU15328.P161D01	16370	15264	41	193	803	16329	18.768	399.268	399.157	A+6SD=5.33
19	23	5	IGL@	JHU16435.P173D09	8703	8685	40	101	140	8663	61.314	217.575	217.464	A+6SD=5.33
19	24	5	IGL@	JHU16435.P173D09	9057	8538	38	98	147	9019	57.415	238.342	238.231	A+6SD=5.33
20	15	16	IGL@	JHU16294.P171A06	2605	2685	37	108	157	2568	16.414	70.4054	70.211	A+6SD=5.33
20	16	16	IGL@	JHU16294.P171A06	2448	2476	36	112	163	2412	14.503	68	67.8056	A+6SD=5.33
20	21	26	IGL@	JHU16434.P173A08	33829	31308	42	129	193	33787	161.549	805.452	805.258	A+6SD=5.33
20	22	26	IGL@	JHU16434.P173A08	34010	31392	48	151	240	33962	130.171	708.542	708.347	A+6SD=5.33
9	3	3	IGLC2	JHU07717.P081H07	4240	4120	34	92	142	4206	28.366	124.706	124.484	A+6SD=5.33
9	4	3	IGLC2	JHU07717.P081H07	4218	3927	35	94	141	4183	27.184	120.514	120.292	A+6SD=5.33
13	25	1	IGLL5	JHU13243.P139H01	2256	2296	35	94	141	2221	15.617	64.4571	64.2857	A+6SD=5.33
13	26	1	IGLL5	JHU13243.P139H01	2376	2357	35	96	139	2341	16.266	67.8857	67.7143	A+6SD=5.33
16	5	17	ING3	JHU11705.P122B11	303	398	35	100	143	268	2.084	8.65714	8.43492	A+6SD=5.33
16	6	17	ING3	JHU11705.P122B11	321	417	36	101	155	285	2.039	8.91667	8.69444	A+6SD=5.33
9	9	21	INO80E	JHU08371.P088H07	1934	2028	34	94	141	1900	13.716	56.8824	56.6601	A+6SD=5.33
9	10	21	INO80E	JHU08371.P088H07	2018	2068	35	99	147	1983	13.395	57.6571	57.4349	A+6SD=5.33
13	49	30	ITCH	JHU14846.P156G02	429	539	37	100	155	392	2.832	11.5946	11.4232	A+6SD=5.33
13	50	30	ITCH	JHU14846.P156G02	452	567	36	101	152	416	3.066	12.5556	12.3841	A+6SD=5.33
9	41	19	ITGB1BP2	JHU10218.P107H11	240	363	35	90	133	205	2.053	6.85714	6.63492	A+6SD=5.33
9	42	19	ITGB1BP2	JHU10218.P107H11	291	354	34	86	127	257	2.11	8.55882	8.3366	A+6SD=5.33
12	35	17	JMJD6	JHU09735.P102B11	234	310	37	99	144	197	1.465	6.32432	5.99099	A+6SD=5.33
12	36	17	JMJD6	JHU09735.P102B11	222	325	38	107	162	184	1.346	5.84211	5.50877	A+6SD=5.33
8	25	29	KCNAB1	JHU05510.P058B02	1286	1506	39	111	154	1247	9.058	32.9744	32.6886	A+6SD=5.33
8	26	29	KCNAB1	JHU05510.P058B02	1263	1507	38	112	161	1225	8.665	33.2368	32.9511	A+6SD=5.33
13	33	28	KCNAB1	JHU13741.P144G08	591	716	35	95	144	556	4.313	16.8857	16.7143	A+6SD=5.33
13	34	28	KCNAB1	JHU13741.P144G08	618	730	36	94	135	582	4.711	17.1667	16.9952	A+6SD=5.33
6	49	16	KCNAB2	JHU07150.P075E02	864	1036	36	93	137	828	6.883	24	23.8108	A+6SD=5.33
6	50	16	KCNAB2	JHU07150.P075E02	889	1016	36	96	144	853	6.389	24.6944	24.5053	A+6SD=5.33
7	49	1	KCNAB2	JHU07151.P075D01	728	803	37	97	150	691	4.707	19.6757	19.509	A+6SD=5.33
7	50	1	KCNAB2	JHU07151.P075D01	644	790	37	94	135	607	5.156	17.4054	17.2387	A+6SD=5.33
14	57	21	KCTD21-AS1	JHU15242.P160F07	398	508	36	96	144	362	2.861	11.0556	10.8611	A+6SD=5.33
14	58	21	KCTD21-AS1	JHU15242.P160F07	402	529	36	94	140	366	3.107	11.1667	10.9722	A+6SD=5.33
20	41	13	KDM4D	JHU10691.P188B10	455	544	35	95	142	420	3.162	13	12.8056	A+6SD=5.33
20	42	13	KDM4D	JHU10691.P188B10	396	511	35	98	146	361	2.829	11.3143	11.1198	A+6SD=5.33
8	21	26	KIAA0513	JHU05042.P053A08	264	363	41	116	158	223	1.563	6.43902	6.15331	A+6SD=5.33
8	22	26	KIAA0513	JHU05042.P053A08	344	424	39	110	163	305	1.926	8.82051	8.5348	A+6SD=5.33
9	55	7	KIAA0907	JHU11460.P120H01	273	365	35	101	165	238	1.6	7.8	7.57778	A+6SD=5.33
9	56	7	KIAA0907	JHU11460.P120H01	219	324	35	98	157	184	1.439	6.25714	6.03492	A+6SD=5.33
2	21	11	KIF6	JHU01394.P015F06	405	528	37	100	153	368	2.797	10.9459	10.5925	A+6SD=5.33
2	22	11	KIF6	JHU01394.P015F06	428	527	38	102	157	390	2.707	11.2632	10.9097	A+6SD=5.33
19	13	27	KIZ	JHU16162.P170D04	352	479	36	100	156	316	2.429	9.77778	9.66667	A+6SD=5.33
19	14	27	KIZ	JHU16162.P170D04	298	474	36	91	133	262	2.88	8.27778	8.16667	A+6SD=5.33
20	35	10	KJ898030	JHU19826.P184A09	1038	1234	37	108	207	1001	5.44	28.0541	27.8596	A+6SD=5.33
20	36	10	KJ898030	JHU19826.P184A09	1026	1120	36	96	136	990	7.529	28.5	28.3056	A+6SD=5.33
9	1	31	KJ901215	JHU08036.P084H04	462	599	37	102	149	425	3.336	12.4865	12.2643	A+6SD=5.33
9	2	31	KJ901215	JHU08036.P084H04	495	627	35	96	143	460	3.713	14.1429	13.9206	A+6SD=5.33
18	23	12	KJ901215	JHU16463.P173E10	512	646	35	86	128	477	4.375	14.6286	14.4857	A+6SD=5.33
18	24	12	KJ901215	JHU16463.P173E10	592	679	36	87	127	556	4.661	16.4444	16.3016	A+6SD=5.33
19	23	15	KJ901215	JHU16463.P173D10	732	881	36	98	148	696	5.291	20.3333	20.2222	A+6SD=5.33
19	24	15	KJ901215	JHU16463.P173D10	579	740	36	99	151	543	4.245	16.0833	15.9722	A+6SD=5.33
15	17	31	KJ901523	JHU12585.P132D12	6249	5794	39	105	153	6210	37.183	160.231	160.088	A+6SD=5.33
15	18	31	KJ901523	JHU12585.P132D12	5585	5163	37	100	138	5548	36.688	150.946	150.803	A+6SD=5.33
10	25	15	KLC2	JHU09266.P097F02	325	469	36	96	145	289	2.572	9.02778	8.79094	A+6SD=5.33
10	26	15	KLC2	JHU09266.P097F02	284	406	36	96	143	248	2.168	7.88889	7.65205	A+6SD=5.33
18	13	19	KLC3	JHU16297.P171F03	531	643	37	95	142	494	3.859	14.3514	14.2085	A+6SD=5.33
18	14	19	KLC3	JHU16297.P171F03	530	640	37	97	137	493	3.964	14.3243	14.1815	A+6SD=5.33
12	49	15	KLC4	JHU10782.P113B02	283	388	37	102	166	246	1.723	7.64865	7.31532	A+6SD=5.33
12	50	15	KLC4	JHU10782.P113B02	242	345	37	105	162	205	1.481	6.54054	6.20721	A+6SD=5.33
13	59	29	KLHL14	JHU15051.P158H10	445	552	38	100	146	407	3.096	11.7105	11.5391	A+6SD=5.33
13	60	29	KLHL14	JHU15051.P158H10	510	550	36	98	149	474	3.034	14.1667	13.9952	A+6SD=5.33
1	49	12	KLHL3_frag	JHU03111.P033G02	360	465	35	103	156	325	2.321	10.2857	9.98842	A+6SD=5.33
1	50	12	KLHL3_frag	JHU03111.P033G02	430	556	35	94	140	395	3.3	12.2857	11.9884	A+6SD=5.33
4	43	13	KV205	JHU03021.P032B02	1459	1534	40	115	163	1419	8.706	36.475	36.1066	A+6SD=5.33
4	44	13	KV205	JHU03021.P032B02	1297	1377	39	114	165	1258	7.655	33.2564	32.888	A+6SD=5.33
17	39	29	KV205	JHU03021.P186H06	1094	1178	35	91	149	1059	7.295	31.2571	31.1143	A+6SD=5.33
17	40	29	KV205	JHU03021.P186H06	1079	1167	36	89	136	1043	7.926	29.9722	29.8294	A+6SD=5.33
2	55	5	L3HYPDH	JHU03473.P037F01	420	507	45	124	168	375	2.28	9.33333	8.97988	A+6SD=5.33
2	56	5	L3HYPDH	JHU03473.P037F01	455	516	45	156	468	410	0.769	10.1111	9.75766	A+6SD=5.33
3	11	1	LARP4	JHU00624.P007D09	419	501	38	102	144	381	2.771	11.0263	10.7485	A+6SD=5.33
3	12	1	LARP4	JHU00624.P007D09	310	438	38	101	145	272	2.324	8.15789	7.88012	A+6SD=5.33
19	3	7	LAX1	JHU15620.P164D05	720	809	38	105	157	682	4.484	18.9474	18.8363	A+6SD=5.33
19	4	7	LAX1	JHU15620.P164D05	648	731	39	106	163	609	3.834	16.6154	16.5043	A+6SD=5.33
2	17	32	LDB3	JHU00913.P010E12	530	626	38	105	159	492	3.277	13.9474	13.5939	A+6SD=5.33
2	18	32	LDB3	JHU00913.P010E12	575	660	39	109	161	536	3.422	14.7436	14.3901	A+6SD=5.33
9	43	28	LDHD	JHU10694.P112G04	220	336	36	97	145	184	1.648	6.11111	5.88889	A+6SD=5.33
9	44	28	LDHD	JHU10694.P112G04	255	383	36	102	155	219	1.813	7.08333	6.86111	A+6SD=5.33
1	55	2	LDOC1	JHU03509.P037G01	387	471	38	109	166	349	2.181	10.1842	9.88691	A+6SD=5.33
1	56	2	LDOC1	JHU03509.P037G01	367	452	38	109	156	329	2.199	9.65789	9.3606	A+6SD=5.33
1	55	5	LDOC1	JHU03509.P037H01	351	428	37	102	147	314	2.218	9.48649	9.18919	A+6SD=5.33
1	56	5	LDOC1	JHU03509.P037H01	381	454	36	94	134	345	2.687	10.5833	10.286	A+6SD=5.33
9	13	24	LONP1	JHU08692.P091G04	220	341	35	91	140	185	1.786	6.28571	6.06349	A+6SD=5.33
9	14	24	LONP1	JHU08692.P091G04	221	331	35	95	147	186	1.605	6.31429	6.09206	A+6SD=5.33
17	3	1	LOR	JHU15534.P163H05	312	420	38	118	178	274	1.697	8.21053	8.06767	A+6SD=5.33
17	4	1	LOR	JHU15534.P163H05	289	388	37	112	168	252	1.643	7.81081	7.66795	A+6SD=5.33
11	19	4	LSP1	JHU09072.P095C03	647	798	39	100	147	608	4.748	16.5897	16.3735	A+6SD=5.33
11	20	4	LSP1	JHU09072.P095C03	623	733	39	106	158	584	3.968	15.9744	15.7581	A+6SD=5.33
14	9	25	LUZP1	JHU12111.P127F08	291	393	38	101	152	253	1.921	7.65789	7.46345	A+6SD=5.33
14	10	25	LUZP1	JHU12111.P127F08	358	436	38	99	152	320	2.217	9.42105	9.22661	A+6SD=5.33
11	11	1	MAFG	JHU08308.P087D09	222	318	38	94	146	184	1.534	5.84211	5.62589	A+6SD=5.33
11	12	1	MAFG	JHU08308.P087D09	218	333	38	97	144	180	1.639	5.73684	5.52063	A+6SD=5.33
3	45	20	MAGEA8	JHU02742.P029C07	300	404	37	102	152	263	1.987	8.10811	7.83033	A+6SD=5.33
3	46	20	MAGEA8	JHU02742.P029C07	278	386	36	100	146	242	1.959	7.72222	7.44444	A+6SD=5.33
11	21	22	MAGEA9	JHU08970.P094C07	284	376	39	110	162	245	1.642	7.28205	7.06584	A+6SD=5.33
11	22	22	MAGEA9	JHU08970.P094C07	234	320	41	122	179	193	1.106	5.70732	5.4911	A+6SD=5.33
9	31	19	MAGEB6	JHU09841.P103H03	212	289	35	95	148	177	1.311	6.05714	5.83492	A+6SD=5.33
9	32	19	MAGEB6	JHU09841.P103H03	220	297	34	85	127	186	1.669	6.47059	6.24837	A+6SD=5.33
7	39	2	MAGEC2	JHU06193.P065C05	367	462	36	92	148	331	2.5	10.1944	10.0278	A+6SD=5.33
7	40	2	MAGEC2	JHU06193.P065C05	338	473	37	92	140	301	2.721	9.13514	8.96847	A+6SD=5.33
22	33	25	MAGI1	JHU18003.P223F08	422	491	39	113	167	383	2.263	10.8205	10.7634	A+6SD=5.33
22	34	25	MAGI1	JHU18003.P223F08	321	458	39	118	183	282	1.858	8.23077	8.17363	A+6SD=5.33
10	21	3	MAP4	JHU08885.P093F07	591	699	36	99	147	555	4.082	16.4167	16.1798	A+6SD=5.33
10	22	3	MAP4	JHU08885.P093F07	590	739	37	98	143	553	4.483	15.9459	15.7091	A+6SD=5.33
7	17	4	MAPK1IP1L	JHU04809.P051C11	245	341	38	102	150	207	1.593	6.44737	6.2807	A+6SD=5.33
7	18	4	MAPK1IP1L	JHU04809.P051C11	235	357	37	99	151	198	1.709	6.35135	6.18468	A+6SD=5.33
9	13	11	MAPK7	JHU08694.P091H02	517	671	36	96	140	481	4.107	14.3611	14.1389	A+6SD=5.33
9	14	11	MAPK7	JHU08694.P091H02	584	737	36	101	155	548	4.103	16.2222	16	A+6SD=5.33
3	25	25	MARC2	JHU01787.P019D04	30286	30537	40	120	177	30246	171.847	757.15	756.872	A+6SD=5.33
3	26	25	MARC2	JHU01787.P019D04	31017	30877	39	115	176	30978	174.784	795.308	795.03	A+6SD=5.33
13	25	15	MBLAC1	JHU13065.P137H02	375	494	35	99	147	340	2.687	10.7143	10.5429	A+6SD=5.33
13	26	15	MBLAC1	JHU13065.P137H02	335	447	35	92	140	300	2.536	9.57143	9.4	A+6SD=5.33
9	53	1	MED22	JHU11024.P115H09	609	692	35	97	151	574	3.94	17.4	17.1778	A+6SD=5.33
9	54	1	MED22	JHU11024.P115H09	621	767	35	93	136	586	4.956	17.7429	17.5206	A+6SD=5.33
16	37	17	MED4	JHU13943.P146B03	284	416	36	101	150	248	2.1	7.88889	7.66667	A+6SD=5.33
16	38	17	MED4	JHU13943.P146B03	275	368	36	98	167	239	1.617	7.63889	7.41667	A+6SD=5.33
4	35	26	MED7	JHU01944.P021A12	435	576	40	110	160	395	2.913	10.875	10.5066	A+6SD=5.33
4	36	26	MED7	JHU01944.P021A12	412	540	40	104	146	372	2.986	10.3	9.93158	A+6SD=5.33
20	9	13	MFF	JHU15965.P168B06	299	418	36	107	158	263	1.968	8.30556	8.11111	A+6SD=5.33
20	10	13	MFF	JHU15965.P168B06	304	406	36	101	145	268	2.103	8.44444	8.25	A+6SD=5.33
19	23	18	MLEC	JHU29112.P176C11	347	474	36	94	141	311	2.695	9.63889	9.52778	A+6SD=5.33
19	24	18	MLEC	JHU29112.P176C11	280	388	36	89	124	244	2.411	7.77778	7.66667	A+6SD=5.33
2	45	1	MRFAP1L1	JHU02929.P031F05	534	594	37	96	142	497	3.507	14.4324	14.079	A+6SD=5.33
2	46	1	MRFAP1L1	JHU02929.P031F05	470	586	37	99	147	433	3.313	12.7027	12.3492	A+6SD=5.33
16	21	29	MRI1	JHU12776.P134B06	286	370	40	124	184	246	1.337	7.15	6.92778	A+6SD=5.33
16	22	29	MRI1	JHU12776.P134B06	319	413	42	127	176	277	1.625	7.59524	7.37302	A+6SD=5.33
12	11	16	MRPL1	JHU08312.P087A10	277	415	36	104	154	241	2.019	7.69444	7.36111	A+6SD=5.33
12	12	16	MRPL1	JHU08312.P087A10	258	363	36	103	151	222	1.722	7.16667	6.83333	A+6SD=5.33
10	37	13	MTHFD1	JHU10328.P108F02	430	562	37	108	178	393	2.551	11.6216	11.3848	A+6SD=5.33
10	38	13	MTHFD1	JHU10328.P108F02	324	458	37	102	150	287	2.373	8.75676	8.51991	A+6SD=5.33
13	55	31	MTMR14	JHU15248.P160H04	4100	3911	37	135	307	4063	12.3	110.811	110.639	A+6SD=5.33
13	56	31	MTMR14	JHU15248.P160H04	3950	3944	37	112	221	3913	17.339	106.757	106.585	A+6SD=5.33
14	59	28	MTTP	JHU15249.P160E12	65535	55387	47	189	1116	65488	49.461	1394.36	1394.17	A+6SD=5.33
14	60	28	MTTP	JHU15249.P160E12	65535	59589	50	177	406	65485	146.335	1310.7	1310.51	A+6SD=5.33
6	21	8	MTUS2	JHU05128.P054E05	331	453	36	98	145	295	2.448	9.19444	9.00526	A+6SD=5.33
6	22	8	MTUS2	JHU05128.P054E05	271	444	37	106	163	234	2.074	7.32432	7.13514	A+6SD=5.33
13	1	22	MUS81	JHU11666.P122G03	242	348	34	90	148	208	1.743	7.11765	6.94622	A+6SD=5.33
13	2	22	MUS81	JHU11666.P122G03	251	347	34	88	140	217	1.85	7.38235	7.21092	A+6SD=5.33
1	53	9	MVP	JHU03230.P034H09	1539	1660	35	96	143	1504	10.937	43.9714	43.6741	A+6SD=5.33
1	54	9	MVP	JHU03230.P034H09	1545	1690	35	103	154	1510	10.305	44.1429	43.8456	A+6SD=5.33
22	35	20	N4BP1	JHU17835.P221E11	881	938	39	106	157	842	5.299	22.5897	22.5326	A+6SD=5.33
22	36	20	N4BP1	JHU17835.P221E11	817	950	39	111	170	778	4.935	20.9487	20.8916	A+6SD=5.33
13	21	18	N6AMT2	JHU12977.P136G07	398	493	34	89	138	364	2.928	11.7059	11.5345	A+6SD=5.33
13	22	18	N6AMT2	JHU12977.P136G07	416	485	34	93	145	382	2.703	12.2353	12.0639	A+6SD=5.33
12	53	25	NACA	JHU10995.P115B12	394	514	39	110	157	355	2.573	10.1026	9.76923	A+6SD=5.33
12	54	25	NACA	JHU10995.P115B12	470	537	38	112	159	432	2.673	12.3684	12.0351	A+6SD=5.33
10	15	11	NADSYN1	JHU08698.P091F06	280	369	35	98	173	245	1.566	8	7.76316	A+6SD=5.33
10	16	11	NADSYN1	JHU08698.P091F06	301	392	36	91	137	265	2.197	8.36111	8.12427	A+6SD=5.33
14	7	12	NAMPT	JHU11960.P125E02	411	489	36	99	147	375	2.653	11.4167	11.2222	A+6SD=5.33
14	8	12	NAMPT	JHU11960.P125E02	327	413	38	100	142	289	2.204	8.60526	8.41082	A+6SD=5.33
4	37	19	NASP	JHU02553.P027B03	2927	2714	38	115	175	2889	14.851	77.0263	76.6579	A+6SD=5.33
4	38	19	NASP	JHU02553.P027B03	2925	2694	39	122	187	2886	13.754	75	74.6316	A+6SD=5.33
10	21	15	NASP	JHU08890.P093F06	2005	2015	41	144	359	1964	5.212	48.9024	48.6656	A+6SD=5.33
10	22	15	NASP	JHU08890.P093F06	1850	1847	40	178	573	1810	2.913	46.25	46.0132	A+6SD=5.33
19	35	5	Nc2b	JHU19567.P181D09	508	631	38	105	153	470	3.438	13.3684	13.2573	A+6SD=5.33
19	36	5	Nc2b	JHU19567.P181D09	658	786	38	91	128	620	5.43	17.3158	17.2047	A+6SD=5.33
17	33	31	NCOA3	JHU19919.P184H08	475	579	37	99	146	438	3.288	12.8378	12.695	A+6SD=5.33
17	34	31	NCOA3	JHU19919.P184H08	449	545	36	92	146	413	3.103	12.4722	12.3294	A+6SD=5.33
16	27	21	NEDD4L	JHU13360.P140B07	1223	1384	37	109	173	1186	7.37	33.0541	32.8318	A+6SD=5.33
16	28	21	NEDD4L	JHU13360.P140B07	1165	1282	37	104	155	1128	7.6	31.4865	31.2643	A+6SD=5.33
7	33	5	NEK10	JHU05805.P061D05	282	385	38	101	150	244	1.893	7.42105	7.25439	A+6SD=5.33
7	34	5	NEK10	JHU05805.P061D05	206	351	37	98	140	169	1.807	5.56757	5.4009	A+6SD=5.33
8	59	10	NEUROD6	JHU07348.P080A09	356	439	36	97	148	320	2.311	9.88889	9.60317	A+6SD=5.33
8	60	10	NEUROD6	JHU07348.P080A09	379	465	35	95	142	344	2.606	10.8286	10.5429	A+6SD=5.33
19	37	12	NFIX	JHU19921.P185C02	198	316	35	92	143	163	1.566	5.65714	5.54603	A+6SD=5.33
19	38	12	NFIX	JHU19921.P185C02	246	335	37	100	143	209	1.643	6.64865	6.53754	A+6SD=5.33
4	45	24	NFKBIB	JHU02938.P031A08	1092	1211	36	104	152	1056	7.283	30.3333	29.9649	A+6SD=5.33
4	46	24	NFKBIB	JHU02938.P031A08	1257	1268	38	107	162	1219	7.167	33.0789	32.7105	A+6SD=5.33
14	45	16	NFU1	JHU14404.P151E06	1047	1130	36	105	161	1011	6.366	29.0833	28.8889	A+6SD=5.33
14	46	16	NFU1	JHU14404.P151E06	1057	1120	35	93	140	1022	7.336	30.2	30.0056	A+6SD=5.33
20	21	14	NG_015859.1_frag	JHU16515.P174A06	335	427	35	93	136	300	2.456	9.57143	9.37698	A+6SD=5.33
20	22	14	NG_015859.1_frag	JHU16515.P174A06	322	452	36	102	153	286	2.288	8.94444	8.75	A+6SD=5.33
11	45	17	NMRK2	JHU10518.P110D07	1132	1246	36	95	140	1096	8.221	31.4444	31.2282	A+6SD=5.33
11	46	17	NMRK2	JHU10518.P110D07	1049	1161	36	94	138	1013	7.732	29.1389	28.9227	A+6SD=5.33
9	19	16	NOL3	JHU09079.P095G02	868	905	35	94	140	833	5.793	24.8	24.5778	A+6SD=5.33
9	20	16	NOL3	JHU09079.P095G02	752	860	35	94	141	717	5.433	21.4857	21.2635	A+6SD=5.33
19	33	2	Nol3	JHU19589.P181C05	4407	4053	41	136	292	4366	13.414	107.488	107.377	A+6SD=5.33
19	34	2	Nol3	JHU19589.P181C05	4473	4354	39	136	300	4434	14.06	114.692	114.581	A+6SD=5.33
2	47	9	NOL4	JHU02837.P030F09	420	536	42	120	170	378	2.447	10	9.64655	A+6SD=5.33
2	48	9	NOL4	JHU02837.P030F09	401	511	45	127	172	356	2.233	8.91111	8.55766	A+6SD=5.33
14	59	25	NOSTRIN	JHU15153.P159F12	272	374	38	97	145	234	1.91	7.15789	6.96345	A+6SD=5.33
14	60	25	NOSTRIN	JHU15153.P159F12	299	383	39	100	142	260	1.993	7.66667	7.47222	A+6SD=5.33
11	29	5	NSFL1C	JHU09275.P097D09	776	833	38	93	138	738	5.362	20.4211	20.2048	A+6SD=5.33
11	30	5	NSFL1C	JHU09275.P097D09	755	832	39	97	137	716	5.365	19.359	19.1428	A+6SD=5.33
11	3	6	NTF4	JHU07928.P083C05	293	402	36	88	137	257	2.292	8.13889	7.92267	A+6SD=5.33
11	4	6	NTF4	JHU07928.P083C05	311	386	38	91	134	273	2.201	8.18421	7.96799	A+6SD=5.33
20	55	1	NUDT14	JHU16889.P199B01	470	537	36	99	149	434	2.94	13.0556	12.8611	A+6SD=5.33
20	56	1	NUDT14	JHU16889.P199B01	450	539	37	106	167	413	2.593	12.1622	11.9677	A+6SD=5.33
16	9	17	NXN	JHU12028.P126B07	235	370	36	102	146	199	1.836	6.52778	6.30556	A+6SD=5.33
16	10	17	NXN	JHU12028.P126B07	342	456	36	106	153	306	2.288	9.5	9.27778	A+6SD=5.33
20	7	15	NXPH2	JHU15729.P165B02	1930	1910	38	115	193	1892	9.301	50.7895	50.595	A+6SD=5.33
20	8	15	NXPH2	JHU15729.P165B02	2156	2032	44	128	198	2112	9.616	49	48.8056	A+6SD=5.33
17	11	22	OFD1_frag	JHU15818.P166G11	457	538	35	93	146	422	3.048	13.0571	12.9143	A+6SD=5.33
17	12	22	OFD1_frag	JHU15818.P166G11	465	607	34	88	139	431	3.734	13.6765	13.5336	A+6SD=5.33
19	3	20	OGFOD3	JHU15317.P161C07	357	485	36	94	134	321	2.918	9.91667	9.80556	A+6SD=5.33
19	4	20	OGFOD3	JHU15317.P161C07	325	428	36	98	142	289	2.324	9.02778	8.91667	A+6SD=5.33
9	11	1	OGFR	JHU08317.P087H09	706	740	35	97	143	671	4.497	20.1714	19.9492	A+6SD=5.33
9	12	1	OGFR	JHU08317.P087H09	763	871	36	105	160	727	4.788	21.1944	20.9722	A+6SD=5.33
9	17	31	OGFRL1	JHU08798.P092H12	233	350	39	110	169	194	1.42	5.97436	5.75214	A+6SD=5.33
9	18	31	OGFRL1	JHU08798.P092H12	230	561	38	107	160	192	2.838	6.05263	5.83041	A+6SD=5.33
10	25	23	OIP5	JHU09276.P097F04	277	426	38	105	164	239	1.957	7.28947	7.05263	A+6SD=5.33
10	26	23	OIP5	JHU09276.P097F04	244	387	39	115	190	205	1.432	6.25641	6.01957	A+6SD=5.33
7	55	21	OLFML2B	JHU07352.P080D03	547	645	36	95	141	511	3.901	15.1944	15.0278	A+6SD=5.33
7	56	21	OLFML2B	JHU07352.P080D03	485	580	37	101	150	448	3.193	13.1081	12.9414	A+6SD=5.33
13	23	10	OPTN	JHU12982.P136G09	283	411	35	92	142	248	2.246	8.08571	7.91429	A+6SD=5.33
13	24	10	OPTN	JHU12982.P136G09	289	372	35	94	140	254	1.986	8.25714	8.08571	A+6SD=5.33
4	17	22	ORMDL2	JHU00928.P010A11	225	366	38	107	154	187	1.682	5.92105	5.55263	A+6SD=5.33
4	18	22	ORMDL2	JHU00928.P010A11	271	378	41	115	161	230	1.634	6.60976	6.24134	A+6SD=5.33
7	35	28	OTUB1	JHU06108.P064C12	344	464	36	110	189	308	1.873	9.55556	9.38889	A+6SD=5.33
7	36	28	OTUB1	JHU06108.P064C12	402	477	37	112	184	365	1.984	10.8649	10.6982	A+6SD=5.33
9	25	32	OTUB1	JHU09373.P098G04	470	553	38	104	164	432	2.738	12.3684	12.1462	A+6SD=5.33
9	26	32	OTUB1	JHU09373.P098G04	451	559	37	107	173	414	2.613	12.1892	11.967	A+6SD=5.33
14	59	19	OTUD5	JHU15158.P159F11	277	386	38	107	162	239	1.722	7.28947	7.09503	A+6SD=5.33
14	60	19	OTUD5	JHU15158.P159F11	266	349	36	106	168	230	1.446	7.38889	7.19444	A+6SD=5.33
8	5	28	OTUD6B	JHU04190.P044A12	368	550	42	116	157	326	2.764	8.7619	8.47619	A+6SD=5.33
8	6	28	OTUD6B	JHU04190.P044A12	392	523	40	115	164	352	2.488	9.8	9.51429	A+6SD=5.33
8	5	31	OTUD6B	JHU04190.P044B12	388	493	40	114	165	348	2.297	9.7	9.41429	A+6SD=5.33
8	6	31	OTUD6B	JHU04190.P044B12	324	466	42	119	160	282	2.169	7.71429	7.42857	A+6SD=5.33
11	43	2	PAGE5	JHU10427.P109C01	390	453	38	101	148	352	2.378	10.2632	10.0469	A+6SD=5.33
11	44	2	PAGE5	JHU10427.P109C01	321	411	38	97	140	283	2.243	8.44737	8.23115	A+6SD=5.33
14	7	22	PAGE5	JHU12035.P126E03	239	324	37	99	148	202	1.52	6.45946	6.26502	A+6SD=5.33
14	8	22	PAGE5	JHU12035.P126E03	277	337	37	101	145	240	1.628	7.48649	7.29204	A+6SD=5.33
3	33	8	PAIP1	JHU02075.P022C05	1491	1585	39	110	164	1452	8.994	38.2308	37.953	A+6SD=5.33
3	34	8	PAIP1	JHU02075.P022C05	1482	1545	38	108	164	1444	8.762	39	38.7222	A+6SD=5.33
5	43	1	PARS2	JHU06781.P071H01	963	1026	35	90	139	928	6.734	27.5143	27.3378	A+6SD=5.33
5	44	1	PARS2	JHU06781.P071H01	887	1001	35	100	149	852	6.047	25.3429	25.1664	A+6SD=5.33
2	35	13	PBDC1	JHU02226.P024F10	274	375	37	106	162	237	1.66	7.40541	7.05195	A+6SD=5.33
2	36	13	PBDC1	JHU02226.P024F10	255	377	37	100	145	218	1.91	6.89189	6.53844	A+6SD=5.33
6	57	8	PBK	JHU07458.P078E05	530	660	39	111	179	491	3.067	13.5897	13.4006	A+6SD=5.33
6	58	8	PBK	JHU07458.P078E05	589	655	39	110	164	550	3.323	15.1026	14.9134	A+6SD=5.33
9	21	6	PCMTD1	JHU09086.P095G05	1046	1120	36	107	186	1010	5.446	29.0556	28.8333	A+6SD=5.33
9	22	6	PCMTD1	JHU09086.P095G05	1002	1119	36	101	163	966	6.245	27.8333	27.6111	A+6SD=5.33
23	31	24	PDIA2	JHU18017.P223C04	1090	1121	36	99	148	1054	6.905	30.2778	30.2222	A+6SD=5.33
23	32	24	PDIA2	JHU18017.P223C04	969	1094	36	104	159	933	6.226	26.9167	26.8611	A+6SD=5.33
15	59	31	PDK2	JHU15253.P160D12	297	410	38	107	154	259	1.968	7.81579	7.67293	A+6SD=5.33
15	60	31	PDK2	JHU15253.P160D12	344	414	38	102	146	306	2.137	9.05263	8.90977	A+6SD=5.33
12	11	6	PDPK1	JHU08321.P087A09	293	419	35	96	150	258	2.153	8.37143	8.0381	A+6SD=5.33
12	12	6	PDPK1	JHU08321.P087A09	341	439	36	96	143	305	2.399	9.47222	9.13889	A+6SD=5.33
19	21	29	PGK1	JHU16547.P174D06	591	669	37	103	152	554	3.724	15.973	15.8619	A+6SD=5.33
19	22	29	PGK1	JHU16547.P174D06	663	741	38	105	157	625	4.051	17.4474	17.3363	A+6SD=5.33
2	37	23	PGM3	JHU02364.P025F04	366	541	43	122	178	323	2.354	8.51163	8.15817	A+6SD=5.33
2	38	23	PGM3	JHU02364.P025F04	331	423	45	134	219	286	1.32	7.35556	7.0021	A+6SD=5.33
2	17	28	PHF21A	JHU01110.P012E12	1015	1094	39	114	190	976	5.158	26.0256	25.6722	A+6SD=5.33
2	18	28	PHF21A	JHU01110.P012E12	998	1045	41	113	155	957	6.013	24.3415	23.988	A+6SD=5.33
5	43	16	PIK3R5	JHU06783.P071G02	560	654	35	95	143	525	3.909	16	15.8235	A+6SD=5.33
5	44	16	PIK3R5	JHU06783.P071G02	499	629	35	97	148	464	3.595	14.2571	14.0807	A+6SD=5.33
6	13	10	PIM2	JHU04963.P052E01	1156	1207	38	116	183	1118	5.962	30.4211	30.2319	A+6SD=5.33
6	14	10	PIM2	JHU04963.P052E01	957	1093	42	127	201	915	4.806	22.7857	22.5965	A+6SD=5.33
3	49	2	PLEK2	JHU03133.P033C01	220	293	37	99	148	183	1.311	5.94595	5.66817	A+6SD=5.33
3	50	2	PLEK2	JHU03133.P033C01	214	295	38	112	185	176	0.989	5.63158	5.3538	A+6SD=5.33
2	51	5	PLEKHS1	JHU03080.P033F05	322	419	40	116	160	282	1.894	8.05	7.69655	A+6SD=5.33
2	52	5	PLEKHS1	JHU03080.P033F05	319	443	42	118	161	277	2.019	7.59524	7.24178	A+6SD=5.33
13	27	8	PMVK	JHU13183.P138G05	235	316	35	94	145	200	1.531	6.71429	6.54286	A+6SD=5.33
13	28	8	PMVK	JHU13183.P138G05	254	331	35	97	144	219	1.625	7.25714	7.08571	A+6SD=5.33
10	35	13	PNMA2	JHU09951.P104F10	231	340	38	108	163	193	1.423	6.07895	5.84211	A+6SD=5.33
10	36	13	PNMA2	JHU09951.P104F10	239	367	38	116	189	201	1.328	6.28947	6.05263	A+6SD=5.33
18	1	6	PNMA2	JHU15552.P163E01	318	426	37	104	160	281	2.013	8.59459	8.45174	A+6SD=5.33
18	2	6	PNMA2	JHU15552.P163E01	306	433	38	105	150	268	2.187	8.05263	7.90977	A+6SD=5.33
9	37	11	PNMA5	JHU10240.P107H02	264	367	35	96	147	229	1.844	7.54286	7.32063	A+6SD=5.33
9	38	11	PNMA5	JHU10240.P107H02	242	333	37	97	139	205	1.698	6.54054	6.31832	A+6SD=5.33
11	53	25	PNP	JHU10998.P115D12	304	390	36	94	143	268	2.07	8.44444	8.22823	A+6SD=5.33
11	54	25	PNP	JHU10998.P115D12	297	362	37	96	141	260	1.887	8.02703	7.81081	A+6SD=5.33
2	25	25	PP2D1	JHU01746.P019F04	328	458	38	103	152	290	2.336	8.63158	8.27813	A+6SD=5.33
2	26	25	PP2D1	JHU01746.P019F04	333	464	38	106	147	295	2.435	8.76316	8.4097	A+6SD=5.33
13	31	13	PPM1F	JHU13758.P144H02	458	550	35	96	146	423	3.11	13.0857	12.9143	A+6SD=5.33
13	32	13	PPM1F	JHU13758.P144H02	454	527	35	101	161	419	2.646	12.9714	12.8	A+6SD=5.33
18	21	23	PPM1F	JHU16459.P173F08	304	399	36	101	160	268	1.863	8.44444	8.30159	A+6SD=5.33
18	22	23	PPM1F	JHU16459.P173F08	379	500	38	101	155	341	2.574	9.97368	9.83083	A+6SD=5.33
12	21	27	PPM1G	JHU08990.P094B08	673	750	48	136	250	625	2.456	14.0208	13.6875	A+6SD=5.33
12	22	27	PPM1G	JHU08990.P094B08	713	782	41	114	158	672	4.228	17.3902	17.0569	A+6SD=5.33
9	55	22	PPP1R13L	JHU11292.P118G03	259	381	36	106	164	223	1.677	7.19444	6.97222	A+6SD=5.33
9	56	22	PPP1R13L	JHU11292.P118G03	217	369	36	101	146	181	1.836	6.02778	5.80556	A+6SD=5.33
20	57	8	PPP1R1A	JHU19517.P198A05	218	311	35	90	146	183	1.514	6.22857	6.03413	A+6SD=5.33
20	58	8	PPP1R1A	JHU19517.P198A05	199	317	36	102	151	163	1.424	5.52778	5.33333	A+6SD=5.33
7	23	31	PPP2R1A	JHU05345.P056D12	241	344	37	97	143	204	1.727	6.51351	6.34685	A+6SD=5.33
7	24	31	PPP2R1A	JHU05345.P056D12	284	376	38	105	149	246	1.819	7.47368	7.30702	A+6SD=5.33
9	49	19	PPP2R1B	JHU11006.P115H03	199	308	34	92	132	165	1.636	5.85294	5.63072	A+6SD=5.33
9	50	19	PPP2R1B	JHU11006.P115H03	209	356	34	98	150	175	1.72	6.14706	5.92484	A+6SD=5.33
17	15	15	PPP4R3A	JHU16132.P169H06	325	508	34	88	135	291	3.111	9.55882	9.41597	A+6SD=5.33
17	16	15	PPP4R3A	JHU16132.P169H06	388	519	35	85	124	353	3.5	11.0857	10.9429	A+6SD=5.33
9	59	21	PPP6R2	JHU11491.P120H11	410	529	34	90	132	376	3.326	12.0588	11.8366	A+6SD=5.33
9	60	21	PPP6R2	JHU11491.P120H11	381	509	34	93	140	347	2.971	11.2059	10.9837	A+6SD=5.33
19	7	7	PRB3_frag	JHU16024.P168D01	394	462	37	94	139	357	2.647	10.6486	10.5375	A+6SD=5.33
19	8	7	PRB3_frag	JHU16024.P168D01	405	484	36	98	149	369	2.591	11.25	11.1389	A+6SD=5.33
16	57	21	PRDM15	JHU15257.P160B07	292	416	44	126	170	248	1.706	6.63636	6.41414	A+6SD=5.33
16	58	21	PRDM15	JHU15257.P160B07	306	397	44	127	173	262	1.561	6.95455	6.73232	A+6SD=5.33
9	33	17	PRH1	JHU09767.P102H07	245	351	35	92	132	210	1.962	7	6.77778	A+6SD=5.33
9	34	17	PRH1	JHU09767.P102H07	241	343	35	99	151	206	1.616	6.88571	6.66349	A+6SD=5.33
13	59	24	PRH1	JHU15163.P159G12	536	649	37	98	142	499	3.88	14.4865	14.3151	A+6SD=5.33
13	60	24	PRH1	JHU15163.P159G12	586	670	36	97	138	550	4.152	16.2778	16.1063	A+6SD=5.33
2	27	18	PRIM2	JHU01893.P020E07	333	413	40	112	185	293	1.627	8.325	7.97155	A+6SD=5.33
2	28	18	PRIM2	JHU01893.P020E07	344	431	41	110	171	303	1.877	8.39024	8.03679	A+6SD=5.33
12	51	4	PRKAR1B	JHU11009.P115A07	328	395	37	98	143	291	2.077	8.86486	8.53153	A+6SD=5.33
12	52	4	PRKAR1B	JHU11009.P115A07	304	409	38	101	148	266	2.081	8	7.66667	A+6SD=5.33
19	13	12	PRKAR2B	JHU16126.P169C02	719	755	37	102	150	682	4.353	19.4324	19.3213	A+6SD=5.33
19	14	12	PRKAR2B	JHU16126.P169C02	544	662	36	99	152	508	3.704	15.1111	15	A+6SD=5.33
8	37	11	PRKCZ	JHU06400.P067B02	638	730	35	92	125	603	5.104	18.2286	17.9429	A+6SD=5.33
8	38	11	PRKCZ	JHU06400.P067B02	577	692	35	95	131	542	4.557	16.4857	16.2	A+6SD=5.33
5	49	16	PRLHR	JHU07163.P075G02	237	344	34	93	145	203	1.731	6.97059	6.79412	A+6SD=5.33
5	50	16	PRLHR	JHU07163.P075G02	276	393	34	91	145	242	2.083	8.11765	7.94118	A+6SD=5.33
1	1	23	PRMT2	JHU00072.P001H04	270	345	39	110	157	231	1.497	6.92308	6.62578	A+6SD=5.33
1	2	23	PRMT2	JHU00072.P001H04	257	342	37	105	145	220	1.634	6.94595	6.64865	A+6SD=5.33
24	13	12	PRR27	JHU18162.P209A02	368	452	35	93	145	333	2.476	10.5143	10.4571	A+6SD=5.33
24	14	12	PRR27	JHU18162.P209A02	382	473	35	93	149	347	2.55	10.9143	10.8571	A+6SD=5.33
1	53	14	PRRC2B	JHU03219.P034G10	458	604	37	100	142	421	3.549	12.3784	12.0811	A+6SD=5.33
1	54	14	PRRC2B	JHU03219.P034G10	458	622	36	102	144	422	3.611	12.7222	12.4249	A+6SD=5.33
6	53	10	PRRT2	JHU07266.P076E09	373	556	44	135	238	329	1.769	8.47727	8.28808	A+6SD=5.33
6	54	10	PRRT2	JHU07266.P076E09	410	485	43	127	201	367	1.781	9.53488	9.34569	A+6SD=5.33
1	55	19	PSMA3	JHU03721.P039H03	763	812	35	104	160	728	4.425	21.8	21.5027	A+6SD=5.33
1	56	19	PSMA3	JHU03721.P039H03	725	824	36	103	153	689	4.712	20.1389	19.8416	A+6SD=5.33
5	35	20	PSMA3	JHU05813.P061G11	494	579	35	97	150	459	3.213	14.1143	13.9378	A+6SD=5.33
5	36	20	PSMA3	JHU05813.P061G11	423	530	34	97	153	389	2.83	12.4412	12.2647	A+6SD=5.33
15	53	27	PSMB6	JHU14684.P154D12	253	359	36	103	175	217	1.463	7.02778	6.88492	A+6SD=5.33
15	54	27	PSMB6	JHU14684.P154D12	211	311	38	100	146	173	1.445	5.55263	5.40977	A+6SD=5.33
14	31	7	PSMC3	JHU13762.P144F01	1597	1705	35	94	144	1562	11.188	45.6286	45.4341	A+6SD=5.33
14	32	7	PSMC3	JHU13762.P144F01	1767	1789	35	97	145	1732	11.669	50.4857	50.2913	A+6SD=5.33
15	37	21	PTEN	JHU14142.P148D03	288	361	36	91	135	252	2	8	7.85714	A+6SD=5.33
15	38	21	PTEN	JHU14142.P148D03	239	325	36	87	133	203	1.789	6.63889	6.49603	A+6SD=5.33
12	43	19	PTPN12	JHU10628.P111B03	259	381	38	105	151	221	1.828	6.81579	6.48246	A+6SD=5.33
12	44	19	PTPN12	JHU10628.P111B03	247	340	37	105	147	210	1.599	6.67568	6.34234	A+6SD=5.33
1	57	9	PUF60	JHU03630.P038H05	253	361	35	97	138	218	1.913	7.22857	6.93127	A+6SD=5.33
1	58	9	PUF60	JHU03630.P038H05	244	353	36	102	154	208	1.63	6.77778	6.48048	A+6SD=5.33
13	39	28	PUF60	JHU14154.P148G08	263	351	35	96	146	228	1.747	7.51429	7.34286	A+6SD=5.33
13	40	28	PUF60	JHU14154.P148G08	218	338	36	97	145	182	1.662	6.05556	5.88413	A+6SD=5.33
17	31	14	PURA	JHU19679.P182G02	569	666	34	88	137	535	4.219	16.7353	16.5924	A+6SD=5.33
17	32	14	PURA	JHU19679.P182G02	565	654	34	92	143	531	3.93	16.6176	16.4748	A+6SD=5.33
13	23	5	QARS	JHU12694.P133H09	246	348	35	93	135	211	1.889	7.02857	6.85714	A+6SD=5.33
13	24	5	QARS	JHU12694.P133H09	290	395	34	94	154	256	1.955	8.52941	8.35798	A+6SD=5.33
10	17	3	QKI	JHU08508.P089F11	245	381	36	94	139	209	2.065	6.80556	6.56871	A+6SD=5.33
10	18	3	QKI	JHU08508.P089F11	211	332	36	91	140	175	1.721	5.86111	5.62427	A+6SD=5.33
8	37	12	QPRT	JHU06209.P065A02	270	406	35	95	147	235	2.116	7.71429	7.42857	A+6SD=5.33
8	38	12	QPRT	JHU06209.P065A02	269	395	35	93	133	234	2.271	7.68571	7.4	A+6SD=5.33
13	57	32	RAB11FIP1	JHU15069.P158G08	771	952	38	100	143	733	5.958	20.2895	20.118	A+6SD=5.33
13	58	32	RAB11FIP1	JHU15069.P158G08	824	945	37	98	143	787	5.923	22.2703	22.0988	A+6SD=5.33
9	21	28	RAD23A	JHU09187.P096G08	254	399	36	97	150	218	2.013	7.05556	6.83333	A+6SD=5.33
9	22	28	RAD23A	JHU09187.P096G08	249	390	36	97	148	213	1.98	6.91667	6.69444	A+6SD=5.33
17	7	31	RAD23A	JHU16026.P168H04	527	602	38	143	482	489	0.952	13.8684	13.7256	A+6SD=5.33
17	8	31	RAD23A	JHU16026.P168H04	639	709	36	97	142	603	4.31	17.75	17.6071	A+6SD=5.33
10	5	13	RALGDS	JHU08031.P084F10	372	500	36	95	148	336	2.736	10.3333	10.0965	A+6SD=5.33
10	6	13	RALGDS	JHU08031.P084F10	415	509	37	101	148	378	2.757	11.2162	10.9794	A+6SD=5.33
18	11	6	RALY	JHU15931.P167E09	233	332	38	100	140	195	1.657	6.13158	5.98872	A+6SD=5.33
18	12	6	RALY	JHU15931.P167E09	227	335	37	93	143	190	1.692	6.13514	5.99228	A+6SD=5.33
17	11	17	RAP1GDS1	JHU15826.P166H11	527	640	35	92	141	492	3.887	15.0571	14.9143	A+6SD=5.33
17	12	17	RAP1GDS1	JHU15826.P166H11	601	710	36	97	151	565	4.06	16.6944	16.5516	A+6SD=5.33
17	33	8	RASSF7	JHU19614.P182G05	257	383	35	98	145	222	1.966	7.34286	7.2	A+6SD=5.33
17	34	8	RASSF7	JHU19614.P182G05	321	424	35	96	143	286	2.294	9.17143	9.02857	A+6SD=5.33
14	25	18	RBBP5	JHU13371.P140E03	240	300	36	92	127	204	1.638	6.66667	6.47222	A+6SD=5.33
14	26	18	RBBP5	JHU13371.P140E03	212	320	36	96	142	176	1.577	5.88889	5.69444	A+6SD=5.33
12	17	17	RBM12	JHU08611.P090B11	328	462	37	100	143	291	2.531	8.86486	8.53153	A+6SD=5.33
12	18	17	RBM12	JHU08611.P090B11	363	471	39	114	158	324	2.259	9.30769	8.97436	A+6SD=5.33
10	17	15	RBM42	JHU08491.P089F10	217	324	36	96	143	181	1.594	6.02778	5.79094	A+6SD=5.33
10	18	15	RBM42	JHU08491.P089F10	255	366	36	95	141	219	1.922	7.08333	6.84649	A+6SD=5.33
11	35	27	RBPJ	JHU09770.P102D12	712	819	38	103	149	674	4.805	18.7368	18.5206	A+6SD=5.33
11	36	27	RBPJ	JHU09770.P102D12	658	792	37	94	136	621	5.132	17.7838	17.5676	A+6SD=5.33
15	31	6	RBPJ	JHU13657.P143C01	623	728	37	96	152	586	4.158	16.8378	16.695	A+6SD=5.33
15	32	6	RBPJ	JHU13657.P143C01	551	671	37	100	157	514	3.637	14.8919	14.749	A+6SD=5.33
6	5	6	RFX4	JHU04105.P043E09	487	1235	38	111	208	449	5.404	12.8158	12.6266	A+6SD=5.33
6	6	6	RFX4	JHU04105.P043E09	516	1060	39	145	303	477	3.02	13.2308	13.0416	A+6SD=5.33
12	35	11	RHOXF2	JHU09849.P103B10	258	378	40	132	199	218	1.236	6.45	6.11667	A+6SD=5.33
12	36	11	RHOXF2	JHU09849.P103B10	228	317	37	119	189	191	1.048	6.16216	5.82883	A+6SD=5.33
17	29	9	RIN1	JHU08711.P178H09	193	317	35	103	157	158	1.363	5.51429	5.37143	A+6SD=5.33
17	30	9	RIN1	JHU08711.P178H09	251	336	35	98	145	216	1.641	7.17143	7.02857	A+6SD=5.33
11	29	2	RLBP1	JHU09292.P097C09	236	331	38	98	143	198	1.629	6.21053	5.99431	A+6SD=5.33
11	30	2	RLBP1	JHU09292.P097C09	244	344	38	101	157	206	1.548	6.42105	6.20484	A+6SD=5.33
7	23	30	RNF219	JHU05289.P056C10	3938	4341	38	104	150	3900	28.247	103.632	103.465	A+6SD=5.33
7	24	30	RNF219	JHU05289.P056C10	4073	4374	38	108	153	4035	27.882	107.184	107.018	A+6SD=5.33
1	29	18	RNF25	JHU01895.P020G11	595	699	36	99	150	559	4	16.5278	16.2305	A+6SD=5.33
1	30	18	RNF25	JHU01895.P020G11	526	652	37	102	154	489	3.571	14.2162	13.9189	A+6SD=5.33
10	21	14	RPL18A	JHU08995.P094E06	19068	16873	39	142	371	19029	45.097	488.923	488.686	A+6SD=5.33
10	22	14	RPL18A	JHU08995.P094E06	19214	17591	39	149	489	19175	35.669	492.667	492.43	A+6SD=5.33
3	35	7	RPL36AL	JHU02279.P024D09	262	381	38	103	147	224	1.891	6.89474	6.61696	A+6SD=5.33
3	36	7	RPL36AL	JHU02279.P024D09	334	401	40	107	155	294	1.897	8.35	8.07222	A+6SD=5.33
18	41	13	RTN2	JHU14879.P188F10	613	729	36	99	163	577	3.865	17.0278	16.8849	A+6SD=5.33
18	42	13	RTN2	JHU14879.P188F10	587	727	36	90	141	551	4.518	16.3056	16.1627	A+6SD=5.33
9	9	16	RTN4	JHU08334.P087G06	543	635	35	97	153	508	3.516	15.5143	15.2921	A+6SD=5.33
9	10	16	RTN4	JHU08334.P087G06	510	644	35	97	154	475	3.552	14.5714	14.3492	A+6SD=5.33
13	57	29	RTN4	JHU15075.P158H06	427	576	36	139	524	391	0.834	11.8611	11.6897	A+6SD=5.33
13	58	29	RTN4	JHU15075.P158H06	405	522	37	149	557	368	0.67	10.9459	10.7745	A+6SD=5.33
14	57	29	RTN4	JHU15074.P158F06	425	592	37	91	134	388	3.739	11.4865	11.292	A+6SD=5.33
14	58	29	RTN4	JHU15074.P158F06	409	530	38	121	1072	371	0.382	10.7632	10.5687	A+6SD=5.33
14	27	10	RUBCN	JHU13348.P140E05	734	865	37	96	140	697	5.493	19.8378	19.6434	A+6SD=5.33
14	28	10	RUBCN	JHU13348.P140E05	669	790	37	98	147	632	4.707	18.0811	17.8866	A+6SD=5.33
4	23	23	RUNDC3A	JHU01215.P013B12	232	325	38	106	152	194	1.441	6.10526	5.73684	A+6SD=5.33
4	24	23	RUNDC3A	JHU01215.P013B12	247	342	38	109	157	209	1.484	6.5	6.13158	A+6SD=5.33
18	43	23	RUVBL1	JHU02091.P189F04	1180	1249	37	100	156	1143	7.365	31.8919	31.749	A+6SD=5.33
18	44	23	RUVBL1	JHU02091.P189F04	1094	1169	37	100	155	1057	6.897	29.5676	29.4247	A+6SD=5.33
1	39	4	RUVBL2	JHU02568.P027G07	505	577	36	99	147	469	3.252	14.0278	13.7305	A+6SD=5.33
1	40	4	RUVBL2	JHU02568.P027G07	505	564	35	95	144	470	3.257	14.4286	14.1313	A+6SD=5.33
7	45	20	SART3	JHU06610.P069C07	245	381	36	99	152	209	1.855	6.80556	6.63889	A+6SD=5.33
7	46	20	SART3	JHU06610.P069C07	245	379	37	99	142	208	1.972	6.62162	6.45495	A+6SD=5.33
20	29	32	SASH3	JHU05675.P178A12	271	354	41	110	156	230	1.564	6.60976	6.41531	A+6SD=5.33
20	30	32	SASH3	JHU05675.P178A12	283	352	41	121	183	242	1.262	6.90244	6.70799	A+6SD=5.33
6	41	6	SCG2	JHU06408.P067E09	861	1139	35	98	147	826	7.082	24.6	24.4108	A+6SD=5.33
6	42	6	SCG2	JHU06408.P067E09	771	1010	38	105	150	733	6.033	20.2895	20.1003	A+6SD=5.33
15	57	18	SCLT1	JHU15264.P160C07	54833	48470	40	115	193	54793	250.544	1370.83	1370.68	A+6SD=5.33
15	58	18	SCLT1	JHU15264.P160C07	52762	46440	43	127	200	52719	231.565	1227.02	1226.88	A+6SD=5.33
14	47	18	SCOC	JHU14494.P152E11	309	562	36	101	159	273	2.899	8.58333	8.38889	A+6SD=5.33
14	48	18	SCOC	JHU14494.P152E11	261	356	36	96	145	225	1.793	7.25	7.05556	A+6SD=5.33
1	21	7	SCRN2	JHU01515.P016H05	261	331	37	105	163	224	1.387	7.05405	6.75676	A+6SD=5.33
1	22	7	SCRN2	JHU01515.P016H05	210	317	35	99	143	175	1.524	6	5.7027	A+6SD=5.33
15	49	6	SDCBP	JHU14785.P155C01	558	647	37	93	137	521	4.044	15.0811	14.9382	A+6SD=5.33
15	50	6	SDCBP	JHU14785.P155C01	505	641	37	96	145	468	3.759	13.6486	13.5058	A+6SD=5.33
1	53	28	SESN2	JHU03435.P036G12	296	404	36	105	240	260	1.246	8.22222	7.92492	A+6SD=5.33
1	54	28	SESN2	JHU03435.P036G12	337	433	38	108	155	299	2.097	8.86842	8.57112	A+6SD=5.33
8	59	11	SESTD1	JHU07568.P079B10	772	801	35	103	155	737	4.503	22.0571	21.7714	A+6SD=5.33
8	60	11	SESTD1	JHU07568.P079B10	685	783	36	100	146	649	4.678	19.0278	18.7421	A+6SD=5.33
10	19	7	SF3B4	JHU09195.P096F01	649	970	37	103	156	612	5.558	17.5405	17.3037	A+6SD=5.33
10	20	7	SF3B4	JHU09195.P096F01	638	893	38	100	153	600	5.183	16.7895	16.5526	A+6SD=5.33
19	43	24	SH3BGR	JHU09966.P191C04	243	355	37	96	145	206	1.786	6.56757	6.45646	A+6SD=5.33
19	44	24	SH3BGR	JHU09966.P191C04	215	323	36	98	155	179	1.452	5.97222	5.86111	A+6SD=5.33
23	17	22	SH3BP1	JHU18315.P210C11	424	514	36	92	138	388	3.058	11.7778	11.7222	A+6SD=5.33
23	18	22	SH3BP1	JHU18315.P210C11	475	550	36	96	144	439	3.153	13.1944	13.1389	A+6SD=5.33
13	29	24	SH3GL1	JHU13287.P139G12	241	331	34	99	245	207	0.947	7.08824	6.91681	A+6SD=5.33
13	30	24	SH3GL1	JHU13287.P139G12	239	381	35	104	244	204	1.135	6.82857	6.65714	A+6SD=5.33
6	5	16	SHCBP1	JHU04112.P043E10	2293	2311	49	133	184	2244	11.837	46.7959	46.6067	A+6SD=5.33
6	6	16	SHCBP1	JHU04112.P043E10	2097	2298	47	131	182	2050	11.907	44.617	44.4278	A+6SD=5.33
6	3	5	SHFM1	JHU03919.P041F05	626	713	38	227	2439	588	0.199	16.4737	16.2845	A+6SD=5.33
6	4	5	SHFM1	JHU03919.P041F05	576	743	39	350	3392	537	0.116	14.7692	14.58	A+6SD=5.33
16	57	11	SIRPB1	JHU15174.P159B06	19044	17856	40	112	155	19004	114.477	476.1	475.878	A+6SD=5.33
16	58	11	SIRPB1	JHU15174.P159B06	17653	15858	39	118	179	17614	87.933	452.641	452.419	A+6SD=5.33
8	45	22	SIRT1	JHU06689.P070A07	368	516	36	98	142	332	2.944	10.2222	9.93651	A+6SD=5.33
8	46	22	SIRT1	JHU06689.P070A07	394	511	37	106	158	357	2.563	10.6486	10.3629	A+6SD=5.33
17	11	7	SLAMF6	JHU16030.P168H09	285	403	36	102	189	249	1.593	7.91667	7.77381	A+6SD=5.33
17	12	7	SLAMF6	JHU16030.P168H09	302	414	35	97	136	267	2.331	8.62857	8.48571	A+6SD=5.33
10	19	2	SLC7A10	JHU08911.P093E01	233	319	36	86	129	197	1.806	6.47222	6.23538	A+6SD=5.33
10	20	2	SLC7A10	JHU08911.P093E01	230	325	36	90	131	194	1.794	6.38889	6.15205	A+6SD=5.33
12	11	26	SLC7A6OS	JHU08138.P085A12	598	639	40	109	151	558	3.51	14.95	14.6167	A+6SD=5.33
12	12	26	SLC7A6OS	JHU08138.P085A12	561	662	39	109	159	522	3.478	14.3846	14.0513	A+6SD=5.33
20	31	6	SMAD7	JHU19748.P183A01	373	451	37	99	144	336	2.444	10.0811	9.88664	A+6SD=5.33
20	32	6	SMAD7	JHU19748.P183A01	315	402	37	98	144	278	2.111	8.51351	8.31907	A+6SD=5.33
18	35	13	SMARCC1	JHU19854.P184F10	213	345	35	95	143	178	1.748	6.08571	5.94286	A+6SD=5.33
18	36	13	SMARCC1	JHU19854.P184F10	246	339	35	95	143	211	1.706	7.02857	6.88571	A+6SD=5.33
11	21	13	SMARCE1	JHU09199.P096D06	288	429	38	99	143	250	2.308	7.57895	7.36273	A+6SD=5.33
11	22	13	SMARCE1	JHU09199.P096D06	261	393	37	99	144	224	2.042	7.05405	6.83784	A+6SD=5.33
18	59	25	SMCO3	JHU16832.P199F12	226	321	38	97	140	188	1.6	5.94737	5.80451	A+6SD=5.33
18	60	25	SMCO3	JHU16832.P199F12	238	325	37	100	153	201	1.471	6.43243	6.28958	A+6SD=5.33
4	45	2	SNX1	JHU02776.P029A05	390	483	37	107	154	353	2.442	10.5405	10.1721	A+6SD=5.33
4	46	2	SNX1	JHU02776.P029A05	261	410	39	108	163	222	1.853	6.69231	6.32389	A+6SD=5.33
10	11	29	SNX16	JHU08237.P086F10	744	844	38	97	146	706	5.116	19.5789	19.3421	A+6SD=5.33
10	12	29	SNX16	JHU08237.P086F10	729	821	39	97	134	690	5.403	18.6923	18.4555	A+6SD=5.33
12	9	6	SNX33	JHU08338.P087A05	2714	3354	35	93	141	2679	23.128	77.5429	77.2095	A+6SD=5.33
12	10	6	SNX33	JHU08338.P087A05	2822	3236	35	93	142	2787	22.134	80.6286	80.2952	A+6SD=5.33
15	43	14	SNX9	JHU14342.P150C02	526	623	36	97	160	490	3.288	14.6111	14.4683	A+6SD=5.33
15	44	14	SNX9	JHU14342.P150C02	469	578	36	94	149	433	3.248	13.0278	12.8849	A+6SD=5.33
1	53	30	SP100	JHU03441.P036G10	372	522	37	101	139	335	3.029	10.0541	9.75676	A+6SD=5.33
1	54	30	SP100	JHU03441.P036G10	436	558	37	100	139	399	3.295	11.7838	11.4865	A+6SD=5.33
1	13	2	SPN	JHU00850.P009G01	226	335	37	105	165	189	1.394	6.10811	5.81081	A+6SD=5.33
1	14	2	SPN	JHU00850.P009G01	234	333	36	107	170	198	1.329	6.5	6.2027	A+6SD=5.33
19	17	3	SPP1	JHU16134.P169D11	523	614	38	101	148	485	3.466	13.7632	13.652	A+6SD=5.33
19	18	3	SPP1	JHU16134.P169D11	585	680	39	104	146	546	3.945	15	14.8889	A+6SD=5.33
13	57	12	SPRR3	JHU14973.P157G06	509	584	36	98	148	473	3.284	14.1389	13.9675	A+6SD=5.33
13	58	12	SPRR3	JHU14973.P157G06	496	567	35	95	143	461	3.301	14.1714	14	A+6SD=5.33
7	13	10	SPSB2	JHU04978.P052C01	388	460	38	101	138	350	2.601	10.2105	10.0439	A+6SD=5.33
7	14	10	SPSB2	JHU04978.P052C01	300	454	37	96	138	263	2.594	8.10811	7.94144	A+6SD=5.33
15	5	1	SRRT	JHU11715.P123D09	317	403	37	88	129	280	2.442	8.56757	8.42471	A+6SD=5.33
15	6	1	SRRT	JHU11715.P123D09	298	374	38	97	139	260	1.993	7.84211	7.69925	A+6SD=5.33
2	59	15	SSBP3	JHU03538.P037F10	273	399	41	125	224	232	1.223	6.65854	6.30508	A+6SD=5.33
2	60	15	SSBP3	JHU03538.P037F10	298	408	41	126	245	257	1.151	7.26829	6.91484	A+6SD=5.33
5	39	30	SSBP4	JHU06511.P068G06	509	640	35	96	146	474	3.726	14.5429	14.3664	A+6SD=5.33
5	40	30	SSBP4	JHU06511.P068G06	471	610	35	96	140	436	3.671	13.4571	13.2807	A+6SD=5.33
16	19	19	SSC5D_frag	JHU12875.P135B03	238	322	38	111	166	200	1.271	6.26316	6.04094	A+6SD=5.33
16	20	19	SSC5D_frag	JHU12875.P135B03	226	336	38	114	169	188	1.314	5.94737	5.72515	A+6SD=5.33
4	49	3	STAM	JHU03151.P033B03	556	698	38	107	152	518	3.888	14.6316	14.2632	A+6SD=5.33
4	50	3	STAM	JHU03151.P033B03	537	674	41	110	147	496	3.837	13.0976	12.7291	A+6SD=5.33
16	53	9	STAT4	JHU14690.P154B09	403	571	35	98	148	368	3.196	11.5143	11.2921	A+6SD=5.33
16	54	9	STAT4	JHU14690.P154B09	433	580	37	107	164	396	2.884	11.7027	11.4805	A+6SD=5.33
7	35	20	STXBP4	JHU05836.P061C11	335	493	37	106	196	298	1.974	9.05405	8.88739	A+6SD=5.33
7	36	20	STXBP4	JHU05836.P061C11	304	442	36	96	136	268	2.544	8.44444	8.27778	A+6SD=5.33
13	9	6	SUFU	JHU12140.P127G05	759	880	35	101	153	724	5.092	21.6857	21.5143	A+6SD=5.33
13	10	6	SUFU	JHU12140.P127G05	736	822	35	98	144	701	5.028	21.0286	20.8571	A+6SD=5.33
12	39	3	SULT2B1	JHU10060.P105B07	880	978	36	95	133	844	6.639	24.4444	24.1111	A+6SD=5.33
12	40	3	SULT2B1	JHU10060.P105B07	716	877	36	104	158	680	4.892	19.8889	19.5556	A+6SD=5.33
13	49	11	SUOX	JHU14805.P155H02	377	500	36	95	143	341	2.832	10.4722	10.3008	A+6SD=5.33
13	50	11	SUOX	JHU14805.P155H02	381	463	35	90	140	346	2.664	10.8857	10.7143	A+6SD=5.33
20	37	20	Supt6h	JHU19985.P185A03	721	821	35	98	154	686	4.695	20.6	20.4056	A+6SD=5.33
20	38	20	Supt6h	JHU19985.P185A03	758	872	35	95	138	723	5.63	21.6571	21.4627	A+6SD=5.33
13	31	1	SYAP1	JHU13677.P143H01	297	395	35	95	136	262	2.206	8.48571	8.31429	A+6SD=5.33
13	32	1	SYAP1	JHU13677.P143H01	363	474	35	99	151	328	2.483	10.3714	10.2	A+6SD=5.33
1	3	22	SYF2	JHU01332.P002G07	236	324	38	104	148	198	1.486	6.21053	5.91323	A+6SD=5.33
1	4	22	SYF2	JHU01332.P002G07	313	411	39	109	161	274	1.876	8.02564	7.72834	A+6SD=5.33
6	9	18	TANK	JHU04595.P048E07	238	351	40	118	173	198	1.347	5.95	5.76081	A+6SD=5.33
6	10	18	TANK	JHU04595.P048E07	243	385	36	100	160	207	1.781	6.75	6.56081	A+6SD=5.33
16	19	5	TARBP2	JHU12709.P133B01	312	398	35	98	157	277	1.911	8.91429	8.69206	A+6SD=5.33
16	20	5	TARBP2	JHU12709.P133B01	311	386	36	95	133	275	2.188	8.63889	8.41667	A+6SD=5.33
9	53	19	TBC1D13	JHU11025.P115H11	279	375	34	87	130	245	2.215	8.20588	7.98366	A+6SD=5.33
9	54	19	TBC1D13	JHU11025.P115H11	268	351	35	88	130	233	2.023	7.65714	7.43492	A+6SD=5.33
13	15	10	TBC1D9B	JHU12621.P132G05	353	445	35	98	156	318	2.224	10.0857	9.91429	A+6SD=5.33
13	16	10	TBC1D9B	JHU12621.P132G05	393	481	35	94	137	358	2.825	11.2286	11.0571	A+6SD=5.33
1	47	4	TBXAS1	JHU02961.P031G11	214	311	35	105	156	179	1.321	6.11429	5.81699	A+6SD=5.33
1	48	4	TBXAS1	JHU02961.P031G11	198	295	35	98	143	163	1.378	5.65714	5.35985	A+6SD=5.33
9	17	29	TCOF1	JHU08626.P090H10	447	562	36	98	150	411	3.093	12.4167	12.1944	A+6SD=5.33
9	18	29	TCOF1	JHU08626.P090H10	508	609	35	94	145	473	3.552	14.5143	14.2921	A+6SD=5.33
9	19	12	TERF1	JHU08919.P093G02	288	413	35	93	140	253	2.286	8.22857	8.00635	A+6SD=5.33
9	20	12	TERF1	JHU08919.P093G02	254	401	36	100	159	218	1.893	7.05556	6.83333	A+6SD=5.33
2	31	18	TEX264	JHU02290.P024E03	307	457	38	106	151	269	2.325	8.07895	7.72549	A+6SD=5.33
2	32	18	TEX264	JHU02290.P024E03	317	429	38	109	157	279	2.038	8.34211	7.98865	A+6SD=5.33
17	29	32	TEX33	JHU07207.P178G12	657	725	36	100	176	621	3.551	18.25	18.1071	A+6SD=5.33
17	30	32	TEX33	JHU07207.P178G12	664	734	37	101	186	627	3.403	17.9459	17.8031	A+6SD=5.33
19	23	28	TFDP1	JHU01524.P176C12	234	378	37	103	169	197	1.627	6.32432	6.21321	A+6SD=5.33
19	24	28	TFDP1	JHU01524.P176C12	277	404	36	96	156	241	1.974	7.69444	7.58333	A+6SD=5.33
11	11	10	TGM1	JHU08437.P088C09	1127	1137	38	96	140	1089	7.436	29.6579	29.4417	A+6SD=5.33
11	12	10	TGM1	JHU08437.P088C09	1214	1257	38	102	150	1176	7.7	31.9474	31.7312	A+6SD=5.33
3	33	32	TGM4	JHU02100.P022C08	211	406	37	103	155	174	1.955	5.7027	5.42492	A+6SD=5.33
3	34	32	TGM4	JHU02100.P022C08	241	421	39	108	162	202	1.932	6.17949	5.90171	A+6SD=5.33
19	37	21	THOP1	JHU12713.P188D03	335	432	37	99	142	298	2.345	9.05405	8.94294	A+6SD=5.33
19	38	21	THOP1	JHU12713.P188D03	369	451	36	92	131	333	2.74	10.25	10.1389	A+6SD=5.33
18	15	4	THYN1	JHU16333.P171E07	386	488	36	92	137	350	2.891	10.7222	10.5794	A+6SD=5.33
18	16	4	THYN1	JHU16333.P171E07	388	497	36	96	147	352	2.728	10.7778	10.6349	A+6SD=5.33
8	53	2	TIPIN	JHU06997.P073A09	225	341	36	97	143	189	1.706	6.25	5.96429	A+6SD=5.33
8	54	2	TIPIN	JHU06997.P073A09	250	335	36	98	146	214	1.623	6.94444	6.65873	A+6SD=5.33
8	41	32	TIPIN	JHU06997.P066A12	547	631	41	109	157	506	3.325	13.3415	13.0557	A+6SD=5.33
8	42	32	TIPIN	JHU06997.P066A12	421	567	42	110	155	379	2.948	10.0238	9.7381	A+6SD=5.33
17	37	10	TLE4	JHU15183.P188G01	311	414	34	88	131	277	2.489	9.14706	9.0042	A+6SD=5.33
17	38	10	TLE4	JHU15183.P188G01	362	411	34	89	131	328	2.458	10.6471	10.5042	A+6SD=5.33
1	51	17	TM4SF19	JHU03255.P034H07	484	580	35	102	175	449	2.731	13.8286	13.5313	A+6SD=5.33
1	52	17	TM4SF19	JHU03255.P034H07	398	492	35	97	139	363	2.842	11.3714	11.0741	A+6SD=5.33
20	37	16	TMEM106B	JHU03156.P187A02	205	326	37	103	149	168	1.497	5.54054	5.3461	A+6SD=5.33
20	38	16	TMEM106B	JHU03156.P187A02	216	290	36	96	137	180	1.416	6	5.80556	A+6SD=5.33
3	25	16	TMEM116	JHU01814.P019C02	1981	2142	37	101	151	1944	13.517	53.5405	53.2628	A+6SD=5.33
3	26	16	TMEM116	JHU01814.P019C02	2127	2156	38	104	159	2089	12.906	55.9737	55.6959	A+6SD=5.33
5	43	4	TMEM209	JHU06751.P071G03	425	517	35	91	150	390	2.84	12.1429	11.9664	A+6SD=5.33
5	44	4	TMEM209	JHU06751.P071G03	399	546	35	97	152	364	2.954	11.4	11.2235	A+6SD=5.33
6	1	20	TMEM44	JHU03930.P041E03	498	604	37	98	148	461	3.419	13.4595	13.2703	A+6SD=5.33
6	2	20	TMEM44	JHU03930.P041E03	440	585	38	104	157	402	3.064	11.5789	11.3898	A+6SD=5.33
8	21	17	TMOD4	JHU05172.P054B07	252	330	37	105	147	215	1.531	6.81081	6.5251	A+6SD=5.33
8	22	17	TMOD4	JHU05172.P054B07	217	319	37	104	142	180	1.514	5.86486	5.57915	A+6SD=5.33
3	35	20	TNNC2	JHU02011.P021C11	593	668	37	108	155	556	3.613	16.027	15.7492	A+6SD=5.33
3	36	20	TNNC2	JHU02011.P021C11	588	698	40	115	170	548	3.429	14.7	14.4222	A+6SD=5.33
6	33	12	TOM1	JHU05842.P061E06	696	786	36	97	141	660	4.887	19.3333	19.1441	A+6SD=5.33
6	34	12	TOM1	JHU05842.P061E06	634	790	37	100	183	597	3.77	17.1351	16.9459	A+6SD=5.33
16	13	17	TOM1L2	JHU12430.P130B03	870	1002	35	99	147	835	6.143	24.8571	24.6349	A+6SD=5.33
16	14	17	TOM1L2	JHU12430.P130B03	934	1043	38	105	156	896	6.013	24.5789	24.3567	A+6SD=5.33
16	43	7	TPD52L1	JHU14501.P152B01	455	564	35	99	144	420	3.229	13	12.7778	A+6SD=5.33
16	44	7	TPD52L1	JHU14501.P152B01	475	564	36	103	151	439	3.053	13.1944	12.9722	A+6SD=5.33
10	37	11	TPH1	JHU10261.P107F02	338	433	36	94	137	302	2.474	9.38889	9.15205	A+6SD=5.33
10	38	11	TPH1	JHU10261.P107F02	312	414	37	91	131	275	2.466	8.43243	8.19559	A+6SD=5.33
5	45	22	TPM2	JHU06700.P070G07	393	581	35	91	135	358	3.63	11.2286	11.0521	A+6SD=5.33
5	46	22	TPM2	JHU06700.P070G07	369	493	35	97	149	334	2.658	10.5429	10.3664	A+6SD=5.33
15	1	28	TPM2	JHU11886.P124C04	206	334	37	102	157	169	1.478	5.56757	5.42471	A+6SD=5.33
15	2	28	TPM2	JHU11886.P124C04	210	304	37	103	151	173	1.331	5.67568	5.53282	A+6SD=5.33
16	21	23	TRAPPC12	JHU12719.P133B08	346	493	38	117	177	308	2.124	9.10526	8.88304	A+6SD=5.33
16	22	23	TRAPPC12	JHU12719.P133B08	374	511	40	119	165	334	2.376	9.35	9.12778	A+6SD=5.33
18	13	8	TRGC1	JHU16241.P170E01	305	435	36	91	140	269	2.457	8.47222	8.32937	A+6SD=5.33
18	14	8	TRGC1	JHU16241.P170E01	336	449	36	97	149	300	2.362	9.33333	9.19048	A+6SD=5.33
14	57	18	TRIM65	JHU15280.P160E07	494	577	36	91	137	458	3.547	13.7222	13.5278	A+6SD=5.33
14	58	18	TRIM65	JHU15280.P160E07	532	656	36	95	135	496	4.156	14.7778	14.5833	A+6SD=5.33
9	45	6	TSNAXIP1	JHU10643.P111G05	400	470	35	96	148	365	2.527	11.4286	11.2063	A+6SD=5.33
9	46	6	TSNAXIP1	JHU10643.P111G05	408	503	35	93	141	373	2.908	11.6571	11.4349	A+6SD=5.33
4	19	21	TSR2	JHU01530.P016B03	289	420	37	108	160	252	1.95	7.81081	7.44239	A+6SD=5.33
4	20	21	TSR2	JHU01530.P016B03	249	371	36	104	152	213	1.757	6.91667	6.54825	A+6SD=5.33
3	37	20	TSTA3	JHU02388.P025C03	247	353	40	117	173	207	1.364	6.175	5.89722	A+6SD=5.33
3	38	20	TSTA3	JHU02388.P025C03	265	406	38	115	200	227	1.455	6.97368	6.69591	A+6SD=5.33
14	53	28	TTC1	JHU14894.P156E12	411	519	38	95	138	373	3.072	10.8158	10.6213	A+6SD=5.33
14	54	28	TTC1	JHU14894.P156E12	349	452	39	106	156	310	2.218	8.94872	8.75427	A+6SD=5.33
22	19	12	TXNDC2	JHU18604.P213E02	1754	1777	36	92	139	1718	12.122	48.7222	48.6651	A+6SD=5.33
22	20	12	TXNDC2	JHU18604.P213E02	1786	1881	36	90	136	1750	13.169	49.6111	49.554	A+6SD=5.33
13	49	27	TYMP	JHU14640.P154H04	548	780	35	101	155	513	4.381	15.6571	15.4857	A+6SD=5.33
13	50	27	TYMP	JHU14640.P154H04	526	637	35	97	152	491	3.553	15.0286	14.8571	A+6SD=5.33
10	19	19	UBA2	JHU09094.P095F03	673	774	37	100	158	636	4.266	18.1892	17.9523	A+6SD=5.33
10	20	19	UBA2	JHU09094.P095F03	579	656	36	102	160	543	3.463	16.0833	15.8465	A+6SD=5.33
1	59	20	UBA5	JHU03542.P037G11	466	635	35	98	150	431	3.58	13.3143	13.017	A+6SD=5.33
1	60	20	UBA5	JHU03542.P037G11	460	631	36	100	147	424	3.612	12.7778	12.4805	A+6SD=5.33
10	13	24	UBA7	JHU08728.P091E04	458	627	37	102	188	421	2.793	12.3784	12.1415	A+6SD=5.33
10	14	24	UBA7	JHU08728.P091E04	472	619	38	99	141	434	3.688	12.4211	12.1842	A+6SD=5.33
19	23	29	UBAP2	JHU29111.P174D10	360	509	36	102	164	324	2.482	10	9.88889	A+6SD=5.33
19	24	29	UBAP2	JHU29111.P174D10	441	543	36	100	173	405	2.561	12.25	12.1389	A+6SD=5.33
4	41	8	UBE2R2	JHU02491.P026A09	991	1010	36	102	151	955	6.013	27.5278	27.1594	A+6SD=5.33
4	42	8	UBE2R2	JHU02491.P026A09	940	959	37	102	149	903	5.752	25.4054	25.037	A+6SD=5.33
5	31	7	UBE3A	JHU06140.P064H01	332	412	35	96	145	297	2.179	9.48571	9.30924	A+6SD=5.33
5	32	7	UBE3A	JHU06140.P064H01	277	369	35	99	145	242	1.862	7.91429	7.73782	A+6SD=5.33
12	17	12	UBE3A	JHU08531.P089A10	433	538	36	98	144	397	3.056	12.0278	11.6944	A+6SD=5.33
12	18	12	UBE3A	JHU08531.P089A10	385	497	36	97	141	349	2.837	10.6944	10.3611	A+6SD=5.33
3	31	21	UNC45A	JHU02301.P024D03	352	470	39	109	152	313	2.375	9.02564	8.74786	A+6SD=5.33
3	32	21	UNC45A	JHU02301.P024D03	418	674	41	191	497	377	0.972	10.1951	9.91734	A+6SD=5.33
11	11	4	USH1C	JHU08441.P087C11	764	951	38	122	699	726	1.186	20.1053	19.889	A+6SD=5.33
11	12	4	USH1C	JHU08441.P087C11	753	886	38	92	136	715	5.838	19.8158	19.5996	A+6SD=5.33
11	9	7	USH1C	JHU08441.P088D05	371	508	36	92	139	335	2.993	10.3056	10.0893	A+6SD=5.33
11	10	7	USH1C	JHU08441.P088D05	370	508	37	97	148	333	2.777	10	9.78378	A+6SD=5.33
13	49	9	USP15	JHU14702.P154H01	567	710	36	98	144	531	4.25	15.75	15.5786	A+6SD=5.33
13	50	9	USP15	JHU14702.P154H01	608	690	36	96	148	572	4.014	16.8889	16.7175	A+6SD=5.33
18	39	19	USP4	JHU09017.P187F07	478	554	36	101	149	442	3.04	13.2778	13.1349	A+6SD=5.33
18	40	19	USP4	JHU09017.P187F07	490	591	36	95	139	454	3.568	13.6111	13.4683	A+6SD=5.33
22	31	29	USP7	JHU17961.P222F02	214	296	39	109	165	175	1.133	5.48718	5.43004	A+6SD=5.33
22	32	29	USP7	JHU17961.P222F02	254	340	39	97	141	215	1.723	6.51282	6.45568	A+6SD=5.33
18	45	29	VAT1L	JHU06864.P190F06	240	352	37	94	145	203	1.779	6.48649	6.34363	A+6SD=5.33
18	46	29	VAT1L	JHU06864.P190F06	338	450	38	101	152	300	2.296	8.89474	8.75188	A+6SD=5.33
13	59	32	VCP	JHU15087.P158G12	246	344	36	97	157	210	1.573	6.83333	6.6619	A+6SD=5.33
13	60	32	VCP	JHU15087.P158G12	220	303	38	111	172	182	1.116	5.78947	5.61805	A+6SD=5.33
7	47	24	VCY	JHU06803.P071C12	706	842	36	94	136	670	5.5	19.6111	19.4444	A+6SD=5.33
7	48	24	VCY	JHU06803.P071C12	663	775	36	97	146	627	4.644	18.4167	18.25	A+6SD=5.33
3	43	14	VDAC1	JHU02868.P030C02	3542	3490	39	107	158	3503	21.411	90.8205	90.5427	A+6SD=5.33
3	44	14	VDAC1	JHU02868.P030C02	3352	3321	38	103	149	3314	21.597	88.2105	87.9327	A+6SD=5.33
12	3	27	VRK2	JHU15471.P082B08	379	494	36	102	148	343	2.649	10.5278	10.1944	A+6SD=5.33
12	4	27	VRK2	JHU15471.P082B08	442	563	40	107	155	402	2.942	11.05	10.7167	A+6SD=5.33
18	45	11	VWA5A	JHU11757.P191F06	300	388	35	94	139	265	2.115	8.57143	8.42857	A+6SD=5.33
18	46	11	VWA5A	JHU11757.P191F06	323	429	36	92	124	287	2.718	8.97222	8.82937	A+6SD=5.33
19	49	4	VWA8	JHU19205.P195C03	1061	1089	37	96	141	1024	7.043	28.6757	28.5646	A+6SD=5.33
19	50	4	VWA8	JHU19205.P195C03	936	1044	37	98	147	899	6.435	25.2973	25.1862	A+6SD=5.33
1	49	9	WAS	JHU03263.P034H01	278	384	35	98	147	243	1.946	7.94286	7.64556	A+6SD=5.33
1	50	9	WAS	JHU03263.P034H01	257	377	36	104	171	221	1.596	7.13889	6.84159	A+6SD=5.33
5	33	12	WASF2	JHU05846.P061G06	333	460	35	100	222	298	1.622	9.51429	9.33782	A+6SD=5.33
5	34	12	WASF2	JHU05846.P061G06	347	458	35	96	184	312	1.967	9.91429	9.73782	A+6SD=5.33
5	57	31	WDR54	JHU07386.P080H08	3124	2932	38	105	155	3086	18.239	82.2105	82.0341	A+6SD=5.33
5	58	31	WDR54	JHU07386.P080H08	3061	2836	40	108	154	3021	17.714	76.525	76.3485	A+6SD=5.33
6	23	30	WRAP53	JHU05372.P056E10	366	510	38	106	154	328	2.623	9.63158	9.44239	A+6SD=5.33
6	24	30	WRAP53	JHU05372.P056E10	416	494	37	100	148	379	2.662	11.2432	11.0541	A+6SD=5.33
7	15	7	WWP2	JHU04987.P052D05	246	337	39	107	153	207	1.503	6.30769	6.14103	A+6SD=5.33
7	16	7	WWP2	JHU04987.P052D05	223	317	38	104	151	185	1.411	5.86842	5.70175	A+6SD=5.33
11	25	13	XAGE3	JHU09595.P100D02	361	468	38	100	148	323	2.486	9.5	9.28378	A+6SD=5.33
11	26	13	XAGE3	JHU09595.P100D02	294	403	38	102	146	256	2.062	7.73684	7.52063	A+6SD=5.33
17	37	1	XPA	JHU09882.P187H01	643	776	35	99	149	608	4.544	18.3714	18.2286	A+6SD=5.33
17	38	1	XPA	JHU09882.P187H01	749	791	36	104	155	713	4.432	20.8056	20.6627	A+6SD=5.33
20	39	4	XRCC4	JHU03452.P187A07	2919	2816	36	98	137	2883	19.839	81.0833	80.8889	A+6SD=5.33
20	40	4	XRCC4	JHU03452.P187A07	2926	2974	36	96	141	2890	20.411	81.2778	81.0833	A+6SD=5.33
11	11	9	ZADH2	JHU08252.P086D09	465	614	38	97	143	427	3.615	12.2368	12.0206	A+6SD=5.33
11	12	9	ZADH2	JHU08252.P086D09	509	605	37	98	146	472	3.473	13.7568	13.5405	A+6SD=5.33
2	43	22	ZNF23	JHU02877.P030E03	263	402	38	99	146	225	2.075	6.92105	6.5676	A+6SD=5.33
2	44	22	ZNF23	JHU02877.P030E03	336	464	38	110	161	298	2.199	8.84211	8.48865	A+6SD=5.33
18	23	15	ZNF254	JHU15476.P173F10	596	693	36	107	193	560	3.036	16.5556	16.4127	A+6SD=5.33
18	24	15	ZNF254	JHU15476.P173F10	481	685	36	101	161	445	3.627	13.3611	13.2183	A+6SD=5.33
4	43	19	ZNF330	JHU02976.P031B03	365	515	41	120	173	324	2.283	8.90244	8.53402	A+6SD=5.33
4	44	19	ZNF330	JHU02976.P031B03	392	484	40	111	156	352	2.391	9.8	9.43158	A+6SD=5.33
10	1	31	ZNF333	JHU08062.P084F04	362	556	38	99	143	324	3.196	9.52632	9.28947	A+6SD=5.33
10	2	31	ZNF333	JHU08062.P084F04	373	483	37	96	145	336	2.669	10.0811	9.84424	A+6SD=5.33
10	37	12	ZNF428	JHU10075.P105E02	470	598	37	111	180	433	2.706	12.7027	12.4659	A+6SD=5.33
10	38	12	ZNF428	JHU10075.P105E02	637	689	37	99	142	600	4.155	17.2162	16.9794	A+6SD=5.33
16	13	29	ZNF428	JHU12441.P130B02	294	420	42	128	205	252	1.424	7	6.77778	A+6SD=5.33
16	14	29	ZNF428	JHU12441.P130B02	405	534	43	121	181	362	2.282	9.4186	9.19638	A+6SD=5.33
22	5	26	ZNF696	JHU17111.P201E12	1342	1467	36	90	133	1306	10.353	37.2778	37.2206	A+6SD=5.33
22	6	26	ZNF696	JHU17111.P201E12	1383	1435	37	96	141	1346	9.496	37.3784	37.3212	A+6SD=5.33
17	33	25	ZNF746	JHU29101.P183H08	670	700	35	89	143	635	4.273	19.1429	19	A+6SD=5.33
17	34	25	ZNF746	JHU29101.P183H08	494	586	34	86	135	460	3.704	14.5294	14.3866	A+6SD=5.33
11	13	10	ZPR1	JHU08829.P092C01	464	559	38	99	148	426	3.108	12.2105	11.9943	A+6SD=5.33
11	14	10	ZPR1	JHU08829.P092C01	492	582	38	99	147	454	3.286	12.9474	12.7312	A+6SD=5.33

## Sheet: B1
Microarray				Microarray
Block	Row	Column	Gene Name	ID	F635 Median	F635 Mean	B635 Median	B635 Mean	B635 SD	F635 Median - B635 Median	SNR 635	I	Î	Cutoff：A+6SD
20	37	23	A0jns7	JHU19895.P185B04	565	666	45	121	163	520	3.344	12.5556	12.2873	A+6SD=5.40
20	38	23	A0jns7	JHU19895.P185B04	662	731	42	118	165	620	3.715	15.7619	15.4936	A+6SD=5.40
5	43	23	AAGAB	JHU06550.P069H04	507	591	37	113	162	470	2.951	13.7027	13.3027	A+6SD=5.40
5	44	23	AAGAB	JHU06550.P069H04	424	519	37	106	156	387	2.647	11.4595	11.0595	A+6SD=5.40
18	19	12	AAMP	JHU16389.P173E02	217	301	37	100	141	180	1.426	5.86486	5.6982	A+6SD=5.40
18	20	12	AAMP	JHU16389.P173E02	227	307	36	97	141	191	1.489	6.30556	6.13889	A+6SD=5.40
12	23	27	AARSD1	JHU08928.P094B12	559	701	43	139	411	516	1.367	13	12.5488	A+6SD=5.40
12	24	27	AARSD1	JHU08928.P094B12	517	592	42	119	164	475	2.884	12.3095	11.8583	A+6SD=5.40
19	31	1	ABCA2	JHU19766.P183D01	781	853	38	104	161	743	4.652	20.5526	20.3905	A+6SD=5.40
19	32	1	ABCA2	JHU19766.P183D01	769	886	38	100	158	731	4.975	20.2368	20.0747	A+6SD=5.40
11	17	23	ABHD4	JHU08449.P089D12	266	378	38	113	170	228	1.559	7	6.63158	A+6SD=5.40
11	18	23	ABHD4	JHU08449.P089D12	240	357	40	119	175	200	1.36	6	5.63158	A+6SD=5.40
2	7	28	ABI1	JHU00289.P008E04	463	598	54	139	181	409	2.536	8.57407	7.94907	A+6SD=5.40
2	8	28	ABI1	JHU00289.P008E04	523	608	48	151	435	475	1.051	10.8958	10.2708	A+6SD=5.40
2	47	27	ACBD6	JHU02785.P030F12	825	880	40	114	170	785	4.506	20.625	20	A+6SD=5.40
2	48	27	ACBD6	JHU02785.P030F12	910	966	43	122	177	867	4.768	21.1628	20.5378	A+6SD=5.40
9	47	20	ACRC	JHU10368.P109G11	248	410	36	101	146	212	2.116	6.88889	6.5	A+6SD=5.40
9	48	20	ACRC	JHU10368.P109G11	252	340	36	97	148	216	1.642	7	6.61111	A+6SD=5.40
9	11	24	ACSBG1	JHU08259.P087G12	321	428	37	103	145	284	2.241	8.67568	8.28679	A+6SD=5.40
9	12	24	ACSBG1	JHU08259.P087G12	376	444	38	107	156	338	2.16	9.89474	9.50585	A+6SD=5.40
14	27	1	ADD1	JHU13212.P139F05	231	308	37	99	145	194	1.441	6.24324	6.02102	A+6SD=5.40
14	28	1	ADD1	JHU13212.P139F05	240	340	37	102	156	203	1.526	6.48649	6.26426	A+6SD=5.40
12	13	11	AFAP1L2	JHU08646.P091B02	645	786	37	103	149	608	4.584	17.4324	16.9812	A+6SD=5.40
12	14	11	AFAP1L2	JHU08646.P091B02	805	886	36	103	151	769	5.185	22.3611	21.9099	A+6SD=5.40
1	43	17	AJUBA	JHU02826.P030H03	272	390	38	104	148	234	1.932	7.15789	6.58289	A+6SD=5.40
1	44	17	AJUBA	JHU02826.P030H03	236	328	37	112	162	199	1.333	6.37838	5.80338	A+6SD=5.40
2	3	5	AK6	JHU00087.P001F05	395	485	47	136	188	348	1.856	8.40426	7.77926	A+6SD=5.40
2	4	5	AK6	JHU00087.P001F05	460	531	43	131	182	417	2.198	10.6977	10.0727	A+6SD=5.40
5	57	25	AK7	JHU07490.P079H08	277	421	37	99	143	240	2.252	7.48649	7.08649	A+6SD=5.40
5	58	25	AK7	JHU07490.P079H08	296	410	36	110	162	260	1.852	8.22222	7.82222	A+6SD=5.40
19	57	32	AKAP8L	JHU19450.P198C08	243	335	38	107	151	205	1.51	6.39474	6.23257	A+6SD=5.40
19	58	32	AKAP8L	JHU19450.P198C08	223	339	38	106	152	185	1.533	5.86842	5.70626	A+6SD=5.40
23	17	26	AKAP8L	JHU18151.P209C12	307	377	37	105	158	270	1.722	8.2973	8.21158	A+6SD=5.40
23	18	26	AKAP8L	JHU18151.P209C12	286	381	40	118	171	246	1.538	7.15	7.06429	A+6SD=5.40
1	51	2	AKNAD1	JHU03083.P033G05	727	845	43	123	173	684	4.173	16.907	16.332	A+6SD=5.40
1	52	2	AKNAD1	JHU03083.P033G05	865	928	42	117	166	823	4.886	20.5952	20.0202	A+6SD=5.40
3	37	6	AKR1B1	JHU02500.P027C01	415	501	43	120	168	372	2.268	9.65116	9.02348	A+6SD=5.40
3	38	6	AKR1B1	JHU02500.P027C01	428	494	44	115	160	384	2.369	9.72727	9.09959	A+6SD=5.40
4	49	22	AKR1C1	JHU03170.P034A03	499	574	47	147	327	452	1.306	10.617	10.0252	A+6SD=5.40
4	50	22	AKR1C1	JHU03170.P034A03	433	508	44	121	169	389	2.29	9.84091	9.24907	A+6SD=5.40
17	27	22	ALDH1L1	JHU08161.P178G07	253	343	37	102	155	216	1.555	6.83784	6.69498	A+6SD=5.40
17	28	22	ALDH1L1	JHU08161.P178G07	242	330	35	92	138	207	1.725	6.91429	6.77143	A+6SD=5.40
3	43	16	ALDOC	JHU02884.P031C02	783	851	49	131	185	734	3.892	15.9796	15.3519	A+6SD=5.40
3	44	16	ALDOC	JHU02884.P031C02	710	768	46	130	184	664	3.467	15.4348	14.8071	A+6SD=5.40
1	55	15	ANAPC15	JHU03470.P037H02	1088	1151	40	113	168	1048	6.179	27.2	26.625	A+6SD=5.40
1	56	15	ANAPC15	JHU03470.P037H02	1244	1209	39	120	166	1205	6.56	31.8974	31.3224	A+6SD=5.40
14	27	13	ANAPC2	JHU13310.P140F06	540	628	37	105	160	503	3.269	14.5946	14.3724	A+6SD=5.40
14	28	13	ANAPC2	JHU13310.P140F06	565	641	36	99	147	529	3.687	15.6944	15.4722	A+6SD=5.40
11	19	17	ANKHD1	JHU08930.P094D03	508	583	38	103	147	470	3.265	13.3684	13	A+6SD=5.40
11	20	17	ANKHD1	JHU08930.P094D03	524	573	38	106	160	486	2.919	13.7895	13.4211	A+6SD=5.40
16	15	28	ANKHD1	JHU12543.P132A08	785	808	45	123	169	740	4.053	17.4444	17.1742	A+6SD=5.40
16	16	28	ANKHD1	JHU12543.P132A08	505	572	44	127	179	461	2.486	11.4773	11.207	A+6SD=5.40
9	27	25	ANKRD16	JHU09411.P099H08	544	694	36	96	139	508	4.302	15.1111	14.7222	A+6SD=5.40
9	28	25	ANKRD16	JHU09411.P099H08	477	607	36	102	152	441	3.322	13.25	12.8611	A+6SD=5.40
12	57	17	ANKRD45	JHU11235.P118B07	237	325	38	115	183	199	1.148	6.23684	5.78565	A+6SD=5.40
12	58	17	ANKRD45	JHU11235.P118B07	263	356	37	107	175	226	1.423	7.10811	6.65692	A+6SD=5.40
4	31	19	ANP32A	JHU02115.P023B03	580	667	45	127	171	535	3.158	12.8889	12.2971	A+6SD=5.40
4	32	19	ANP32A	JHU02115.P023B03	537	629	50	139	191	487	2.565	10.74	10.1482	A+6SD=5.40
18	27	5	ANXA6	JHU03948.P177F05	602	667	36	115	249	566	2.217	16.7222	16.5556	A+6SD=5.40
18	28	5	ANXA6	JHU03948.P177F05	656	717	37	112	243	619	2.49	17.7297	17.5631	A+6SD=5.40
14	13	31	ANXA9	JHU12544.P132F04	287	407	41	115	161	246	1.814	7	6.77778	A+6SD=5.40
14	14	31	ANXA9	JHU12544.P132F04	306	403	41	120	182	265	1.555	7.46341	7.24119	A+6SD=5.40
4	13	11	AP1AR	JHU00980.P011B02	560	669	49	136	189	511	2.82	11.4286	10.8367	A+6SD=5.40
4	14	11	AP1AR	JHU00980.P011B02	503	664	48	128	174	455	3.08	10.4792	9.88733	A+6SD=5.40
15	21	16	AP3S1	JHU12829.P135C06	251	401	39	114	183	212	1.568	6.4359	6.24671	A+6SD=5.40
15	22	16	AP3S1	JHU12829.P135C06	271	385	37	103	167	234	1.689	7.32432	7.13514	A+6SD=5.40
23	31	31	APBA1	JHU18056.P224D04	347	493	42	109	143	305	2.685	8.2619	8.17619	A+6SD=5.40
23	32	31	APBA1	JHU18056.P224D04	361	448	39	105	140	322	2.45	9.25641	9.1707	A+6SD=5.40
4	49	11	APOH	JHU04901.P035B02	307	395	47	133	182	260	1.44	6.53191	5.94008	A+6SD=5.40
4	50	11	APOH	JHU04901.P035B02	297	378	47	130	173	250	1.434	6.31915	5.72731	A+6SD=5.40
11	25	15	APPL2	JHU09225.P097D02	1571	1655	39	114	167	1532	9.228	40.2821	39.9136	A+6SD=5.40
11	26	15	APPL2	JHU09225.P097D02	1557	1655	43	133	209	1514	7.282	36.2093	35.8409	A+6SD=5.40
3	25	19	ARG1	JHU01738.P019D03	553	666	42	122	177	511	3.073	13.1667	12.539	A+6SD=5.40
3	26	19	ARG1	JHU01738.P019D03	453	563	53	126	173	400	2.526	8.54717	7.91949	A+6SD=5.40
15	59	24	ARL2BP	JHU15098.P159C12	248	328	37	96	148	211	1.568	6.7027	6.51351	A+6SD=5.40
15	60	24	ARL2BP	JHU15098.P159C12	217	312	37	104	160	180	1.3	5.86486	5.67568	A+6SD=5.40
14	49	29	ASAP2	JHU14635.P154F02	1607	1617	38	97	136	1569	11.176	42.2895	42.0673	A+6SD=5.40
14	50	29	ASAP2	JHU14635.P154F02	1526	1649	38	98	138	1488	11.239	40.1579	39.9357	A+6SD=5.40
9	15	22	ASMTL	JHU08546.P090G07	270	367	37	96	143	233	1.895	7.2973	6.90841	A+6SD=5.40
9	16	22	ASMTL	JHU08546.P090G07	359	450	36	94	136	323	2.618	9.97222	9.58333	A+6SD=5.40
13	25	32	ASNA1	JHU13116.P138G04	640	716	36	91	126	604	4.96	17.7778	17.6063	A+6SD=5.40
13	26	32	ASNA1	JHU13116.P138G04	568	741	36	94	135	532	4.793	15.7778	15.6063	A+6SD=5.40
13	55	13	ASRGL1	JHU15196.P160H02	229	308	35	95	140	194	1.521	6.54286	6.37143	A+6SD=5.40
13	56	13	ASRGL1	JHU15196.P160H02	206	318	35	99	151	171	1.45	5.88571	5.71429	A+6SD=5.40
11	7	31	ATCAY	JHU08359.P088D04	1615	1625	39	112	157	1576	9.637	41.4103	41.0418	A+6SD=5.40
11	8	31	ATCAY	JHU08359.P088D04	1500	1515	38	104	143	1462	9.867	39.4737	39.1053	A+6SD=5.40
1	57	7	ATF6	JHU03751.P040H05	866	1011	43	125	177	823	5.006	20.1395	19.5645	A+6SD=5.40
1	58	7	ATF6	JHU03751.P040H05	773	970	44	117	168	729	5.077	17.5682	16.9932	A+6SD=5.40
10	21	12	ATP1A3	JHU08835.P093E06	2072	2052	38	128	288	2034	6.681	54.5263	54.193	A+6SD=5.40
10	22	12	ATP1A3	JHU08835.P093E06	1964	1994	38	104	154	1926	12.273	51.6842	51.3509	A+6SD=5.40
8	21	32	ATXN3	JHU05092.P054A08	2013	1945	49	124	169	1964	10.775	41.0816	40.6434	A+6SD=5.40
8	22	32	ATXN3	JHU05092.P054A08	1934	1929	51	128	173	1883	10.41	37.9216	37.4833	A+6SD=5.40
17	43	12	BABAM1	JHU02539.P189G02	260	366	35	97	148	225	1.818	7.42857	7.28571	A+6SD=5.40
17	44	12	BABAM1	JHU02539.P189G02	416	489	36	94	135	380	2.926	11.5556	11.4127	A+6SD=5.40
20	35	13	BACH1	JHU19795.P184B10	2777	2771	38	177	878	2739	2.954	73.0789	72.8107	A+6SD=5.40
20	36	13	BACH1	JHU19795.P184B10	2489	2511	38	205	1013	2451	2.276	65.5	65.2317	A+6SD=5.40
3	55	15	BAG6	JHU03468.P037D02	496	645	43	116	161	453	3.286	11.5349	10.9072	A+6SD=5.40
3	56	15	BAG6	JHU03468.P037D02	433	581	43	127	189	390	2.402	10.0698	9.44209	A+6SD=5.40
10	15	6	BAP1	JHU08650.P091E05	276	391	38	107	162	238	1.753	7.26316	6.92982	A+6SD=5.40
10	16	6	BAP1	JHU08650.P091E05	241	335	37	105	158	204	1.456	6.51351	6.18018	A+6SD=5.40
24	17	13	BASP1	JHU18435.P212B10	320	417	36	100	150	284	2.113	8.88889	8.78078	A+6SD=5.40
24	18	13	BASP1	JHU18435.P212B10	356	443	37	102	157	319	2.172	9.62162	9.51351	A+6SD=5.40
20	5	27	BC031259.1_frag	JHU15432.P162B12	1193	1288	48	122	166	1145	7.024	24.8542	24.5859	A+6SD=5.40
20	6	27	BC031259.1_frag	JHU15432.P162B12	1050	1164	41	115	160	1009	6.556	25.6098	25.3415	A+6SD=5.40
12	19	12	BC034142.1_frag	JHU08869.P093A02	695	775	38	104	149	657	4.503	18.2895	17.8383	A+6SD=5.40
12	20	12	BC034142.1_frag	JHU08869.P093A02	643	762	38	106	152	605	4.316	16.9211	16.4699	A+6SD=5.40
15	45	15	BC035666_frag	JHU14203.P149D06	425	569	36	97	142	389	3.324	11.8056	11.6164	A+6SD=5.40
15	46	15	BC035666_frag	JHU14203.P149D06	463	578	37	103	148	426	3.209	12.5135	12.3243	A+6SD=5.40
5	39	31	BC054893.1_frag	JHU06467.P068H08	6302	6690	39	111	156	6263	42.173	161.59	161.19	A+6SD=5.40
5	40	31	BC054893.1_frag	JHU06467.P068H08	6030	6250	38	111	156	5992	39.353	158.684	158.284	A+6SD=5.40
17	17	25	BC063682.1_frag	JHU16278.P171H12	1075	1339	36	95	139	1039	8.95	29.8611	29.7183	A+6SD=5.40
17	18	25	BC063682.1_frag	JHU16278.P171H12	995	1192	36	100	151	959	7.232	27.6389	27.496	A+6SD=5.40
18	35	30	BC070062.1_frag	JHU19845.P184E10	1246	1456	38	101	136	1208	9.963	32.7895	32.6228	A+6SD=5.40
18	36	30	BC070062.1_frag	JHU19845.P184E10	1401	1477	39	101	133	1362	10.346	35.9231	35.7564	A+6SD=5.40
20	1	20	BC070352.1_frag	JHU15330.P161A03	1752	1703	43	124	172	1709	9.18	40.7442	40.4759	A+6SD=5.40
20	2	20	BC070352.1_frag	JHU15330.P161A03	1760	1819	42	121	161	1718	10.547	41.9048	41.6365	A+6SD=5.40
18	1	2	BC071784_frag	JHU15367.P161E01	321	420	37	96	142	284	2.282	8.67568	8.50901	A+6SD=5.40
18	2	2	BC071784_frag	JHU15367.P161E01	288	425	38	106	151	250	2.113	7.57895	7.41228	A+6SD=5.40
18	15	1	BC073937.1_frag	JHU16292.P171F05	353	462	36	95	145	317	2.531	9.80556	9.63889	A+6SD=5.40
18	16	1	BC073937.1_frag	JHU16292.P171F05	381	453	36	96	147	345	2.429	10.5833	10.4167	A+6SD=5.40
17	11	31	BC089413	JHU16001.P168H12	2324	2381	37	98	140	2287	16.307	62.8108	62.668	A+6SD=5.40
17	12	31	BC089413	JHU16001.P168H12	2283	2320	37	101	145	2246	15.303	61.7027	61.5598	A+6SD=5.40
18	11	10	BC089418	JHU16002.P168E09	17229	15779	38	108	164	17191	95.555	453.395	453.228	A+6SD=5.40
18	12	10	BC089418	JHU16002.P168E09	16386	15510	38	108	164	16348	93.915	431.211	431.044	A+6SD=5.40
15	1	7	BCAT1	JHU11812.P124D01	3133	3077	38	127	464	3095	6.358	82.4474	82.2582	A+6SD=5.40
15	2	7	BCAT1	JHU11812.P124D01	2911	2857	38	137	498	2873	5.462	76.6053	76.4161	A+6SD=5.40
6	43	21	BCL10	JHU06828.P072F03	287	386	42	122	173	245	1.526	6.83333	6.5	A+6SD=5.40
6	44	21	BCL10	JHU06828.P072F03	285	414	47	128	181	238	1.58	6.06383	5.7305	A+6SD=5.40
15	11	25	BCL6	JHU12067.P127D12	268	364	37	97	138	231	1.935	7.24324	7.05405	A+6SD=5.40
15	12	25	BCL6	JHU12067.P127D12	266	377	37	94	134	229	2.112	7.18919	7	A+6SD=5.40
16	33	3	BCL7A	JHU13409.P141B07	220	305	35	92	135	185	1.578	6.28571	6.01544	A+6SD=5.40
16	34	3	BCL7A	JHU13409.P141B07	227	356	35	94	140	192	1.871	6.48571	6.21544	A+6SD=5.40
19	43	26	BCL7C	JHU01453.P189C04	262	360	37	105	163	225	1.564	7.08108	6.91892	A+6SD=5.40
19	44	26	BCL7C	JHU01453.P189C04	291	374	38	102	144	253	1.889	7.65789	7.49573	A+6SD=5.40
12	17	8	BEGAIN	JHU08593.P090A09	440	543	38	108	157	402	2.771	11.5789	11.1278	A+6SD=5.40
12	18	8	BEGAIN	JHU08593.P090A09	399	512	37	108	166	362	2.434	10.7838	10.3326	A+6SD=5.40
12	51	6	BEX5	JHU10997.P115A05	416	563	38	114	170	378	2.641	10.9474	10.4962	A+6SD=5.40
12	52	6	BEX5	JHU10997.P115A05	403	491	38	106	157	365	2.452	10.6053	10.1541	A+6SD=5.40
14	17	10	BRAT1	JHU12557.P132E09	736	941	37	102	147	699	5.707	19.8919	19.6697	A+6SD=5.40
14	18	10	BRAT1	JHU12557.P132E09	598	730	37	102	145	561	4.331	16.1622	15.9399	A+6SD=5.40
7	47	12	BRD9	JHU06530.P069C10	477	636	38	103	152	439	3.507	12.5526	12.2013	A+6SD=5.40
7	48	12	BRD9	JHU06530.P069C10	378	532	38	104	152	340	2.816	9.94737	9.59602	A+6SD=5.40
2	15	17	C18orf25	JHU00881.P010F07	430	550	43	122	170	387	2.518	10	9.375	A+6SD=5.40
2	16	17	C18orf25	JHU00881.P010F07	419	535	43	115	152	376	2.763	9.74419	9.11919	A+6SD=5.40
3	39	3	C19orf57	JHU02314.P025D07	550	674	46	129	186	504	2.93	11.9565	11.3288	A+6SD=5.40
3	40	3	C19orf57	JHU02314.P025D07	399	549	49	127	192	350	2.198	8.14286	7.51518	A+6SD=5.40
15	55	8	C1orf186	JHU15012.P158C01	316	420	38	97	138	278	2.341	8.31579	8.1266	A+6SD=5.40
15	56	8	C1orf186	JHU15012.P158C01	338	426	37	95	147	301	2.252	9.13514	8.94595	A+6SD=5.40
4	25	2	C1orf21	JHU01553.P017A01	668	823	47	127	169	621	4.118	14.2128	13.6209	A+6SD=5.40
4	26	2	C1orf21	JHU01553.P017A01	632	802	50	128	168	582	4.012	12.64	12.0482	A+6SD=5.40
13	31	23	C1orf94	JHU13411.P141H04	805	916	35	102	184	770	4.424	23	22.8286	A+6SD=5.40
13	32	23	C1orf94	JHU13411.P141H04	856	1060	35	97	171	821	5.632	24.4571	24.2857	A+6SD=5.40
16	19	20	C1orf94	JHU12642.P133A03	363	457	37	106	161	326	2.18	9.81081	9.54054	A+6SD=5.40
16	20	20	C1orf94	JHU12642.P133A03	363	490	38	111	157	325	2.414	9.55263	9.28236	A+6SD=5.40
7	41	7	C1QTNF2	JHU06447.P068D09	1994	2041	39	105	150	1955	12.907	51.1282	50.7769	A+6SD=5.40
7	42	7	C1QTNF2	JHU06447.P068D09	1917	2011	40	107	150	1877	12.693	47.925	47.5736	A+6SD=5.40
8	25	24	C4orf19	JHU05577.P059A04	288	431	41	109	148	247	2.176	7.02439	6.58613	A+6SD=5.40
8	26	24	C4orf19	JHU05577.P059A04	280	369	40	117	182	240	1.385	7	6.56174	A+6SD=5.40
7	5	32	C8orf59	JHU03958.P042C12	578	724	46	123	197	532	3.051	12.5652	12.2139	A+6SD=5.40
7	6	32	C8orf59	JHU03958.P042C12	646	789	40	116	178	606	3.781	16.15	15.7986	A+6SD=5.40
2	37	8	C9orf16	JHU02418.P026E01	311	389	40	111	161	271	1.727	7.775	7.15	A+6SD=5.40
2	38	8	C9orf16	JHU02418.P026E01	340	435	42	122	182	298	1.72	8.09524	7.47024	A+6SD=5.40
9	15	11	CABP4	JHU08653.P091H06	228	358	36	99	145	192	1.786	6.33333	5.94444	A+6SD=5.40
9	16	11	CABP4	JHU08653.P091H06	288	383	36	101	152	252	1.855	8	7.61111	A+6SD=5.40
1	37	24	CALCOCO1	JHU02514.P027G04	263	357	40	119	173	223	1.376	6.575	6	A+6SD=5.40
1	38	24	CALCOCO1	JHU02514.P027G04	260	345	41	116	163	219	1.405	6.34146	5.76646	A+6SD=5.40
2	33	28	CALCOCO2	JHU02219.P024E08	641	785	43	132	198	598	3.298	14.907	14.282	A+6SD=5.40
2	34	28	CALCOCO2	JHU02219.P024E08	674	797	43	121	170	631	3.976	15.6744	15.0494	A+6SD=5.40
13	11	3	CALD1	JHU11915.P125H11	224	313	36	97	147	188	1.469	6.22222	6.05079	A+6SD=5.40
13	12	3	CALD1	JHU11915.P125H11	258	358	37	106	161	221	1.565	6.97297	6.80154	A+6SD=5.40
3	51	20	CALML3	JHU03087.P033C07	1312	1361	42	114	155	1270	8.045	31.2381	30.6104	A+6SD=5.40
3	52	20	CALML3	JHU03087.P033C07	1185	1278	43	115	157	1142	7.408	27.5581	26.9305	A+6SD=5.40
5	23	24	CALML5	JHU05195.P055G12	1677	1726	40	118	168	1637	9.571	41.925	41.525	A+6SD=5.40
5	24	24	CALML5	JHU05195.P055G12	1795	1730	40	117	168	1755	9.601	44.875	44.475	A+6SD=5.40
10	1	12	CAMKK1	JHU07694.P081E02	756	949	38	103	140	718	6.043	19.8947	19.5614	A+6SD=5.40
10	2	12	CAMKK1	JHU07694.P081E02	682	948	36	102	158	646	5.354	18.9444	18.6111	A+6SD=5.40
12	33	21	CAMKK2	JHU09901.P104B07	243	347	40	111	153	203	1.542	6.075	5.62381	A+6SD=5.40
12	34	21	CAMKK2	JHU09901.P104B07	293	383	37	105	154	256	1.805	7.91892	7.46773	A+6SD=5.40
13	19	22	CAMKK2	JHU12742.P134G03	391	500	35	96	144	356	2.806	11.1714	11	A+6SD=5.40
13	20	22	CAMKK2	JHU12742.P134G03	420	495	36	94	135	384	2.97	11.6667	11.4952	A+6SD=5.40
4	49	8	CAP1	JHU03184.P034A01	282	352	42	123	172	240	1.331	6.71429	6.12245	A+6SD=5.40
4	50	8	CAP1	JHU03184.P034A01	303	364	41	115	163	262	1.528	7.39024	6.79841	A+6SD=5.40
20	55	32	CASK	JHU19456.P198A04	298	416	45	116	156	253	1.923	6.62222	6.35393	A+6SD=5.40
20	56	32	CASK	JHU19456.P198A04	301	405	45	120	169	256	1.686	6.68889	6.4206	A+6SD=5.40
13	53	25	CAST	JHU14730.P155H12	858	929	36	90	126	822	6.659	23.8333	23.6619	A+6SD=5.40
13	54	25	CAST	JHU14730.P155H12	657	788	35	90	126	622	5.54	18.7714	18.6	A+6SD=5.40
24	23	6	CCDC117	JHU18658.P215A09	460	555	38	107	153	422	2.928	12.1053	11.9972	A+6SD=5.40
24	24	6	CCDC117	JHU18658.P215A09	423	548	39	131	442	384	0.943	10.8462	10.738	A+6SD=5.40
13	17	3	CCDC14	JHU12267.P129H11	237	327	36	96	137	201	1.686	6.58333	6.4119	A+6SD=5.40
13	18	3	CCDC14	JHU12267.P129H11	203	310	36	97	146	167	1.459	5.63889	5.46746	A+6SD=5.40
9	21	16	CCDC155	JHU09052.P095G06	423	567	35	99	146	388	3.205	12.0857	11.6968	A+6SD=5.40
9	22	16	CCDC155	JHU09052.P095G06	314	469	36	100	147	278	2.51	8.72222	8.33333	A+6SD=5.40
13	43	5	CCDC181	JHU14181.P149H01	230	323	36	103	159	194	1.384	6.38889	6.21746	A+6SD=5.40
13	44	5	CCDC181	JHU14181.P149H01	211	329	35	98	150	176	1.54	6.02857	5.85714	A+6SD=5.40
17	37	30	CCDC184	JHU15339.P188G02	269	378	36	94	141	233	2.014	7.47222	7.32937	A+6SD=5.40
17	38	30	CCDC184	JHU15339.P188G02	217	344	36	94	136	181	1.838	6.02778	5.88492	A+6SD=5.40
9	39	24	CCDC40	JHU10191.P107G08	482	581	36	93	139	446	3.511	13.3889	13	A+6SD=5.40
9	40	24	CCDC40	JHU10191.P107G08	514	613	36	94	143	478	3.629	14.2778	13.8889	A+6SD=5.40
12	13	10	CCDC9	JHU08753.P092A01	362	473	38	107	194	324	1.887	9.52632	9.07513	A+6SD=5.40
12	14	10	CCDC9	JHU08753.P092A01	360	484	37	101	147	323	2.605	9.72973	9.27854	A+6SD=5.40
8	15	30	CCDC97	JHU04911.P052A06	3191	2985	51	140	194	3140	14.665	62.5686	62.1304	A+6SD=5.40
8	16	30	CCDC97	JHU04911.P052A06	3195	3053	51	138	189	3144	15.423	62.6471	62.2088	A+6SD=5.40
9	9	11	CCND2	JHU08274.P087H06	272	370	37	104	150	235	1.773	7.35135	6.96246	A+6SD=5.40
9	10	11	CCND2	JHU08274.P087H06	252	333	35	97	141	217	1.674	7.2	6.81111	A+6SD=5.40
12	25	27	CCNDBP1	JHU09326.P098B04	310	399	40	120	180	270	1.55	7.75	7.29881	A+6SD=5.40
12	26	27	CCNDBP1	JHU09326.P098B04	411	513	40	122	179	371	2.184	10.275	9.82381	A+6SD=5.40
11	19	32	CCT5	JHU08938.P094C04	588	726	38	108	176	550	3.511	15.4737	15.1053	A+6SD=5.40
11	20	32	CCT5	JHU08938.P094C04	559	676	39	114	185	520	3.038	14.3333	13.9649	A+6SD=5.40
9	31	26	CCT8	JHU09618.P101G04	255	336	35	96	154	220	1.558	7.28571	6.89683	A+6SD=5.40
9	32	26	CCT8	JHU09618.P101G04	222	330	37	104	152	185	1.487	6	5.61111	A+6SD=5.40
9	19	4	CD99	JHU09036.P095G03	632	726	37	112	177	595	3.469	17.0811	16.6922	A+6SD=5.40
9	20	4	CD99	JHU09036.P095G03	561	676	38	119	188	523	2.963	14.7632	14.3743	A+6SD=5.40
1	31	28	CDC37	JHU02220.P024G04	715	787	40	121	172	675	3.872	17.875	17.3	A+6SD=5.40
1	32	28	CDC37	JHU02220.P024G04	716	777	39	115	168	677	3.94	18.359	17.784	A+6SD=5.40
20	47	31	CDH13	JHU15105.P192B12	706	816	42	115	164	664	4.274	16.8095	16.5412	A+6SD=5.40
20	48	31	CDH13	JHU15105.P192B12	706	814	38	108	164	668	4.305	18.5789	18.3107	A+6SD=5.40
13	33	3	CDKN2C	JHU13419.P141H07	515	620	36	97	150	479	3.487	14.3056	14.1341	A+6SD=5.40
13	34	3	CDKN2C	JHU13419.P141H07	499	598	36	97	149	463	3.362	13.8611	13.6897	A+6SD=5.40
19	27	6	CFAP36	JHU18245.P179C05	5530	4820	40	158	489	5490	9.534	138.25	138.088	A+6SD=5.40
19	28	6	CFAP36	JHU18245.P179C05	6082	5409	42	134	303	6040	17.409	144.81	144.647	A+6SD=5.40
19	27	10	CFAP36	JHU18245.P180C05	4754	4318	40	161	496	4714	8.381	118.85	118.688	A+6SD=5.40
19	28	10	CFAP36	JHU18245.P180C05	4868	4620	41	153	423	4827	10.56	118.732	118.57	A+6SD=5.40
21	13	22	CFAP36	JHU18245.P210G03	1453	1513	34	81	122	1419	11.738	42.7353	42.6782	A+6SD=5.40
21	14	22	CFAP36	JHU18245.P210G03	1246	1416	35	87	133	1211	9.992	35.6	35.5429	A+6SD=5.40
2	45	18	CGREF1	JHU02997.P032E07	283	388	41	117	165	242	1.642	6.90244	6.27744	A+6SD=5.40
2	46	18	CGREF1	JHU02997.P032E07	304	353	42	117	160	262	1.475	7.2381	6.6131	A+6SD=5.40
12	25	15	CHCHD4	JHU09244.P097B02	369	444	38	106	152	331	2.224	9.71053	9.25934	A+6SD=5.40
12	26	15	CHCHD4	JHU09244.P097B02	399	498	40	109	154	359	2.526	9.975	9.52381	A+6SD=5.40
20	39	12	CHD4	JHU19887.P185A06	318	398	40	115	160	278	1.769	7.95	7.68171	A+6SD=5.40
20	40	12	CHD4	JHU19887.P185A06	296	376	38	112	158	258	1.671	7.78947	7.52118	A+6SD=5.40
12	17	24	CHGA	JHU08656.P091A12	442	565	41	111	155	401	2.929	10.7805	10.3293	A+6SD=5.40
12	18	24	CHGA	JHU08656.P091A12	420	537	41	114	161	379	2.627	10.2439	9.79271	A+6SD=5.40
2	45	24	CLUAP1	JHU02895.P031E08	293	431	43	132	194	250	1.541	6.81395	6.18895	A+6SD=5.40
2	46	24	CLUAP1	JHU02895.P031E08	352	466	45	129	176	307	1.915	7.82222	7.19722	A+6SD=5.40
14	55	20	CLUAP1	JHU14927.P157E03	318	403	37	101	151	281	2	8.59459	8.37237	A+6SD=5.40
14	56	20	CLUAP1	JHU14927.P157E03	275	376	36	96	140	239	2	7.63889	7.41667	A+6SD=5.40
20	13	30	CNST	JHU16344.P172A02	2518	2464	41	113	158	2477	14.88	61.4146	61.1463	A+6SD=5.40
20	14	30	CNST	JHU16344.P172A02	2304	2324	42	123	180	2262	12.228	54.8571	54.5889	A+6SD=5.40
11	25	32	COG8_frag	JHU09331.P098C04	278	378	40	108	156	238	1.731	6.95	6.58158	A+6SD=5.40
11	26	32	COG8_frag	JHU09331.P098C04	300	383	38	103	150	262	1.867	7.89474	7.52632	A+6SD=5.40
1	1	26	COL4A3BP	JHU00022.P001G04	448	550	51	130	171	397	2.456	8.78431	8.20931	A+6SD=5.40
1	2	26	COL4A3BP	JHU00022.P001G04	429	533	54	139	184	375	2.141	7.94444	7.36944	A+6SD=5.40
12	13	4	COL9A3	JHU08659.P091A03	252	335	37	99	145	215	1.628	6.81081	6.35962	A+6SD=5.40
12	14	4	COL9A3	JHU08659.P091A03	254	329	38	109	164	216	1.341	6.68421	6.23302	A+6SD=5.40
23	13	13	COMP	JHU18445.P212D02	199	279	36	96	141	163	1.298	5.52778	5.44206	A+6SD=5.40
23	14	13	COMP	JHU18445.P212D02	207	289	36	99	143	171	1.329	5.75	5.66429	A+6SD=5.40
9	19	19	COPE	JHU09040.P095H03	341	456	35	95	147	306	2.456	9.74286	9.35397	A+6SD=5.40
9	20	19	COPE	JHU09040.P095H03	308	445	34	91	140	274	2.529	9.05882	8.66993	A+6SD=5.40
9	35	14	COQ9	JHU09712.P102G10	224	327	36	97	137	188	1.679	6.22222	5.83333	A+6SD=5.40
9	36	14	COQ9	JHU09712.P102G10	225	312	36	94	136	189	1.603	6.25	5.86111	A+6SD=5.40
2	29	18	COTL1	JHU01846.P020E11	365	446	42	121	168	323	1.935	8.69048	8.06548	A+6SD=5.40
2	30	18	COTL1	JHU01846.P020E11	316	397	39	112	159	277	1.792	8.10256	7.47756	A+6SD=5.40
13	13	5	CPNE2	JHU12272.P129H01	598	740	36	97	136	562	4.728	16.6111	16.4397	A+6SD=5.40
13	14	5	CPNE2	JHU12272.P129H01	530	621	35	94	134	495	3.933	15.1429	14.9714	A+6SD=5.40
13	9	10	CPOX	JHU12172.P128G05	457	572	35	96	155	422	3.071	13.0571	12.8857	A+6SD=5.40
13	10	10	CPOX	JHU12172.P128G05	531	605	35	96	159	496	3.201	15.1714	15	A+6SD=5.40
1	21	11	CPSF3	JHU01361.P015H06	324	415	39	114	162	285	1.858	8.30769	7.73269	A+6SD=5.40
1	22	11	CPSF3	JHU01361.P015H06	304	409	43	121	162	261	1.778	7.06977	6.49477	A+6SD=5.40
5	25	6	CRACR2B	JHU05590.P059G01	793	931	42	120	170	751	4.771	18.881	18.481	A+6SD=5.40
5	26	6	CRACR2B	JHU05590.P059G01	728	841	45	131	197	683	3.604	16.1778	15.7778	A+6SD=5.40
1	5	26	CRK	JHU00023.P001G12	308	411	47	127	170	261	1.671	6.55319	5.97819	A+6SD=5.40
1	6	26	CRK	JHU00023.P001G12	296	382	49	132	179	247	1.397	6.04082	5.46582	A+6SD=5.40
11	13	17	CRK	JHU08564.P090D03	371	463	38	103	157	333	2.293	9.76316	9.39474	A+6SD=5.40
11	14	17	CRK	JHU08564.P090D03	300	421	39	104	152	261	2.086	7.69231	7.32389	A+6SD=5.40
2	31	28	CSTF1	JHU02225.P024E04	343	416	48	130	183	295	1.563	7.14583	6.52083	A+6SD=5.40
2	32	28	CSTF1	JHU02225.P024E04	304	437	43	127	186	261	1.667	7.06977	6.44477	A+6SD=5.40
12	9	23	CT47A1	JHU08134.P085B08	876	924	40	119	177	836	4.548	21.9	21.4488	A+6SD=5.40
12	10	23	CT47A1	JHU08134.P085B08	927	979	38	116	170	889	5.076	24.3947	23.9435	A+6SD=5.40
17	11	21	CTBP1	JHU15973.P168H11	314	474	35	87	136	279	2.846	8.97143	8.82857	A+6SD=5.40
17	12	21	CTBP1	JHU15973.P168H11	329	414	35	89	133	294	2.444	9.4	9.25714	A+6SD=5.40
17	55	3	CTDP1	JHU19376.P197H03	559	627	35	89	133	524	4.045	15.9714	15.8286	A+6SD=5.40
17	56	3	CTDP1	JHU19376.P197H03	540	688	35	91	136	505	4.39	15.4286	15.2857	A+6SD=5.40
16	31	10	CTNS	JHU13713.P144A01	523	699	38	108	152	485	3.888	13.7632	13.4929	A+6SD=5.40
16	32	10	CTNS	JHU13713.P144A01	474	660	36	106	158	438	3.506	13.1667	12.8964	A+6SD=5.40
1	51	27	CYSTM1	JHU03180.P034H08	1639	1729	42	116	150	1597	10.753	39.0238	38.4488	A+6SD=5.40
1	52	27	CYSTM1	JHU03180.P034H08	1453	1589	42	123	173	1411	8.474	34.5952	34.0202	A+6SD=5.40
10	35	3	DAB1	JHU10095.P101F11	572	718	38	112	176	534	3.443	15.0526	14.7193	A+6SD=5.40
10	36	3	DAB1	JHU10095.P101F11	495	643	40	116	179	455	2.944	12.375	12.0417	A+6SD=5.40
18	9	21	DACT2	JHU15975.P168F07	256	377	37	100	154	219	1.799	6.91892	6.75225	A+6SD=5.40
18	10	21	DACT2	JHU15975.P168F07	233	331	37	100	143	196	1.615	6.2973	6.13063	A+6SD=5.40
3	49	12	DACT3	JHU03094.P033C02	384	469	47	125	172	337	2	8.17021	7.54253	A+6SD=5.40
3	50	12	DACT3	JHU03094.P033C02	392	511	43	121	169	349	2.308	9.11628	8.4886	A+6SD=5.40
17	29	15	DAPP1	JHU04340.P177H10	510	654	36	97	176	474	3.165	14.1667	14.0238	A+6SD=5.40
17	30	15	DAPP1	JHU04340.P177H10	518	592	36	102	150	482	3.267	14.3889	14.246	A+6SD=5.40
18	35	16	DAZ2	JHU19714.P183E10	249	337	36	101	157	213	1.503	6.91667	6.75	A+6SD=5.40
18	36	16	DAZ2	JHU19714.P183E10	248	330	36	92	132	212	1.803	6.88889	6.72222	A+6SD=5.40
16	11	15	DBN1	JHU11921.P125B10	1055	1162	38	107	158	1017	6.677	27.7632	27.4929	A+6SD=5.40
16	12	15	DBN1	JHU11921.P125B10	1091	1247	38	107	157	1053	7.261	28.7105	28.4403	A+6SD=5.40
16	57	27	DCAF8	JHU15089.P158B08	341	445	47	127	171	294	1.86	7.25532	6.98505	A+6SD=5.40
16	58	27	DCAF8	JHU15089.P158B08	335	434	54	139	181	281	1.63	6.2037	5.93343	A+6SD=5.40
5	33	2	DCDC2	JHU05778.P061G05	228	335	37	107	159	191	1.434	6.16216	5.76216	A+6SD=5.40
5	34	2	DCDC2	JHU05778.P061G05	231	355	38	106	154	193	1.617	6.07895	5.67895	A+6SD=5.40
14	33	12	DCTD	JHU13430.P141E06	325	482	37	103	146	288	2.596	8.78378	8.56156	A+6SD=5.40
14	34	12	DCTD	JHU13430.P141E06	256	382	37	101	146	219	1.925	6.91892	6.6967	A+6SD=5.40
1	43	19	DCTN2	JHU02899.P031H03	251	349	39	112	157	212	1.51	6.4359	5.8609	A+6SD=5.40
1	44	19	DCTN2	JHU02899.P031H03	229	347	38	111	158	191	1.494	6.02632	5.45132	A+6SD=5.40
5	59	28	DDIAS	JHU07330.P080G12	278	365	37	98	135	241	1.978	7.51351	7.11351	A+6SD=5.40
5	60	28	DDIAS	JHU07330.P080G12	300	352	37	104	152	263	1.632	8.10811	7.70811	A+6SD=5.40
5	59	1	DDX4	JHU07505.P079H09	268	349	37	109	156	231	1.538	7.24324	6.84324	A+6SD=5.40
5	60	1	DDX4	JHU07505.P079H09	310	461	42	147	299	268	1.05	7.38095	6.98095	A+6SD=5.40
1	31	2	DEF6_frag	JHU01947.P021G01	270	379	43	120	166	227	1.56	6.27907	5.70407	A+6SD=5.40
1	32	2	DEF6_frag	JHU01947.P021G01	324	415	41	125	179	283	1.62	7.90244	7.32744	A+6SD=5.40
20	29	4	DEFB132	JHU13092.P179A11	473	570	40	112	152	433	3.013	11.825	11.5567	A+6SD=5.40
20	30	4	DEFB132	JHU13092.P179A11	571	650	38	106	140	533	3.886	15.0263	14.758	A+6SD=5.40
20	29	18	DEFB132	JHU13092.P180A11	475	558	40	113	159	435	2.799	11.875	11.6067	A+6SD=5.40
20	30	18	DEFB132	JHU13092.P180A11	518	648	42	118	165	476	3.212	12.3333	12.065	A+6SD=5.40
4	59	12	DFFA	JHU03491.P037A10	359	500	41	116	157	318	2.446	8.7561	8.16426	A+6SD=5.40
4	60	12	DFFA	JHU03491.P037A10	374	492	41	122	172	333	2.151	9.12195	8.53011	A+6SD=5.40
9	49	14	DFFA	JHU10868.P114G02	315	415	35	93	143	280	2.252	9	8.61111	A+6SD=5.40
9	50	14	DFFA	JHU10868.P114G02	245	414	35	94	139	210	2.302	7	6.61111	A+6SD=5.40
5	43	6	DIXDC1	JHU06740.P071G01	3404	3611	40	114	157	3364	22.274	85.1	84.7	A+6SD=5.40
5	44	6	DIXDC1	JHU06740.P071G01	3413	3703	40	113	160	3373	22.438	85.325	84.925	A+6SD=5.40
13	11	19	DLG4	JHU12085.P127H11	291	430	35	90	129	256	2.636	8.31429	8.14286	A+6SD=5.40
13	12	19	DLG4	JHU12085.P127H11	319	456	34	86	128	285	2.891	9.38235	9.21092	A+6SD=5.40
17	53	25	DMP1	JHU19186.P195H12	472	543	36	98	144	436	3.09	13.1111	12.9683	A+6SD=5.40
17	54	25	DMP1	JHU19186.P195H12	506	613	35	94	139	471	3.734	14.4571	14.3143	A+6SD=5.40
5	29	10	DNAJB2	JHU05676.P060G09	698	805	40	109	155	658	4.49	17.45	17.05	A+6SD=5.40
5	30	10	DNAJB2	JHU05676.P060G09	705	831	39	114	164	666	4.372	18.0769	17.6769	A+6SD=5.40
2	27	4	DNAJB3	JHU01773.P019E07	272	439	41	118	168	231	1.911	6.63415	6.00915	A+6SD=5.40
2	28	4	DNAJB3	JHU01773.P019E07	311	463	40	119	176	271	1.955	7.775	7.15	A+6SD=5.40
12	3	22	DNAJC11	JHU07801.P082A07	396	475	37	101	145	359	2.579	10.7027	10.2515	A+6SD=5.40
12	4	22	DNAJC11	JHU07801.P082A07	359	457	38	105	152	321	2.316	9.44737	8.99618	A+6SD=5.40
16	33	21	DNAJC6	JHU13719.P144B07	598	754	39	117	169	559	3.769	15.3333	15.0631	A+6SD=5.40
16	34	21	DNAJC6	JHU13719.P144B07	582	751	38	114	160	544	3.981	15.3158	15.0455	A+6SD=5.40
2	9	24	DOK1	JHU00601.P007E08	1036	1228	48	131	175	988	6.269	21.5833	20.9583	A+6SD=5.40
2	10	24	DOK1	JHU00601.P007E08	745	937	49	137	189	696	4.233	15.2041	14.5791	A+6SD=5.40
1	37	25	DPH2	JHU02524.P027H04	286	391	41	113	164	245	1.695	6.97561	6.40061	A+6SD=5.40
1	38	25	DPH2	JHU02524.P027H04	260	437	40	120	173	220	1.832	6.5	5.925	A+6SD=5.40
7	51	9	DPP3	JHU07031.P074D05	425	511	40	109	157	385	2.561	10.625	10.2736	A+6SD=5.40
7	52	9	DPP3	JHU07031.P074D05	390	473	40	108	156	350	2.34	9.75	9.39865	A+6SD=5.40
9	17	5	DPP3	JHU08467.P089H09	362	442	56	396	758	306	0.061	6.46429	6.0754	A+6SD=5.40
9	18	5	DPP3	JHU08467.P089H09	314	403	43	289	597	271	0.191	7.30233	6.91344	A+6SD=5.40
12	9	24	DRAP1	JHU08284.P087A08	264	368	38	112	169	226	1.515	6.94737	6.49618	A+6SD=5.40
12	10	24	DRAP1	JHU08284.P087A08	343	398	38	114	171	305	1.661	9.02632	8.57513	A+6SD=5.40
12	21	1	DRICH1	JHU09071.P095B05	2242	2186	39	115	163	2203	12.706	57.4872	57.036	A+6SD=5.40
12	22	1	DRICH1	JHU09071.P095B05	2209	2298	38	122	252	2171	8.635	58.1316	57.6804	A+6SD=5.40
6	21	10	DTD1	JHU05306.P056E05	318	431	41	117	162	277	1.938	7.7561	7.42276	A+6SD=5.40
6	22	10	DTD1	JHU05306.P056E05	274	436	40	113	165	234	1.958	6.85	6.51667	A+6SD=5.40
1	17	3	DTNBP1	JHU00800.P009H11	381	503	42	117	159	339	2.428	9.07143	8.49643	A+6SD=5.40
1	18	3	DTNBP1	JHU00800.P009H11	411	521	40	113	159	371	2.566	10.275	9.7	A+6SD=5.40
13	1	17	DTNBP1	JHU11635.P122H03	2260	2128	36	114	216	2224	9.324	62.7778	62.6063	A+6SD=5.40
13	2	17	DTNBP1	JHU11635.P122H03	2332	2336	35	96	149	2297	15.034	66.6286	66.4571	A+6SD=5.40
4	45	25	DUSP22_frag	JHU02904.P031B08	644	830	43	126	180	601	3.911	14.9767	14.3849	A+6SD=5.40
4	46	25	DUSP22_frag	JHU02904.P031B08	606	751	45	132	184	561	3.364	13.4667	12.8748	A+6SD=5.40
2	27	24	DYDC1	JHU01758.P019E08	1773	1948	49	128	169	1724	10.769	36.1837	35.5587	A+6SD=5.40
2	28	24	DYDC1	JHU01758.P019E08	1389	1651	47	123	177	1342	8.633	29.5532	28.9282	A+6SD=5.40
10	3	17	EAF2	JHU07802.P082F07	223	364	38	107	160	185	1.606	5.86842	5.53509	A+6SD=5.40
10	4	17	EAF2	JHU07802.P082F07	271	364	37	101	151	234	1.742	7.32432	6.99099	A+6SD=5.40
14	3	11	ECE1	JHU11739.P123F06	262	348	36	109	231	226	1.035	7.27778	7.05556	A+6SD=5.40
14	4	11	ECE1	JHU11739.P123F06	209	323	37	101	155	172	1.432	5.64865	5.42643	A+6SD=5.40
9	33	24	EEF1G	JHU09810.P103G08	243	333	35	96	143	208	1.657	6.94286	6.55397	A+6SD=5.40
9	34	24	EEF1G	JHU09810.P103G08	235	334	36	95	141	199	1.695	6.52778	6.13889	A+6SD=5.40
8	47	26	EEF2K	JHU06542.P069A12	1156	1318	40	119	171	1116	7.012	28.9	28.4617	A+6SD=5.40
8	48	26	EEF2K	JHU06542.P069A12	1304	1448	42	123	172	1262	7.703	31.0476	30.6094	A+6SD=5.40
1	49	14	EFHC1	JHU03202.P034G02	705	831	38	116	186	667	3.844	18.5526	17.9776	A+6SD=5.40
1	50	14	EFHC1	JHU03202.P034G02	697	874	38	117	184	659	4.114	18.3421	17.7671	A+6SD=5.40
24	37	16	EGFR	JHU29137	486	579	40	121	239	446	1.916	12.15	12.0419	A+6SD=5.40
24	38	16	EGFR	JHU29137	433	519	38	110	155	395	2.639	11.3947	11.2866	A+6SD=5.40
10	7	11	EIF2B5	JHU08287.P087F02	362	500	36	98	143	326	2.811	10.0556	9.72222	A+6SD=5.40
10	8	11	EIF2B5	JHU08287.P087F02	357	492	37	98	136	320	2.897	9.64865	9.31532	A+6SD=5.40
14	55	13	EIF4B	JHU15211.P160F02	382	502	35	91	137	347	3	10.9143	10.6921	A+6SD=5.40
14	56	13	EIF4B	JHU15211.P160F02	346	475	35	91	140	311	2.743	9.88571	9.66349	A+6SD=5.40
18	41	4	EIF4EBP1	JHU07703.P187E11	208	302	36	99	159	172	1.277	5.77778	5.61111	A+6SD=5.40
18	42	4	EIF4EBP1	JHU07703.P187E11	204	286	35	90	136	169	1.441	5.82857	5.6619	A+6SD=5.40
17	1	2	ELP5	JHU15292.P161G01	228	320	40	113	156	188	1.327	5.7	5.55714	A+6SD=5.40
17	2	2	ELP5	JHU15292.P161G01	263	378	37	103	158	226	1.741	7.10811	6.96525	A+6SD=5.40
18	9	13	ENAH	JHU15981.P168F06	742	852	37	103	164	705	4.567	20.0541	19.8874	A+6SD=5.40
18	10	13	ENAH	JHU15981.P168F06	688	790	38	102	156	650	4.41	18.1053	17.9386	A+6SD=5.40
12	29	11	ENTHD2	JHU09416.P099B10	256	371	37	105	156	219	1.705	6.91892	6.46773	A+6SD=5.40
12	30	11	ENTHD2	JHU09416.P099B10	275	378	38	107	153	237	1.771	7.23684	6.78565	A+6SD=5.40
16	17	8	EPN1	JHU12367.P130A09	261	386	38	110	157	223	1.758	6.86842	6.59815	A+6SD=5.40
16	18	8	EPN1	JHU12367.P130A09	237	337	37	103	148	200	1.581	6.40541	6.13514	A+6SD=5.40
11	7	4	EPS8L1	JHU08289.P087C03	417	523	40	103	147	377	2.857	10.425	10.0566	A+6SD=5.40
11	8	4	EPS8L1	JHU08289.P087C03	445	593	38	100	142	407	3.472	11.7105	11.3421	A+6SD=5.40
12	51	22	ERICH2	JHU10895.P114A07	552	652	38	114	163	514	3.301	14.5263	14.0751	A+6SD=5.40
12	52	22	ERICH2	JHU10895.P114A07	395	508	40	118	165	355	2.364	9.875	9.42381	A+6SD=5.40
9	29	6	ERICH5	JHU09424.P099G09	391	476	36	100	155	355	2.426	10.8611	10.4722	A+6SD=5.40
9	30	6	ERICH5	JHU09424.P099G09	366	468	36	106	163	330	2.221	10.1667	9.77778	A+6SD=5.40
7	57	22	ERMN	JHU07443.P078C07	669	855	38	104	149	631	5.04	17.6053	17.2539	A+6SD=5.40
7	58	22	ERMN	JHU07443.P078C07	735	879	39	108	157	696	4.911	18.8462	18.4948	A+6SD=5.40
1	43	21	ERP27	JHU03011.P032H03	1004	1119	42	121	183	962	5.454	23.9048	23.3298	A+6SD=5.40
1	44	21	ERP27	JHU03011.P032H03	1200	1251	39	113	161	1161	7.068	30.7692	30.1942	A+6SD=5.40
12	25	20	EXTL3	JHU09255.P097A03	428	507	37	108	159	391	2.509	11.5676	11.1164	A+6SD=5.40
12	26	20	EXTL3	JHU09255.P097A03	457	512	38	109	150	419	2.687	12.0263	11.5751	A+6SD=5.40
18	35	25	EYA1	JHU19721.P183F12	798	826	37	96	141	761	5.177	21.5676	21.4009	A+6SD=5.40
18	36	25	EYA1	JHU19721.P183F12	714	759	38	96	135	676	4.911	18.7895	18.6228	A+6SD=5.40
13	33	18	F2	JHU13729.P144G07	292	430	35	90	135	257	2.519	8.34286	8.17143	A+6SD=5.40
13	34	18	F2	JHU13729.P144G07	257	360	33	84	132	224	2.091	7.78788	7.61645	A+6SD=5.40
2	35	12	FABP4	JHU01951.P021E10	332	401	39	117	204	293	1.392	8.51282	7.88782	A+6SD=5.40
2	36	12	FABP4	JHU01951.P021E10	361	390	38	108	198	323	1.424	9.5	8.875	A+6SD=5.40
4	39	6	FAF1	JHU02528.P027A05	3398	3190	45	125	182	3353	16.841	75.5111	74.9193	A+6SD=5.40
4	40	6	FAF1	JHU02528.P027A05	3192	3022	43	125	194	3149	14.933	74.2326	73.6407	A+6SD=5.40
13	13	2	FAM104B	JHU12283.P129G01	1096	1201	37	101	155	1059	7.097	29.6216	29.4502	A+6SD=5.40
13	14	2	FAM104B	JHU12283.P129G01	930	1006	36	89	132	894	6.947	25.8333	25.6619	A+6SD=5.40
18	1	12	FAM114A1	JHU15314.P161E02	326	462	37	101	148	289	2.439	8.81081	8.64414	A+6SD=5.40
18	2	12	FAM114A1	JHU15314.P161E02	318	433	37	105	157	281	2.089	8.59459	8.42793	A+6SD=5.40
12	13	24	FAM120B	JHU08667.P091A04	288	357	41	113	158	247	1.544	7.02439	6.5732	A+6SD=5.40
12	14	24	FAM120B	JHU08667.P091A04	263	370	42	114	158	221	1.62	6.2619	5.81071	A+6SD=5.40
14	23	24	FAM129A	JHU12860.P135E12	560	667	38	101	182	522	3.11	14.7368	14.5146	A+6SD=5.40
14	24	24	FAM129A	JHU12860.P135E12	582	663	40	117	224	542	2.438	14.55	14.3278	A+6SD=5.40
8	29	1	FAM131B	JHU05594.P059B09	570	671	39	110	155	531	3.619	14.6154	14.1771	A+6SD=5.40
8	30	1	FAM131B	JHU05594.P059B09	533	654	38	106	158	495	3.468	14.0263	13.5881	A+6SD=5.40
14	15	8	FAM131B	JHU12373.P130E05	1015	1054	37	103	161	978	5.907	27.4324	27.2102	A+6SD=5.40
14	16	8	FAM131B	JHU12373.P130E05	1009	1134	38	103	156	971	6.609	26.5526	26.3304	A+6SD=5.40
20	23	12	FAM131B	JHU16409.P173A10	1028	1077	37	105	157	991	6.191	27.7838	27.5155	A+6SD=5.40
20	24	12	FAM131B	JHU16409.P173A10	1059	1096	40	123	212	1019	4.59	26.475	26.2067	A+6SD=5.40
5	29	7	FAM131C	JHU05680.P060H09	247	386	37	106	153	210	1.83	6.67568	6.27568	A+6SD=5.40
5	30	7	FAM131C	JHU05680.P060H09	274	367	38	116	166	236	1.512	7.21053	6.81053	A+6SD=5.40
15	55	24	FAM153A	JHU15156.P159C04	272	346	37	97	140	235	1.779	7.35135	7.16216	A+6SD=5.40
15	56	24	FAM153A	JHU15156.P159C04	223	324	36	93	134	187	1.724	6.19444	6.00526	A+6SD=5.40
7	13	7	FAM175B	JHU04940.P052D01	341	435	42	120	176	299	1.79	8.11905	7.7677	A+6SD=5.40
7	14	7	FAM175B	JHU04940.P052D01	346	460	45	119	173	301	1.971	7.68889	7.33754	A+6SD=5.40
14	59	16	FAM21A	JHU15169.P159E10	928	998	37	105	153	891	5.837	25.0811	24.8589	A+6SD=5.40
14	60	16	FAM21A	JHU15169.P159E10	786	941	37	95	140	749	6.043	21.2432	21.021	A+6SD=5.40
17	25	17	FAM29A	JHU08382.P178H03	217	341	34	92	141	183	1.766	6.38235	6.2395	A+6SD=5.40
17	26	17	FAM29A	JHU08382.P178H03	275	429	35	92	132	240	2.553	7.85714	7.71429	A+6SD=5.40
6	57	17	FAM84A	JHU07431.P078F07	1097	1128	38	107	153	1059	6.673	28.8684	28.5351	A+6SD=5.40
6	58	17	FAM84A	JHU07431.P078F07	980	1104	38	106	155	942	6.439	25.7895	25.4561	A+6SD=5.40
10	19	24	FAP	JHU09048.P095E04	789	923	41	110	149	748	5.456	19.2439	18.9106	A+6SD=5.40
10	20	24	FAP	JHU09048.P095E04	849	915	41	110	157	808	5.127	20.7073	20.374	A+6SD=5.40
9	9	1	FBXO2	JHU08293.P087H05	866	936	36	99	152	830	5.507	24.0556	23.6667	A+6SD=5.40
9	10	1	FBXO2	JHU08293.P087H05	872	929	36	101	144	836	5.75	24.2222	23.8333	A+6SD=5.40
2	27	28	FGL2	JHU01858.P020E08	1919	2084	48	132	187	1871	10.439	39.9792	39.3542	A+6SD=5.40
2	28	28	FGL2	JHU01858.P020E08	1918	1989	48	127	167	1870	11.15	39.9583	39.3333	A+6SD=5.40
20	7	12	FMN1	JHU15698.P165A02	523	604	41	113	162	482	3.031	12.7561	12.4878	A+6SD=5.40
20	8	12	FMN1	JHU15698.P165A02	559	651	40	112	158	519	3.411	13.975	13.7067	A+6SD=5.40
18	35	14	FOXC2	JHU19731.P182E10	207	317	36	102	147	171	1.463	5.75	5.58333	A+6SD=5.40
18	36	14	FOXC2	JHU19731.P182E10	224	324	38	104	150	186	1.467	5.89474	5.72807	A+6SD=5.40
2	55	25	FRMPD2	JHU03685.P039F04	784	897	46	122	174	738	4.454	17.0435	16.4185	A+6SD=5.40
2	56	25	FRMPD2	JHU03685.P039F04	788	854	50	127	175	738	4.154	15.76	15.135	A+6SD=5.40
9	15	6	FSIP1	JHU07906.P091G05	573	736	37	102	153	536	4.144	15.4865	15.0976	A+6SD=5.40
9	16	6	FSIP1	JHU07906.P091G05	512	688	38	190	415	474	1.2	13.4737	13.0848	A+6SD=5.40
18	3	8	FTH1	JHU15414.P162E05	252	377	37	104	149	215	1.832	6.81081	6.64414	A+6SD=5.40
18	4	8	FTH1	JHU15414.P162E05	213	351	36	105	168	177	1.464	5.91667	5.75	A+6SD=5.40
5	45	20	FTL	JHU06551.P069G07	292	411	40	112	157	252	1.904	7.3	6.9	A+6SD=5.40
5	46	20	FTL	JHU06551.P069G07	294	396	40	108	151	254	1.907	7.35	6.95	A+6SD=5.40
10	23	7	FTL	JHU09151.P096F09	274	425	38	100	158	236	2.057	7.21053	6.87719	A+6SD=5.40
10	24	7	FTL	JHU09151.P096F09	260	380	38	110	205	222	1.317	6.84211	6.50877	A+6SD=5.40
15	53	25	GAB1	JHU14747.P155D12	312	443	37	95	138	275	2.522	8.43243	8.24324	A+6SD=5.40
15	54	25	GAB1	JHU14747.P155D12	372	507	37	97	144	335	2.847	10.0541	9.86486	A+6SD=5.40
8	29	25	GABPB1	JHU05598.P059B12	371	472	38	116	167	333	2.132	9.76316	9.3249	A+6SD=5.40
8	30	25	GABPB1	JHU05598.P059B12	410	489	40	112	153	370	2.464	10.25	9.81174	A+6SD=5.40
10	53	6	GAD2	JHU10971.P115E09	257	347	38	102	146	219	1.678	6.76316	6.42982	A+6SD=5.40
10	54	6	GAD2	JHU10971.P115E09	248	372	38	102	149	210	1.812	6.52632	6.19298	A+6SD=5.40
1	47	29	GADD45G	JHU02812.P030H10	380	533	39	113	158	341	2.658	9.74359	9.16859	A+6SD=5.40
1	48	29	GADD45G	JHU02812.P030H10	411	482	40	111	155	371	2.394	10.275	9.7	A+6SD=5.40
[truncated: 914 more rows]

## Sheet: B2
Microarray				Microarray
[truncated: 1,191 more rows]

## Sheet: B3
Microarray				Microarray
[truncated: 1,265 more rows]

## Sheet: A-553
No.	Geng Name	Microarray ID
[truncated: 553 more rows]

[truncated: 1 more sheets: B-508]
